# Supplementary material for: Expanding Diversity of Firmicutes Single-Strand Annealing Proteins: A Putative Role of Bacteriophage-Host Arms Race
Source: Front Microbiol. 2021 Apr 20;12:644622. doi: 10.3389/fmicb.2021.644622 (PMC8093625; doi:10.3389/fmicb.2021.644622)
Supplement: Supplementary file 1 [file Data_Sheet_1.XLSX]

## Sheet: stats
Rad52/22				Sak4				RecT/Redβ			RecA					Gp2.5				DUF1071				ERF
Firmicutes (Bacteria & Viruses)	446			Firmicutes (Bacteria & Viruses)	7076			Firmicutes (Bacteria & Viruses)	12185							Firmicutes (Bacteria & Viruses)	5987			Firmicutes (Bacteria & Viruses)	3732			Firmicutes (Bacteria & Viruses)	5574
only Bacteria	440			only Bacteria	6737			only Bacteria	11893							only Bacteria	5861			only Bacteria	3499			only Bacteria	5358
Bacillales	229			Bacillales	3965			Bacillales	6891							Bacillales	3483			Bacillales	2628			Bacillales	2318
- Bacillus	168			- Bacillus	537			- Bacillus	842							- Bacillus	126			- Bacillus	463			- Bacillus	286
- Listeria	1			- Listeria	920			- Listeria	1433							- Listeria	247			- Listeria	0			- Listeria	453
- Staphylococcus	0			- Staphylococcus	2294			- Staphylococcus	4080							- Staphylococcus	2955			- Staphylococcus	2137			- Staphylococcus	1374
Clostridiales	115			Clostridiales	407			Clostridiales	1324							Clostridiales	1243			Clostridiales	162			Clostridiales	1070
- Clostridium	34			- Clostridium	129			- Clostridium	702							- Clostridium	387			- Faecalibacterium	70			- Clostridium	296
Lactobacillales	84			Lactobacillales	2243			Lactobacillales	2122							Lactobacillales	904			- Clostridium	21			Lactobacillales	1853
- Enterococcus	1			- Enterococcus	275			- Enterococcus	1090							- Streptococcus	584			Lactobacillales	695			- Enterococcus	504
- Streptococcus	0			- Streptococcus	620			- Lactococcus	115							- Lactococcus	14			- Enterococcus	524			- Lactococcus	39
- Lactococcus lactis	83			- Lactobacillus	995			- Lactobacillus	693							- Lactobacillus	120			- Lactococcus	17			- Lactobacillus	519
- Lactobacillus	0							- Streptococcus	0							- Enterococcus	192			- Lactobacillus	116
	6				339												126				233				216
only Viruses				only Viruses				only Viruses	292			only Viruses	229			only Viruses				only Viruses				only Viruses
Bacillales	0			Bacillales	68			Bacillales	100			Bacillales	190			Bacillales	34			Bacillales	20			Bacillales	68
- Staphylococcus	0			- Staphylococcus	46			- Staphylococcus	35			- Staphylococcus	76			- Staphylococcus	29			- Staphylococcus	18			- Staphylococcus	41
- Bacillus	0			- Listeria	4			- Listeria	9			- Listeria	17			- Listeria	1			- Bacillus	2			- Listeria	2
Clostridiales	0			- Bacillus	10			- Bacillus	15			- Bacillus	94			- Bacillus	4			Clostridiales	0			- Bacillus	14
- Clostridium	0			Clostridiales	4			Clostridiales	7			Clostridiales	2			Clostridiales	1			- Clostridium	0			Clostridiales	26
Lactobacillales	6			- Clostridium	2			- Clostridium	5			- Clostridium	2			- Clostridium	1			Lactobacillales	213			- Clostridium	20
- Lactococcus	6			Lactobacillales	267			Lactobacillales	185			Lactobacillales	37			Lactobacillales	90			- Lactococcus	210			Lactobacillales	122
- Lactobacillus	0			- Lactococcus	30			- Lactococcus	16			- Lactococcus	0			- Lactococcus	1			- Lactobacillus	2			- Lactococcus	59
- Streptococcus	0			- Lactobacillus	29			- Lactobacillus	6			- Lactobacillus	13			- Enterococcus	1			- Weisella	1			- Lactobacillus	13
				- Streptococcus	198			- Leuconostoc	1			- Streptococcus	2			- Streptococcus	88			- Streptococcus	0			- Streptococcus	48
								- Streptococcus	155			- Enterococcus	21
								- Enterococcus	7

## Sheet: Rad52_22
accession (protein) id	product name	gene context (manual)	phylum	link	no. of species	species type	no. of strains	strains	order
WP_066174560.1	DNA repair protein Rad52	none	e-proteobacteria, Bacteria	NCBI	1	Arcobacter porcinus	1	213
KAF2018052.1	hypothetical protein BU24DRAFT_421061	none	ascomycetes, Eukaryota	NCBI	1	Aaosphaeria arxii	1	CBS 175.79
KAF2016206.1	Mgm101p-domain-containing protein	none	ascomycetes, Eukaryota	NCBI	1	Aaosphaeria arxii	1	CBS 175.79
XP_027356209.1	DNA repair RAD52-like protein 1, mitochondrial	none	eudicots, Eukaryota	NCBI	1	Abrus precatorius	1	no_strain_in_ipg
SAL97049.1	hypothetical protein	none	fungi, Eukaryota	NCBI	1	Absidia glauca	1	CBS 101.48
SAM02785.1	hypothetical protein	none	fungi, Eukaryota	NCBI	1	Absidia glauca	1	CBS 101.48
SAM00022.1	hypothetical protein	none	fungi, Eukaryota	NCBI	1	Absidia glauca	1	CBS 101.48
ORZ26187.1	rad52-like protein	none	fungi, Eukaryota	NCBI	1	Absidia repens	1	NRRL 1336
ORZ11537.1	hypothetical protein BCR42DRAFT_454050	none	fungi, Eukaryota	NCBI	1	Absidia repens	1	NRRL 1336
ORZ18576.1	mitochondrial genome maintenance MGM101-domain-containing protein	none	fungi, Eukaryota	NCBI	1	Absidia repens	1	NRRL 1336
XP_004337923.1	DNA repair and recombination protein RAD52, putative	none	eukaryotes, Eukaryota	NCBI	1	Acanthamoeba castellanii	1	Neff
XP_022081337.1	protein piccolo-like isoform X1	none	starfish, Eukaryota	NCBI	1	Acanthaster planci	1	no_strain_in_ipg
XP_022081338.1	protein piccolo-like isoform X2	none	starfish, Eukaryota	NCBI	1	Acanthaster planci	1	no_strain_in_ipg
XP_009074640.1	PREDICTED: DNA repair protein RAD52 homolog	none	birds, Eukaryota	NCBI	1	Acanthisitta chloris	1	no_strain_in_ipg
XP_009074796.1	PREDICTED: RAD52 motif-containing protein 1	none	birds, Eukaryota	NCBI	1	Acanthisitta chloris	1	no_strain_in_ipg
XP_022057453.1	DNA repair protein RAD52 homolog isoform X1	none	bony fishes, Eukaryota	NCBI	1	Acanthochromis polyacanthus	1	no_strain_in_ipg
XP_022057460.1	DNA repair protein RAD52 homolog isoform X2	none	bony fishes, Eukaryota	NCBI	1	Acanthochromis polyacanthus	1	no_strain_in_ipg
XP_025375292.1	hypothetical protein FA10DRAFT_233011	none	basidiomycetes, Eukaryota	NCBI	1	Acaromyces ingoldii	1	MCA 4198
WP_012161775.1	hypothetical protein	none	cyanobacteria, Bacteria	NCBI	1	Acaryochloris marina	1	MBIC11017
WP_012168044.1	hypothetical protein	none	cyanobacteria, Bacteria	NCBI	1	Acaryochloris marina	1	MBIC11017
WP_010471704.1	hypothetical protein	none	cyanobacteria, Bacteria	NCBI	1	Acaryochloris sp.	1	CCMEE 5410
TXG53395.1	hypothetical protein EZV62_022564	none	eudicots, Eukaryota	NCBI	1	Acer yangbiense	1	no_strain_in_ipg
TXG48973.1	hypothetical protein EZV62_024848	none	eudicots, Eukaryota	NCBI	1	Acer yangbiense	1	no_strain_in_ipg
WP_071314456.1	hypothetical protein	none	Firmicutes, Bacteria	NCBI	1	Anaerobacillus arseniciselenatis	1	DSM 15340	Bacillales
WP_074714856.1	hypothetical protein	none	Firmicutes, Bacteria	NCBI	1	Aneurinibacillus migulanus	2	DSM 2895,NBRC 15520	Bacillales
BAL55792.1	DNA repair and recombination protein RAD52	none	bacteria, Bacteria	NCBI	1	Acetothermia bacterium uncultured	1	no_strain_in_ipg
OQR86973.1	Rad52/22 domain-containing protein	none	oomycetes, Eukaryota	NCBI	1	Achlya hypogyna	1	ATCC 48635
MBO00922.1	hypothetical protein	none	actinobacteria, Bacteria	NCBI	1	Acidimicrobiaceae bacterium	1	no_strain_in_ipg
MBO00961.1	hypothetical protein	none	actinobacteria, Bacteria	NCBI	1	Acidimicrobiaceae bacterium	1	no_strain_in_ipg
OUW43709.1	hypothetical protein CBD49_02370	none	actinobacteria, Bacteria	NCBI	1	Acidimicrobiaceae bacterium	1	no_strain_in_ipg
RPH16654.1	hypothetical protein CBD70_000725	none	actinobacteria, Bacteria	NCBI	1	Acidimicrobiaceae bacterium	1	no_strain_in_ipg
OUX06070.1	hypothetical protein CBE04_02635	none	actinobacteria, Bacteria	NCBI	1	Acidimicrobiaceae bacterium	1	no_strain_in_ipg
MYJ16213.1	hypothetical protein	none	actinobacteria, Bacteria	NCBI	1	Acidimicrobiia bacterium	1	no_strain_in_ipg
MXW69804.1	hypothetical protein	none	actinobacteria, Bacteria	NCBI	1	Acidimicrobiia bacterium	1	no_strain_in_ipg
MXX44643.1	hypothetical protein	none	actinobacteria, Bacteria	NCBI	1	Acidimicrobiia bacterium	1	no_strain_in_ipg
WP_161557604.1	hypothetical protein	none	bacteria, Bacteria	NCBI	1	Acidisarcina polymorpha	1	SBC82
WP_051690491.1	hypothetical protein	none	proteobacteria, Bacteria	NCBI	1	Acidithiobacillus thiooxidans	1	Licanantay
WP_051488009.1	hypothetical protein	none	proteobacteria, Bacteria	NCBI	1	Acidithiobacillus thiooxidans	4	BY-02,DMC,JYC-17,ZBY
PYU19021.1	hypothetical protein DMG30_25690	none	bacteria, Bacteria	NCBI	1	Acidobacteria bacterium	1	no_strain_in_ipg
PYX45404.1	hypothetical protein DMG83_09910	none	bacteria, Bacteria	NCBI	1	Acidobacteria bacterium	1	no_strain_in_ipg
PYX21572.1	hypothetical protein DMG82_17545	none	bacteria, Bacteria	NCBI	1	Acidobacteria bacterium	1	no_strain_in_ipg
PYU19563.1	hypothetical protein DMG30_23885	none	bacteria, Bacteria	NCBI	1	Acidobacteria bacterium	1	no_strain_in_ipg
PYY13241.1	hypothetical protein DMG60_22380	none	bacteria, Bacteria	NCBI	1	Acidobacteria bacterium	1	no_strain_in_ipg
PYV97643.1	hypothetical protein DMG89_13685	none	bacteria, Bacteria	NCBI	1	Acidobacteria bacterium	1	no_strain_in_ipg
PYX49147.1	hypothetical protein DMG79_09640	none	bacteria, Bacteria	NCBI	1	Acidobacteria bacterium	1	no_strain_in_ipg
PYV97221.1	hypothetical protein DMG89_15335	none	bacteria, Bacteria	NCBI	1	Acidobacteria bacterium	1	no_strain_in_ipg
PYX30432.1	hypothetical protein DMG77_09990	none	bacteria, Bacteria	NCBI	1	Acidobacteria bacterium	1	no_strain_in_ipg
MBF83200.1	hypothetical protein	none	bacteria, Bacteria	NCBI	1	Acidobacteria bacterium	1	no_strain_in_ipg
PYX67181.1	hypothetical protein DMG78_28140	none	bacteria, Bacteria	NCBI	1	Acidobacteria bacterium	1	no_strain_in_ipg
PYS47994.1	hypothetical protein DMF68_14505	none	bacteria, Bacteria	NCBI	1	Acidobacteria bacterium	1	no_strain_in_ipg
PYS95622.1	hypothetical protein DMF65_13980	none	bacteria, Bacteria	NCBI	1	Acidobacteria bacterium	1	no_strain_in_ipg
PYS44243.1	hypothetical protein DMG13_34150	none	bacteria, Bacteria	NCBI	1	Acidobacteria bacterium	1	no_strain_in_ipg
PYS80562.1	hypothetical protein DMF67_19905	none	bacteria, Bacteria	NCBI	1	Acidobacteria bacterium	1	no_strain_in_ipg
PYT01109.1	hypothetical protein DMF63_03945	none	bacteria, Bacteria	NCBI	1	Acidobacteria bacterium	1	no_strain_in_ipg
PYS93330.1	hypothetical protein DMF64_05625	none	bacteria, Bacteria	NCBI	1	Acidobacteria bacterium	1	no_strain_in_ipg
RPJ60600.1	hypothetical protein EHM23_09795	none	bacteria, Bacteria	NCBI	1	Acidobacteria bacterium	1	no_strain_in_ipg
PYY07849.1	hypothetical protein DMG69_17050	none	bacteria, Bacteria	NCBI	1	Acidobacteria bacterium	1	no_strain_in_ipg
MYD84998.1	hypothetical protein	none	bacteria, Bacteria	NCBI	1	Acidobacteria bacterium	1	no_strain_in_ipg
RMH34727.1	hypothetical protein D6687_02885	none	bacteria, Bacteria	NCBI	1	Acidobacteria bacterium	1	no_strain_in_ipg
PYS86836.1	hypothetical protein DMF62_14560	none	bacteria, Bacteria	NCBI	1	Acidobacteria bacterium	1	no_strain_in_ipg
RIJ94021.1	hypothetical protein DCC44_05645	none	bacteria, Bacteria	NCBI	1	Acidobacteria bacterium	1	no_strain_in_ipg
PYV71140.1	hypothetical protein DMG96_29325	none	bacteria, Bacteria	NCBI	1	Acidobacteria bacterium	1	no_strain_in_ipg
OLE53906.1	hypothetical protein AUG51_10605	none	bacteria, Bacteria	NCBI	1	Acidobacteria bacterium	1	no_strain_in_ipg
WP_150165962.1	hypothetical protein	none	bacteria, Bacteria	NCBI	1	Acidobacteria bacterium	1	AB60
KXK05712.1	Single-stranded DNA-binding protein DdrA	none	bacteria, Bacteria	NCBI	1	Acidobacteria bacterium	1	no_strain_in_ipg
HDU61724.1	hypothetical protein	none	bacteria, Bacteria	NCBI	1	Acidobacteria bacterium	1	no_strain_in_ipg
MXY16761.1	hypothetical protein	none	bacteria, Bacteria	NCBI	2	Acidobacteria bacterium,Chloroflexi bacterium	2	no_strain_in_ipg
MYD84996.1	hypothetical protein	none	bacteria, Bacteria	NCBI	2	Acidobacteria bacterium,Dehalococcoidia bacterium	2	no_strain_in_ipg
WP_022842281.1	hypothetical protein	none	bacteria, Bacteria	NCBI	1	Acidobacteriaceae bacterium	1	TAA 166
WP_026447471.1	hypothetical protein	none	bacteria, Bacteria	NCBI	1	Acidobacteriaceae bacterium	1	URHE0068
OJV43363.1	hypothetical protein BGO25_08430	none	bacteria, Bacteria	NCBI	1	Acidobacteriales bacterium 59-55	1	no_strain_in_ipg
OJV43597.1	hypothetical protein BGO25_10415	none	bacteria, Bacteria	NCBI	1	Acidobacteriales bacterium 59-55	1	no_strain_in_ipg
PYP86756.1	hypothetical protein DMG65_18290	none	bacteria, Bacteria	NCBI	1	Acidobacteriia bacterium AA117	1	no_strain_in_ipg
PYP92045.1	hypothetical protein DMG65_05340	none	bacteria, Bacteria	NCBI	1	Acidobacteriia bacterium AA117	1	no_strain_in_ipg
KXL51237.1	hypothetical protein FE78DRAFT_74634	none	ascomycetes, Eukaryota	NCBI	1	Acidomyces richmondensis	2	BFW,no_strain_in_ipg
KXL47015.1	hypothetical protein FE78DRAFT_537831	none	ascomycetes, Eukaryota	NCBI	2	Acidomyces richmondensis	2	BFW,no_strain_in_ipg
XP_014916961.1	DNA repair protein RAD52 homolog isoform X3	none	carnivores, Eukaryota	NCBI	1	Acinonyx jubatus	1	no_strain_in_ipg
XP_014916958.1	DNA repair protein RAD52 homolog isoform X1	none	carnivores, Eukaryota	NCBI	1	Acinonyx jubatus	1	no_strain_in_ipg
XP_014916959.1	DNA repair protein RAD52 homolog isoform X2	none	carnivores, Eukaryota	NCBI	1	Acinonyx jubatus	1	no_strain_in_ipg
XP_014916962.1	DNA repair protein RAD52 homolog isoform X4	none	carnivores, Eukaryota	NCBI	1	Acinonyx jubatus	1	no_strain_in_ipg
RXN00406.1	DNA repair protein RAD52-like	none	bony fishes, Eukaryota	NCBI	1	Acipenser ruthenus	1	no_strain_in_ipg
KFH44706.1	DNA repair and recombination protein-like protein	none	ascomycetes, Eukaryota	NCBI	1	Acremonium chrysogenum	1	ATCC 11550
KFH47487.1	Mitochondrial genome maintenance protein-like protein	none	ascomycetes, Eukaryota	NCBI	1	Acremonium chrysogenum	1	ATCC 11550
EGI61300.1	DNA repair protein RAD52-like protein	none	ants, Eukaryota	NCBI	1	Acromyrmex echinatior	1	no_strain_in_ipg
XP_011061422.1	PREDICTED: DNA repair protein RAD52 homolog isoform X3	none	ants, Eukaryota	NCBI	1	Acromyrmex echinatior	1	no_strain_in_ipg
XP_011061420.1	PREDICTED: DNA repair protein RAD52 homolog isoform X1	none	ants, Eukaryota	NCBI	1	Acromyrmex echinatior	1	no_strain_in_ipg
XP_011061421.1	PREDICTED: DNA repair protein RAD52 homolog isoform X2	none	ants, Eukaryota	NCBI	1	Acromyrmex echinatior	1	no_strain_in_ipg
XP_015757121.1	PREDICTED: DNA repair protein RAD52 homolog	none	stony corals, Eukaryota	NCBI	1	Acropora digitifera	1	no_strain_in_ipg
XP_015779945.1	PREDICTED: mitochondrial genome maintenance protein MGM101-like	none	stony corals, Eukaryota	NCBI	1	Acropora digitifera	1	no_strain_in_ipg
XP_029209901.1	DNA repair protein RAD52 homolog	none	stony corals, Eukaryota	NCBI	1	Acropora millepora	1	no_strain_in_ipg
XP_029202242.1	mitochondrial genome maintenance protein MGM101-like	none	stony corals, Eukaryota	NCBI	1	Acropora millepora	1	no_strain_in_ipg
XP_031569949.1	dentin sialophosphoprotein-like isoform X2	none	sea anemones, Eukaryota	NCBI	1	Actinia tenebrosa	1	no_strain_in_ipg
XP_031569948.1	dentin sialophosphoprotein-like isoform X1	none	sea anemones, Eukaryota	NCBI	1	Actinia tenebrosa	1	no_strain_in_ipg
XP_031561506.1	mitochondrial genome maintenance protein MGM101-like	none	sea anemones, Eukaryota	NCBI	1	Actinia tenebrosa	1	no_strain_in_ipg
PSS00187.1	DNA repair RAD52-like protein	none	eudicots, Eukaryota	NCBI	1	Actinidia chinensis var. chinensis	1	no_strain_in_ipg
PSS04075.1	DNA repair RAD52-like protein	none	eudicots, Eukaryota	NCBI	1	Actinidia chinensis var. chinensis	1	no_strain_in_ipg
PSS27017.1	DNA repair RAD52-like protein	none	eudicots, Eukaryota	NCBI	1	Actinidia chinensis var. chinensis	1	no_strain_in_ipg
MSX98265.1	hypothetical protein	none	high GC Gram+, Bacteria	NCBI	1	Actinobacteria bacterium	1	no_strain_in_ipg
MBK77062.1	hypothetical protein	none	high GC Gram+, Bacteria	NCBI	1	Actinobacteria bacterium	1	no_strain_in_ipg
MBN76267.1	hypothetical protein	none	high GC Gram+, Bacteria	NCBI	1	Actinobacteria bacterium	1	no_strain_in_ipg
MAJ17694.1	hypothetical protein	none	high GC Gram+, Bacteria	NCBI	1	Actinobacteria bacterium	1	no_strain_in_ipg
MAE32951.1	hypothetical protein	none	high GC Gram+, Bacteria	NCBI	1	Actinobacteria bacterium	1	no_strain_in_ipg
MBB37486.1	hypothetical protein	none	high GC Gram+, Bacteria	NCBI	1	Actinobacteria bacterium	1	no_strain_in_ipg
MAB96350.1	hypothetical protein	none	high GC Gram+, Bacteria	NCBI	1	Actinobacteria bacterium	1	no_strain_in_ipg
MBO71107.1	hypothetical protein	none	high GC Gram+, Bacteria	NCBI	1	Actinobacteria bacterium	1	no_strain_in_ipg
NBO54245.1	hypothetical protein	none	high GC Gram+, Bacteria	NCBI	1	Actinobacteria bacterium	1	no_strain_in_ipg
MBO71757.1	hypothetical protein	none	high GC Gram+, Bacteria	NCBI	1	Actinobacteria bacterium	1	no_strain_in_ipg
NDE72140.1	hypothetical protein	none	high GC Gram+, Bacteria	NCBI	1	Actinobacteria bacterium	1	no_strain_in_ipg
MAB36750.1	hypothetical protein	none	high GC Gram+, Bacteria	NCBI	2	Actinobacteria bacterium,bacterium TMED221	2	no_strain_in_ipg
WP_148765665.1	hypothetical protein	none	high GC Gram+, Bacteria	NCBI	1	Actinomadura sp.	1	CYP1-5
WP_131888735.1	hypothetical protein	none	high GC Gram+, Bacteria	NCBI	1	Actinomadura sp.	1	H3C3
XP_012752073.1	hypothetical protein SAMD00019534_081590	none	cellular slime molds, Eukaryota	NCBI	1	Acytostelium subglobosum	1	LB1
XP_012754069.1	hypothetical protein SAMD00019534_060170	none	cellular slime molds, Eukaryota	NCBI	1	Acytostelium subglobosum	1	LB1
XP_020180872.1	DNA repair RAD52-like protein 2, chloroplastic isoform X1	none	monocots, Eukaryota	NCBI	1	Aegilops tauschii subsp. tauschii	1	no_strain_in_ipg
XP_020180873.1	DNA repair RAD52-like protein 2, chloroplastic isoform X2	none	monocots, Eukaryota	NCBI	1	Aegilops tauschii subsp. tauschii	1	no_strain_in_ipg
XP_020176457.1	DNA repair RAD52-like protein 2, chloroplastic	none	monocots, Eukaryota	NCBI	1	Aegilops tauschii subsp. tauschii	1	no_strain_in_ipg
XP_020167446.1	DNA repair RAD52-like protein 1, mitochondrial	none	monocots, Eukaryota	NCBI	3	Aegilops tauschii subsp. tauschii,Triticum aestivum,Triticum turgidum subsp. durum	3	no_strain_in_ipg
WP_048756611.1	hypothetical protein	none	a-proteobacteria, Bacteria	NCBI	1	Afipia felis	1	76713
XP_006463433.1	hypothetical protein AGABI2DRAFT_208219	none	basidiomycetes, Eukaryota	NCBI	1	Agaricus bisporus	2	H97,JB137-s8
XP_006456696.1	hypothetical protein AGABI2DRAFT_228754	none	basidiomycetes, Eukaryota	NCBI	1	Agaricus bisporus var. bisporus	1	H97
XP_007328916.1	hypothetical protein AGABI1DRAFT_57296	none	basidiomycetes, Eukaryota	NCBI	1	Agaricus bisporus var. burnettii	1	JB137-s8
WP_086931567.1	hypothetical protein	none	g-proteobacteria, Bacteria	NCBI	1	Agarilytica rhodophyticola	1	17
WP_142934477.1	DNA repair protein Rad52	none	g-proteobacteria, Bacteria	NCBI	1	Agarivorans sp.	1	M105
CAA7267231.1	unnamed protein product	none	basidiomycetes, Eukaryota	NCBI	1	Agrocybe aegerita	1	no_strain_in_ipg
CAA7258521.1	unnamed protein product	none	basidiomycetes, Eukaryota	NCBI	1	Agrocybe aegerita	1	no_strain_in_ipg
XP_019649077.1	PREDICTED: DNA repair protein RAD52 homolog isoform X2	none	carnivores, Eukaryota	NCBI	1	Ailuropoda melanoleuca	1	no_strain_in_ipg
XP_019649084.1	PREDICTED: DNA repair protein RAD52 homolog isoform X4	none	carnivores, Eukaryota	NCBI	1	Ailuropoda melanoleuca	1	no_strain_in_ipg
XP_019649071.1	PREDICTED: DNA repair protein RAD52 homolog isoform X1	none	carnivores, Eukaryota	NCBI	1	Ailuropoda melanoleuca	1	no_strain_in_ipg
XP_019649082.1	PREDICTED: DNA repair protein RAD52 homolog isoform X3	none	carnivores, Eukaryota	NCBI	1	Ailuropoda melanoleuca	1	no_strain_in_ipg
XP_019649085.1	PREDICTED: DNA repair protein RAD52 homolog isoform X5	none	carnivores, Eukaryota	NCBI	1	Ailuropoda melanoleuca	1	no_strain_in_ipg
CCI41992.1	unnamed protein product	none	oomycetes, Eukaryota	NCBI	1	Albugo candida	1	Ac Nc2
CCI41991.1	unnamed protein product	none	oomycetes, Eukaryota	NCBI	1	Albugo candida	1	Ac Nc2
CCA14659.1	Rad52/22 domaincontaining protein putative	none	oomycetes, Eukaryota	NCBI	1	Albugo laibachii Nc14	1	no_strain_in_ipg
WP_141412009.1	hypothetical protein	none	CFB group bacteria, Bacteria	NCBI	1	Alistipes communis	1	5CBH24
WP_004327633.1	hypothetical protein	none	CFB group bacteria, Bacteria	NCBI	2	Alistipes putredinis	2	DSM 17216,no_strain_in_ipg
WP_091535122.1	hypothetical protein	none	CFB group bacteria, Bacteria	NCBI	1	Alistipes sp. CHKCI003	1	no_strain_in_ipg
WP_052079621.1	hypothetical protein	none	spirochetes, Bacteria	NCBI	1	Alkalispirochaeta odontotermitis	1	JC202
XP_019344930.1	PREDICTED: DNA repair protein RAD52 homolog isoform X3	none	vertebrates, Eukaryota	NCBI	1	Alligator mississippiensis	1	no_strain_in_ipg
XP_014464640.1	PREDICTED: DNA repair protein RAD52 homolog isoform X2	none	vertebrates, Eukaryota	NCBI	1	Alligator mississippiensis	1	no_strain_in_ipg
XP_019344929.1	PREDICTED: DNA repair protein RAD52 homolog isoform X1	none	vertebrates, Eukaryota	NCBI	1	Alligator mississippiensis	1	no_strain_in_ipg
KYO36599.1	DNA repair RAD52-like protein isoform C	none	vertebrates, Eukaryota	NCBI	1	Alligator mississippiensis	1	no_strain_in_ipg
KYO36598.1	DNA repair RAD52-like protein isoform B	none	vertebrates, Eukaryota	NCBI	1	Alligator mississippiensis	1	no_strain_in_ipg
KYO36597.1	DNA repair RAD52-like protein isoform A	none	vertebrates, Eukaryota	NCBI	1	Alligator mississippiensis	1	no_strain_in_ipg
XP_006274843.1	PREDICTED: RAD52 motif-containing protein 1	none	vertebrates, Eukaryota	NCBI	1	Alligator mississippiensis	1	no_strain_in_ipg
XP_025054575.1	DNA repair protein RAD52 homolog	none	vertebrates, Eukaryota	NCBI	1	Alligator sinensis	1	no_strain_in_ipg
XP_025052700.1	RAD52 motif-containing protein 1 isoform X2	none	vertebrates, Eukaryota	NCBI	1	Alligator sinensis	1	no_strain_in_ipg
XP_006017930.1	RAD52 motif-containing protein 1 isoform X1	none	vertebrates, Eukaryota	NCBI	1	Alligator sinensis	1	no_strain_in_ipg
XP_025052702.1	RAD52 motif-containing protein 1 isoform X3	none	vertebrates, Eukaryota	NCBI	1	Alligator sinensis	1	no_strain_in_ipg
KNE68814.1	recombination protein rad52	none	blastocladiomycetes, Eukaryota	NCBI	1	Allomyces macrogynus	1	ATCC 38327
KNE69327.1	recombination protein rad52, variant	none	blastocladiomycetes, Eukaryota	NCBI	1	Allomyces macrogynus	1	ATCC 38327
KNE62487.1	hypothetical protein AMAG_07701	none	blastocladiomycetes, Eukaryota	NCBI	1	Allomyces macrogynus	1	ATCC 38327
KNE65834.1	hypothetical protein AMAG_09805	none	blastocladiomycetes, Eukaryota	NCBI	1	Allomyces macrogynus	1	ATCC 38327
RMD90731.1	hypothetical protein D6811_10170	none	a-proteobacteria, Bacteria	NCBI	1	Alphaproteobacteria bacterium	1	no_strain_in_ipg
RMF03093.1	hypothetical protein D6773_07825	none	a-proteobacteria, Bacteria	NCBI	1	Alphaproteobacteria bacterium	1	no_strain_in_ipg
RDC59750.1	hypothetical protein HME9302_00945	none	a-proteobacteria, Bacteria	NCBI	1	Altererythrobacter sp.	1	HME9302
WP_115366053.1	hypothetical protein	none	a-proteobacteria, Bacteria	NCBI	1	Altererythrobacter sp.	1	HME9302
RYN76492.1	hypothetical protein AA0117_g5553	none	ascomycetes, Eukaryota	NCBI	1	Alternaria alternata	1	FERA 1177
XP_018383526.1	hypothetical protein CC77DRAFT_1032844	none	ascomycetes, Eukaryota	NCBI	1	Alternaria alternata	1	SRC1lrK2f
RYN84106.1	hypothetical protein AA0117_g1461	none	ascomycetes, Eukaryota	NCBI	1	Alternaria alternata	1	FERA 1177
OWY48739.1	rad52 DNA repair protein radc	none	ascomycetes, Eukaryota	NCBI	3	Alternaria alternata,Alternaria sp.,Alternaria tenuissima	5	FERA 1082,FERA 1164,FERA 24350,MG1,Z7
XP_018390205.1	Mgm101p-domain-containing protein	none	ascomycetes, Eukaryota	NCBI	2	Alternaria alternata,Alternaria tenuissima	5	FERA 1082,FERA 1164,FERA 24350,SRC1lrK2f,Z7
XP_028508195.1	hypothetical protein AA0111_g4541	none	ascomycetes, Eukaryota	NCBI	1	Alternaria arborescens	1	FERA 675
RYO65339.1	hypothetical protein AA0113_g5311	none	ascomycetes, Eukaryota	NCBI	1	Alternaria arborescens	1	RGR 97.0016
RYN21331.1	hypothetical protein AA0112_g10357	none	ascomycetes, Eukaryota	NCBI	1	Alternaria arborescens	1	RGR 97.0013
XP_028512181.1	hypothetical protein AA0111_g586	none	ascomycetes, Eukaryota	NCBI	1	Alternaria arborescens	3	FERA 675,RGR 97.0013,RGR 97.0016
KAB2108354.1	hypothetical protein AG0111_0g3477	none	ascomycetes, Eukaryota	NCBI	1	Alternaria gaisen	1	FERA 650
KAB2102918.1	hypothetical protein AG0111_0g9031	none	ascomycetes, Eukaryota	NCBI	1	Alternaria gaisen	1	FERA 650
RII09922.1	hypothetical protein CUC08_Gglean005912	none	ascomycetes, Eukaryota	NCBI	1	Alternaria sp. MG1	1	MG1
RYN96755.1	hypothetical protein AA0119_g8109	none	ascomycetes, Eukaryota	NCBI	1	Alternaria tenuissima	2	FERA 635,FERA 743
RYO64147.1	hypothetical protein AA0116_g3120	none	ascomycetes, Eukaryota	NCBI	1	Alternaria tenuissima	1	FERA 1166
RYN81502.1	hypothetical protein AA0120_g10158	none	ascomycetes, Eukaryota	NCBI	1	Alternaria tenuissima	1	FERA 648
RYN74757.1	hypothetical protein AA0120_g12207	none	ascomycetes, Eukaryota	NCBI	1	Alternaria tenuissima	1	FERA 648
RYN88151.1	hypothetical protein AA0119_g12113	none	ascomycetes, Eukaryota	NCBI	1	Alternaria tenuissima	2	FERA 635,FERA 743
MAI37412.1	hypothetical protein	none	g-proteobacteria, Bacteria	NCBI	1	Alteromonas sp.	1	no_strain_in_ipg
KIL70357.1	hypothetical protein M378DRAFT_117490	none	basidiomycetes, Eukaryota	NCBI	1	Amanita muscaria	1	Koide BX008
KIL62747.1	hypothetical protein M378DRAFT_80777	none	basidiomycetes, Eukaryota	NCBI	1	Amanita muscaria	1	Koide BX008
PFH50628.1	hypothetical protein AMATHDRAFT_60766	none	basidiomycetes, Eukaryota	NCBI	1	Amanita thiersii	1	SKay4041
PFH47799.1	hypothetical protein AMATHDRAFT_151271	none	basidiomycetes, Eukaryota	NCBI	1	Amanita thiersii	1	SKay4041
KQK81848.1	hypothetical protein AAES_77167	none	birds, Eukaryota	NCBI	1	Amazona aestiva	1	no_strain_in_ipg
KQK81373.1	RAD52 motif-containing protein 1-like protein	none	birds, Eukaryota	NCBI	1	Amazona aestiva	1	no_strain_in_ipg
XP_006836892.1	DNA repair RAD52-like protein 1, mitochondrial	none	flowering plants, Eukaryota	NCBI	1	Amborella trichopoda	1	no_strain_in_ipg
XP_006844778.1	DNA repair RAD52-like protein 2, chloroplastic	none	flowering plants, Eukaryota	NCBI	1	Amborella trichopoda	1	no_strain_in_ipg
WP_154384080.1	hypothetical protein	none	a-proteobacteria, Bacteria	NCBI	1	Aminobacter sp.	1	MDW-2
KAF2004823.1	hypothetical protein P154DRAFT_484135	none	ascomycetes, Eukaryota	NCBI	1	Amniculicola lignicola	1	CBS 123094
KAF2006835.1	Mgm101p-domain-containing protein	none	ascomycetes, Eukaryota	NCBI	1	Amniculicola lignicola	1	CBS 123094
XP_024724645.1	hypothetical protein M430DRAFT_31987	none	ascomycetes, Eukaryota	NCBI	1	Amorphotheca resinae	1	ATCC 22711
XP_024719669.1	hypothetical protein M430DRAFT_29082	none	ascomycetes, Eukaryota	NCBI	1	Amorphotheca resinae	1	ATCC 22711
KAF1921705.1	hypothetical protein BDU57DRAFT_592438	none	ascomycetes, Eukaryota	NCBI	1	Ampelomyces quisqualis	1	HMLAC05119
KAF1921001.1	mitochondrial genome maintenance MGM101-domain-containing protein	none	ascomycetes, Eukaryota	NCBI	1	Ampelomyces quisqualis	1	HMLAC05119
OIR57559.1	DNA repair and recombination protein RAD52/RAD22	none	microsporidians, Eukaryota	NCBI	1	Amphiamblys sp. WSBS2006	1	no_strain_in_ipg
XP_003383865.1	PREDICTED: mitochondrial genome maintenance protein mgm101 homolog	none	sponges, Eukaryota	NCBI	1	Amphimedon queenslandica	1	no_strain_in_ipg
XP_023154089.1	DNA repair protein RAD52 homolog isoform X2	none	bony fishes, Eukaryota	NCBI	1	Amphiprion ocellaris	1	no_strain_in_ipg
XP_023154088.1	DNA repair protein RAD52 homolog isoform X1	none	bony fishes, Eukaryota	NCBI	1	Amphiprion ocellaris	1	no_strain_in_ipg
XP_013196233.1	PREDICTED: DNA repair protein RAD52 homolog isoform X2	none	moths, Eukaryota	NCBI	1	Amyelois transitella	1	UIUC subculture of SPIRL-1966
XP_013196231.1	PREDICTED: DNA repair and recombination protein rhm52-like isoform X1	none	moths, Eukaryota	NCBI	1	Amyelois transitella	1	UIUC subculture of SPIRL-1966
WP_015217768.1	hypothetical protein	none	cyanobacteria, Bacteria	NCBI	1	Anabaena cylindrica	2	ATCC 29414,PCC 7122
XP_026222025.1	DNA repair protein RAD52 homolog isoform X1	none	bony fishes, Eukaryota	NCBI	1	Anabas testudineus	1	no_strain_in_ipg
XP_026222027.1	DNA repair protein RAD52 homolog isoform X2	none	bony fishes, Eukaryota	NCBI	1	Anabas testudineus	1	no_strain_in_ipg
WP_043065072.1	hypothetical protein	none	Firmicutes, Bacteria	NCBI	1	Aneurinibacillus migulanus	2	DSM 2895,NBRC 15520	Bacillales
WP_161795199.1	hypothetical protein	none	Firmicutes, Bacteria	NCBI	1	Aneurinibacillus migulanus	1	nagano	Bacillales
WP_080869240.1	hypothetical protein	none	Firmicutes, Bacteria	NCBI	1	Aneurinibacillus migulanus	1	Nagano E1	Bacillales
WP_081460244.1	hypothetical protein	none	GNS bacteria, Bacteria	NCBI	1	Anaerolinea thermophila	1	UNI-1
BAJ64149.1	hypothetical protein ANT_21230	none	GNS bacteria, Bacteria	NCBI	1	Anaerolinea thermophila	1	UNI-1
MAT42768.1	hypothetical protein	none	GNS bacteria, Bacteria	NCBI	1	Anaerolineaceae bacterium	1	no_strain_in_ipg
MBU37353.1	hypothetical protein	none	GNS bacteria, Bacteria	NCBI	1	Anaerolineaceae bacterium	1	no_strain_in_ipg
RCK72749.1	hypothetical protein ANABAC_1283	none	GNS bacteria, Bacteria	NCBI	1	Anaerolineae bacterium	1	no_strain_in_ipg
WP_116783648.1	hypothetical protein	none	GNS bacteria, Bacteria	NCBI	1	Anaerolineales bacterium	2	nie_ma,no_strain_in_ipg
WP_043069575.1	hypothetical protein	none	Firmicutes, Bacteria	NCBI	1	Aneurinibacillus migulanus	2	Nagano E1,nagano	Bacillales
WP_043072597.1	hypothetical protein	none	Firmicutes, Bacteria	NCBI	1	Aneurinibacillus migulanus	2	nagano,no_strain_in_ipg	Bacillales
XP_020090944.1	DNA repair RAD52-like protein 1, mitochondrial	none	monocots, Eukaryota	NCBI	1	Ananas comosus	1	no_strain_in_ipg
XP_020088449.1	DNA repair RAD52-like protein 2, chloroplastic	none	monocots, Eukaryota	NCBI	1	Ananas comosus	1	no_strain_in_ipg
OAY80462.1	hypothetical protein ACMD2_05766	none	monocots, Eukaryota	NCBI	1	Ananas comosus	1	no_strain_in_ipg
OAY65097.1	hypothetical protein ACMD2_13697	none	monocots, Eukaryota	NCBI	1	Ananas comosus	1	no_strain_in_ipg
XP_020089203.1	DNA repair RAD52-like protein 2, chloroplastic	none	monocots, Eukaryota	NCBI	1	Ananas comosus	1	no_strain_in_ipg
XP_031716733.1	DNA repair protein RAD52 homolog isoform X2	none	bony fishes, Eukaryota	NCBI	1	Anarrhichthys ocellatus	1	no_strain_in_ipg
XP_031716714.1	DNA repair protein RAD52 homolog isoform X1	none	bony fishes, Eukaryota	NCBI	1	Anarrhichthys ocellatus	1	no_strain_in_ipg
XP_031716744.1	DNA repair protein RAD52 homolog isoform X3	none	bony fishes, Eukaryota	NCBI	1	Anarrhichthys ocellatus	1	no_strain_in_ipg
XP_027319400.1	DNA repair protein RAD52 homolog isoform X2	none	birds, Eukaryota	NCBI	1	Anas platyrhynchos	1	no_strain_in_ipg
XP_027319377.1	DNA repair protein RAD52 homolog isoform X1	none	birds, Eukaryota	NCBI	1	Anas platyrhynchos	1	no_strain_in_ipg
XP_027301490.1	RAD52 motif-containing protein 1 isoform X1	none	birds, Eukaryota	NCBI	1	Anas platyrhynchos	1	no_strain_in_ipg
XP_027301492.1	RAD52 motif-containing protein 1 isoform X2	none	birds, Eukaryota	NCBI	1	Anas platyrhynchos	1	no_strain_in_ipg
WP_080869256.1	hypothetical protein	none	Firmicutes, Bacteria	NCBI	1	Aneurinibacillus migulanus	1	no_strain_in_ipg	Bacillales
WP_091259743.1	hypothetical protein	none	Firmicutes, Bacteria	NCBI	1	Aneurinibacillus thermoaerophilus	1	L 420-91	Bacillales
WP_047155077.1	hypothetical protein	none	Firmicutes, Bacteria	NCBI	1	Aneurinibacillus tyrosinisolvens	1	LL-002	Bacillales
WP_121447595.1	hypothetical protein	none	Firmicutes, Bacteria	NCBI	1	Bacillus aciditolerans	1	YN-1	Bacillales
WP_098920960.1	hypothetical protein	none	Firmicutes, Bacteria	NCBI	1	Bacillus anthracis	1	AFS029941	Bacillales
WP_071737088.1	hypothetical protein	none	Firmicutes, Bacteria	NCBI	1	Bacillus anthracis	1	N1ZF-2	Bacillales
WP_001996142.1	hypothetical protein	none	Firmicutes, Bacteria	NCBI	1	Bacillus cereus	1	03BB108	Bacillales
WP_044794940.1	hypothetical protein	none	Firmicutes, Bacteria	NCBI	1	Bacillus cereus	3	111b,AFS011531,CH111_4T	Bacillales
WP_000181838.1	MULTISPECIES: hypothetical protein	none	Firmicutes, Bacteria	NCBI	1	Bacillus cereus	4	16-00221,AH818,AH820,DE0555	Bacillales
KCZ82504.1	hypothetical protein H312_00162	none	microsporidians, Eukaryota	NCBI	1	Anncaliia algerae	1	PRA339
XP_008108664.1	PREDICTED: DNA repair protein RAD52 homolog isoform X1	none	lizards, Eukaryota	NCBI	1	Anolis carolinensis	1	no_strain_in_ipg
XP_016849097.1	PREDICTED: DNA repair protein RAD52 homolog isoform X3	none	lizards, Eukaryota	NCBI	1	Anolis carolinensis	1	no_strain_in_ipg
XP_008108665.1	PREDICTED: DNA repair protein RAD52 homolog isoform X2	none	lizards, Eukaryota	NCBI	1	Anolis carolinensis	1	no_strain_in_ipg
XP_008111413.1	PREDICTED: RAD52 motif-containing protein 1 isoform X2	none	lizards, Eukaryota	NCBI	1	Anolis carolinensis	1	no_strain_in_ipg
XP_008111412.1	PREDICTED: RAD52 motif-containing protein 1 isoform X1	none	lizards, Eukaryota	NCBI	1	Anolis carolinensis	1	no_strain_in_ipg
XP_016850006.1	PREDICTED: RAD52 motif-containing protein 1 isoform X3	none	lizards, Eukaryota	NCBI	1	Anolis carolinensis	1	no_strain_in_ipg
XP_013028455.1	PREDICTED: DNA repair protein RAD52 homolog isoform X1	none	birds, Eukaryota	NCBI	1	Anser cygnoides domesticus	1	no_strain_in_ipg
XP_013028456.1	PREDICTED: DNA repair protein RAD52 homolog isoform X2	none	birds, Eukaryota	NCBI	1	Anser cygnoides domesticus	1	no_strain_in_ipg
XP_013028457.1	PREDICTED: DNA repair protein RAD52 homolog isoform X3	none	birds, Eukaryota	NCBI	1	Anser cygnoides domesticus	1	no_strain_in_ipg
XP_013053632.1	PREDICTED: RAD52 motif-containing protein 1-like isoform X4	none	birds, Eukaryota	NCBI	1	Anser cygnoides domesticus	1	no_strain_in_ipg
SPO36932.1	related to RAD52 - recombination and DNA repair protein	none	smut fungi, Eukaryota	NCBI	1	Anthracocystis flocculosa	1	DAOM196992
XP_007877324.1	hypothetical protein PFL1_01623	none	smut fungi, Eukaryota	NCBI	1	Anthracocystis flocculosa	1	PF-1
XP_007880205.1	hypothetical protein PFL1_04490	none	smut fungi, Eukaryota	NCBI	1	Anthracocystis flocculosa	2	DAOM196992,PF-1
THH30670.1	hypothetical protein EUX98_g3524	none	basidiomycetes, Eukaryota	NCBI	1	Antrodiella citrinella	1	DSM 108506
THH27829.1	hypothetical protein EUX98_g6361	none	basidiomycetes, Eukaryota	NCBI	1	Antrodiella citrinella	1	DSM 108506
XP_012290375.1	DNA repair protein RAD52 homolog isoform X1	none	primates, Eukaryota	NCBI	1	Aotus nancymaae	1	no_strain_in_ipg
XP_012290379.1	DNA repair protein RAD52 homolog isoform X2	none	primates, Eukaryota	NCBI	1	Aotus nancymaae	1	no_strain_in_ipg
XP_009865815.1	PREDICTED: DNA repair protein RAD52 homolog	none	birds, Eukaryota	NCBI	1	Apaloderma vittatum	1	no_strain_in_ipg
WP_071992863.1	hypothetical protein	none	cyanobacteria, Bacteria	NCBI	1	Aphanizomenon flos-aquae	1	NIES-81
WP_015217768.1	hypothetical protein	none	cyanobacteria, Bacteria	NCBI	1	Aphanizomenon flos-aquae CCAP 1446/1C	1	NIES-19
TGG91634.1	hypothetical protein ERJ67_07765	none	cyanobacteria, Bacteria	NCBI	1	Aphanocapsa feldmannii 277cV	1	no_strain_in_ipg
XP_009831573.1	hypothetical protein H257_07673	none	oomycetes, Eukaryota	NCBI	1	Aphanomyces astaci	1	APO3
XP_009831574.1	hypothetical protein, variant	none	oomycetes, Eukaryota	NCBI	1	Aphanomyces astaci	1	APO3
KAF0730308.1	hypothetical protein Ae201684_012308	none	oomycetes, Eukaryota	NCBI	1	Aphanomyces euteiches	1	ATCC 201684
XP_008878158.1	hypothetical protein H310_12747	none	oomycetes, Eukaryota	NCBI	1	Aphanomyces invadans	1	NJM9701
XP_028477164.1	DNA repair protein rad52	none	basidiomycetes, Eukaryota	NCBI	1	Apiotrichum porosum	1	DSM 27194
XP_028475667.1	hypothetical protein EHS24_008377	none	basidiomycetes, Eukaryota	NCBI	1	Apiotrichum porosum	1	DSM 27194
KAF1001692.1	hypothetical protein AG4045_023468	none	eudicots, Eukaryota	NCBI	1	Apium graveolens	1	no_strain_in_ipg
KAF2142620.1	hypothetical protein K452DRAFT_249472	none	ascomycetes, Eukaryota	NCBI	1	Aplosporella prunicola	1	CBS 121167
KAF2144954.1	hypothetical protein K452DRAFT_244437	none	ascomycetes, Eukaryota	NCBI	1	Aplosporella prunicola	1	CBS 121167
XP_012940976.1	PREDICTED: DNA repair protein RAD52 homolog	none	gastropods, Eukaryota	NCBI	1	Aplysia californica	1	no_strain_in_ipg
PKA56645.1	hypothetical protein AXF42_Ash012775	none	monocots, Eukaryota	NCBI	1	Apostasia shenzhenica	1	no_strain_in_ipg
PKA59263.1	hypothetical protein AXF42_Ash001357	none	monocots, Eukaryota	NCBI	1	Apostasia shenzhenica	1	no_strain_in_ipg
PKA61615.1	hypothetical protein AXF42_Ash018228	none	monocots, Eukaryota	NCBI	1	Apostasia shenzhenica	1	no_strain_in_ipg
PIK53963.1	hypothetical protein BSL78_09185	none	sea cucumbers, Eukaryota	NCBI	1	Apostichopus japonicus	1	no_strain_in_ipg
XP_009277220.1	PREDICTED: DNA repair protein RAD52 homolog isoform X2	none	birds, Eukaryota	NCBI	1	Aptenodytes forsteri	1	no_strain_in_ipg
XP_019327536.1	PREDICTED: DNA repair protein RAD52 homolog isoform X1	none	birds, Eukaryota	NCBI	1	Aptenodytes forsteri	1	no_strain_in_ipg
XP_009286210.1	PREDICTED: RAD52 motif-containing protein 1	none	birds, Eukaryota	NCBI	1	Aptenodytes forsteri	1	no_strain_in_ipg
XP_013802693.1	PREDICTED: DNA repair protein RAD52 homolog isoform X5	none	birds, Eukaryota	NCBI	1	Apteryx mantelli mantelli	1	no_strain_in_ipg
XP_013802690.1	PREDICTED: DNA repair protein RAD52 homolog isoform X2	none	birds, Eukaryota	NCBI	1	Apteryx mantelli mantelli	1	no_strain_in_ipg
XP_013802689.1	PREDICTED: DNA repair protein RAD52 homolog isoform X1	none	birds, Eukaryota	NCBI	1	Apteryx mantelli mantelli	1	no_strain_in_ipg
XP_013802695.1	PREDICTED: DNA repair protein RAD52 homolog isoform X7	none	birds, Eukaryota	NCBI	2	Apteryx mantelli mantelli,Apteryx rowi	2	no_strain_in_ipg
XP_013802694.1	PREDICTED: DNA repair protein RAD52 homolog isoform X6	none	birds, Eukaryota	NCBI	2	Apteryx mantelli mantelli,Apteryx rowi	2	no_strain_in_ipg
XP_013802692.1	PREDICTED: DNA repair protein RAD52 homolog isoform X4	none	birds, Eukaryota	NCBI	2	Apteryx mantelli mantelli,Apteryx rowi	2	no_strain_in_ipg
XP_013802691.1	PREDICTED: DNA repair protein RAD52 homolog isoform X3	none	birds, Eukaryota	NCBI	2	Apteryx mantelli mantelli,Apteryx rowi	2	no_strain_in_ipg
XP_025926211.1	DNA repair protein RAD52 homolog isoform X6	none	birds, Eukaryota	NCBI	1	Apteryx rowi	1	no_strain_in_ipg
XP_025926209.1	DNA repair protein RAD52 homolog isoform X4	none	birds, Eukaryota	NCBI	1	Apteryx rowi	1	no_strain_in_ipg
XP_025921004.1	RAD52 motif-containing protein 1	none	birds, Eukaryota	NCBI	1	Apteryx rowi	1	no_strain_in_ipg
XP_029896497.1	DNA repair protein RAD52 homolog isoform X3	none	hawks & eagles, Eukaryota	NCBI	1	Aquila chrysaetos chrysaetos	1	no_strain_in_ipg
XP_029896496.1	DNA repair protein RAD52 homolog isoform X2	none	hawks & eagles, Eukaryota	NCBI	1	Aquila chrysaetos chrysaetos	1	no_strain_in_ipg
XP_029896492.1	DNA repair protein RAD52 homolog isoform X1	none	hawks & eagles, Eukaryota	NCBI	1	Aquila chrysaetos chrysaetos	1	no_strain_in_ipg
XP_029896498.1	DNA repair protein RAD52 homolog isoform X4	none	hawks & eagles, Eukaryota	NCBI	1	Aquila chrysaetos chrysaetos	1	no_strain_in_ipg
XP_029877159.1	RAD52 motif-containing protein 1	none	hawks & eagles, Eukaryota	NCBI	1	Aquila chrysaetos chrysaetos	1	no_strain_in_ipg
PIA47063.1	hypothetical protein AQUCO_01400042v1	none	flowering plants, Eukaryota	NCBI	1	Aquilegia coerulea	1	no_strain_in_ipg
PIA47064.1	hypothetical protein AQUCO_01400042v1	none	flowering plants, Eukaryota	NCBI	1	Aquilegia coerulea	1	no_strain_in_ipg
PIA40723.1	hypothetical protein AQUCO_02400055v1	none	flowering plants, Eukaryota	NCBI	1	Aquilegia coerulea	1	no_strain_in_ipg
PIA47062.1	hypothetical protein AQUCO_01400042v1	none	flowering plants, Eukaryota	NCBI	1	Aquilegia coerulea	1	no_strain_in_ipg
WP_148597677.1	double-strand break repair protein	none	planctomycetes, Bacteria	NCBI	1	Aquisphaera giovannonii	1	OJF2
WP_152054099.1	double-strand break repair protein	none	planctomycetes, Bacteria	NCBI	1	Aquisphaera sp.	1	JC650
XP_020889866.1	DNA repair RAD52-like protein 1, mitochondrial	none	eudicots, Eukaryota	NCBI	1	Arabidopsis lyrata subsp. lyrata	1	no_strain_in_ipg
XP_002865571.1	DNA repair RAD52-like protein 2, chloroplastic	none	eudicots, Eukaryota	NCBI	1	Arabidopsis lyrata subsp. lyrata	1	no_strain_in_ipg
NP_177287.1	cobalt ion binding protein	none	eudicots, Eukaryota	NCBI	1	Arabidopsis thaliana	1	no_strain_in_ipg
NP_199598.1	cobalt ion-binding protein	none	eudicots, Eukaryota	NCBI	1	Arabidopsis thaliana	1	no_strain_in_ipg
OAO95142.1	RAD52-2B	none	eudicots, Eukaryota	NCBI	1	Arabidopsis thaliana	1	no_strain_in_ipg
AAM65309.1	unknown	none	eudicots, Eukaryota	NCBI	1	Arabidopsis thaliana	1	no_strain_in_ipg
NP_974123.1	cobalt ion binding protein	none	eudicots, Eukaryota	NCBI	1	Arabidopsis thaliana	1	no_strain_in_ipg
KFK41562.1	hypothetical protein AALP_AA2G145200	none	eudicots, Eukaryota	NCBI	1	Arabis alpina	1	no_strain_in_ipg
VVA94912.1	unnamed protein product	none	eudicots, Eukaryota	NCBI	1	Arabis nemorensis	1	no_strain_in_ipg
VVA98847.1	unnamed protein product	none	eudicots, Eukaryota	NCBI	1	Arabis nemorensis	1	no_strain_in_ipg
XP_015953168.1	DNA repair RAD52-like protein 1, mitochondrial	none	eudicots, Eukaryota	NCBI	1	Arachis duranensis	1	no_strain_in_ipg
XP_015943104.1	DNA repair RAD52-like protein 2, chloroplastic	none	eudicots, Eukaryota	NCBI	2	Arachis duranensis,Arachis hypogaea	2	no_strain_in_ipg
XP_025687190.1	DNA repair RAD52-like protein 1, mitochondrial	none	eudicots, Eukaryota	NCBI	1	Arachis hypogaea	1	no_strain_in_ipg
XP_016193263.1	DNA repair RAD52-like protein 1, mitochondrial	none	eudicots, Eukaryota	NCBI	2	Arachis hypogaea,Arachis ipaensis	2	no_strain_in_ipg
XP_016181655.1	DNA repair RAD52-like protein 2, chloroplastic	none	eudicots, Eukaryota	NCBI	2	Arachis hypogaea,Arachis ipaensis	2	no_strain_in_ipg
HDZ18833.1	hypothetical protein	none	archaea, Archaea	NCBI	1	archaeon	1	no_strain_in_ipg
HDZ29079.1	hypothetical protein	none	archaea, Archaea	NCBI	1	archaeon	1	no_strain_in_ipg
XP_030587946.1	DNA repair protein RAD52 homolog isoform X1	none	bony fishes, Eukaryota	NCBI	1	Archocentrus centrarchus	1	no_strain_in_ipg
XP_030587947.1	DNA repair protein RAD52 homolog isoform X2	none	bony fishes, Eukaryota	NCBI	1	Archocentrus centrarchus	1	no_strain_in_ipg
WP_152056417.1	DNA repair protein Rad52	none	e-proteobacteria, Bacteria	NCBI	1	Arcobacter butzleri	1	no_strain_in_ipg
WP_152059060.1	DNA repair protein Rad52	none	e-proteobacteria, Bacteria	NCBI	1	Arcobacter butzleri	1	no_strain_in_ipg
WP_151944812.1	DNA repair protein Rad52	none	e-proteobacteria, Bacteria	NCBI	1	Arcobacter butzleri	1	no_strain_in_ipg
WP_151943974.1	DNA repair protein Rad52	none	e-proteobacteria, Bacteria	NCBI	1	Arcobacter butzleri	1	no_strain_in_ipg
PZQ07306.1	DNA repair protein Rad52	none	e-proteobacteria, Bacteria	NCBI	1	Arcobacter butzleri	1	no_strain_in_ipg
WP_151943416.1	DNA repair protein Rad52	none	e-proteobacteria, Bacteria	NCBI	1	Arcobacter butzleri	1	no_strain_in_ipg
WP_151947318.1	DNA repair protein Rad52	none	e-proteobacteria, Bacteria	NCBI	1	Arcobacter butzleri	1	no_strain_in_ipg
WP_151948794.1	DNA repair protein Rad52	none	e-proteobacteria, Bacteria	NCBI	1	Arcobacter butzleri	1	no_strain_in_ipg
WP_152059515.1	DNA repair protein Rad52	none	e-proteobacteria, Bacteria	NCBI	1	Arcobacter butzleri	1	no_strain_in_ipg
WP_151952183.1	DNA repair protein Rad52	none	e-proteobacteria, Bacteria	NCBI	1	Arcobacter butzleri	1	no_strain_in_ipg
WP_157352912.1	DNA repair protein Rad52	none	e-proteobacteria, Bacteria	NCBI	1	Arcobacter butzleri	1	16CS0817-2
WP_130529113.1	DNA repair protein Rad52	none	e-proteobacteria, Bacteria	NCBI	1	Arcobacter butzleri	1	55
WP_151948170.1	DNA repair protein Rad52	none	e-proteobacteria, Bacteria	NCBI	1	Arcobacter butzleri	1	no_strain_in_ipg
WP_020847697.1	Rad52/22 family double-strand break repair protein	none	e-proteobacteria, Bacteria	NCBI	1	Arcobacter butzleri	1	7h1h
WP_014468502.1	hypothetical protein	none	e-proteobacteria, Bacteria	NCBI	1	Arcobacter butzleri	2	ED-1,no_strain_in_ipg
WP_004509035.1	Rad52/22 family double-strand break repair protein	none	e-proteobacteria, Bacteria	NCBI	1	Arcobacter butzleri	1	JV22
WP_046997134.1	DNA repair protein Rad52	none	e-proteobacteria, Bacteria	NCBI	1	Arcobacter butzleri	1	L348
WP_050071010.1	DNA repair protein Rad52	none	e-proteobacteria, Bacteria	NCBI	1	Arcobacter butzleri	1	L353
WP_047022382.1	DNA repair protein Rad52	none	e-proteobacteria, Bacteria	NCBI	1	Arcobacter butzleri	1	L354
WP_046998773.1	DNA repair protein Rad52	none	e-proteobacteria, Bacteria	NCBI	1	Arcobacter butzleri	1	L355
WP_099334662.1	DNA repair protein Rad52	none	e-proteobacteria, Bacteria	NCBI	1	Arcobacter canalis	2	F138-33,LMG 29148
WP_129012806.1	DNA repair protein Rad52	none	e-proteobacteria, Bacteria	NCBI	1	Arcobacter cloacae	1	CECT 7834
WP_128985425.1	DNA repair protein Rad52	none	e-proteobacteria, Bacteria	NCBI	1	Arcobacter cloacae	1	F26
WP_141052435.1	DNA repair protein Rad52	none	e-proteobacteria, Bacteria	NCBI	1	Arcobacter cryaerophilus	1	LMG 10228
WP_066348561.1	DNA repair protein Rad52	none	e-proteobacteria, Bacteria	NCBI	1	Arcobacter cryaerophilus	1	L398
WP_164469446.1	DNA repair protein Rad52	none	e-proteobacteria, Bacteria	NCBI	1	Arcobacter cryaerophilus	1	G13RTA
WP_148624679.1	DNA repair protein Rad52	none	e-proteobacteria, Bacteria	NCBI	1	Arcobacter cryaerophilus	1	G18RTA
WP_066169028.1	DNA repair protein Rad52	none	e-proteobacteria, Bacteria	NCBI	1	Arcobacter cryaerophilus	1	L399
WP_105909781.1	DNA repair protein Rad52	none	e-proteobacteria, Bacteria	NCBI	1	Arcobacter cryaerophilus	1	LMG 9861
WP_141047324.1	DNA repair protein Rad52	none	e-proteobacteria, Bacteria	NCBI	1	Arcobacter cryaerophilus	1	382
WP_066403056.1	DNA repair protein Rad52	none	e-proteobacteria, Bacteria	NCBI	1	Arcobacter cryaerophilus	1	L397
WP_105913951.1	DNA repair protein Rad52	none	e-proteobacteria, Bacteria	NCBI	1	Arcobacter cryaerophilus	1	LMG 10229
WP_105916247.1	DNA repair protein Rad52	none	e-proteobacteria, Bacteria	NCBI	1	Arcobacter cryaerophilus	1	LMG 10210
WP_105916262.1	DNA repair protein Rad52	none	e-proteobacteria, Bacteria	NCBI	1	Arcobacter cryaerophilus	1	LMG 10210
WP_141053803.1	DNA repair protein Rad52	none	e-proteobacteria, Bacteria	NCBI	1	Arcobacter cryaerophilus	1	123
WP_105908665.1	DNA repair protein Rad52	none	e-proteobacteria, Bacteria	NCBI	1	Arcobacter cryaerophilus	1	LMG 9861
WP_105927187.1	DNA repair protein Rad52	none	e-proteobacteria, Bacteria	NCBI	1	Arcobacter cryaerophilus	1	LMG 29976
WP_129011258.1	DNA repair protein Rad52	none	e-proteobacteria, Bacteria	NCBI	1	Arcobacter defluvii	1	CECT 7697
WP_118917894.1	DNA repair protein Rad52	none	e-proteobacteria, Bacteria	NCBI	1	Arcobacter ellisii	2	CECT 7837,LMG 26155
WP_026807613.1	DNA repair protein Rad52	none	e-proteobacteria, Bacteria	NCBI	1	Arcobacter lanthieri	1	AF1430
WP_099345638.1	DNA repair protein Rad52	none	e-proteobacteria, Bacteria	NCBI	1	Arcobacter marinus	1	F140-37
WP_122893467.1	DNA repair protein Rad52	none	e-proteobacteria, Bacteria	NCBI	1	Arcobacter peruensis	1	PSE-93
WP_066246869.1	DNA repair protein Rad52	none	e-proteobacteria, Bacteria	NCBI	1	Arcobacter porcinus	1	DU19
WP_066179723.1	DNA repair protein Rad52	none	e-proteobacteria, Bacteria	NCBI	1	Arcobacter porcinus	1	117434
WP_066407485.1	DNA repair protein Rad52	none	e-proteobacteria, Bacteria	NCBI	1	Arcobacter skirrowii	1	L403
WP_066407267.1	DNA repair protein Rad52	none	e-proteobacteria, Bacteria	NCBI	1	Arcobacter skirrowii	1	L403
PHR69907.1	DNA repair protein Rad52	none	e-proteobacteria, Bacteria	NCBI	1	Arcobacter sp.	1	no_strain_in_ipg
MAD42356.1	DNA repair protein Rad52	none	e-proteobacteria, Bacteria	NCBI	1	Arcobacter sp.	1	no_strain_in_ipg
WP_138151468.1	hypothetical protein	none	e-proteobacteria, Bacteria	NCBI	1	Arcobacter sp.	1	CAU 1517
WP_113871991.1	DNA repair protein Rad52	none	e-proteobacteria, Bacteria	NCBI	1	Arcobacter sp.	1	CECT 9188
WP_129084494.1	DNA repair protein Rad52	none	e-proteobacteria, Bacteria	NCBI	1	Arcobacter sp.	1	F155
WP_108528184.1	DNA repair protein Rad52	none	e-proteobacteria, Bacteria	NCBI	1	Arcobacter sp.	1	RW43-9
WP_066184757.1	DNA repair protein Rad52	none	e-proteobacteria, Bacteria	NCBI	1	Arcobacter thereius	1	440
WP_066187440.1	DNA repair protein Rad52	none	e-proteobacteria, Bacteria	NCBI	1	Arcobacter thereius	1	DU22
WP_066390190.1	DNA repair protein Rad52	none	e-proteobacteria, Bacteria	NCBI	1	Arcobacter thereius	2	DSM 23385,LMG 24486
WP_066387545.1	DNA repair protein Rad52	none	e-proteobacteria, Bacteria	NCBI	2	Arcobacter thereius,Arcobacter porcinus	2	CCUG 56899,LMG24487
WP_115429140.1	DNA repair protein Rad52	none	e-proteobacteria, Bacteria	NCBI	1	Arcobacter trophiarum	1	LMG 25534
WP_128359044.1	DNA repair protein Rad52	none	e-proteobacteria, Bacteria	NCBI	1	Arcobacter venerupis	1	CECT7836
HEK73574.1	DNA repair protein Rad52	none	bacteria, Bacteria	NCBI	1	Armatimonadetes bacterium	1	no_strain_in_ipg
PBK90031.1	Rad52/22 double-strand break repair protein	none	basidiomycetes, Eukaryota	NCBI	1	Armillaria gallica	1	Ar21-2
PBL03014.1	mitochondrial genome maintenance MGM101	none	basidiomycetes, Eukaryota	NCBI	1	Armillaria gallica	1	Ar21-2
SJK98696.1	uncharacterized protein ARMOST_01965	none	basidiomycetes, Eukaryota	NCBI	1	Armillaria ostoyae	1	C18/9
SJL02461.1	related to mitochondrial genome maintenance protein MGM101	none	basidiomycetes, Eukaryota	NCBI	1	Armillaria ostoyae	1	C18/9
PBK68850.1	Rad52/22 double-strand break repair protein	none	basidiomycetes, Eukaryota	NCBI	1	Armillaria solidipes	1	2020-04-28
PBK66970.1	mitochondrial genome maintenance MGM101	none	basidiomycetes, Eukaryota	NCBI	1	Armillaria solidipes	1	2020-04-28
PWA46332.1	hypothetical protein CTI12_AA509770	none	eudicots, Eukaryota	NCBI	1	Artemisia annua	1	no_strain_in_ipg
PWA86990.1	hypothetical protein CTI12_AA083360	none	eudicots, Eukaryota	NCBI	1	Artemisia annua	1	no_strain_in_ipg
HCB59128.1	hypothetical protein	none	high GC Gram+, Bacteria	NCBI	1	Arthrobacter bacterium	1	no_strain_in_ipg
HBH57870.1	hypothetical protein	none	high GC Gram+, Bacteria	NCBI	1	Arthrobacter bacterium	1	no_strain_in_ipg
QGJ92840.1	DNA recombinase	46132-45887:hypothetical protein,46458-46129:hypothetical protein,47788-46451:Cas4 family exonuclease,48714-47827:DNA recombinase,49079-48867:hypothetical protein,49552-49079:nucleotide pyrophosphatase,49755-49549:hypothetical protein	viruses, high GC Gram+	NCBI	1	Arthrobacter phage Beagle	1	no_strain_in_ipg
YP_009604086.1	RAD 52-like DNA recombinase	42893-42576:hypothetical protein,43243-42890:hypothetical protein,44325-43243:exonuclease,45214-44408:RAD 52-like DNA recombinase,45591-45367:hypothetical protein,46124-45591:MazG,46354-46121:hypothetical protein	viruses, high GC Gram+	NCBI	1	Arthrobacter phage Tank	1	no_strain_in_ipg
ALY10847.1	DNA recombinase	43192-42875:exonuclease,43542-43189:RAD 52-like DNA recombinase,44624-43542:hypothetical protein,45513-44707:DNA recombinase,45890-45666:hypothetical protein,46423-45890:MazG,46653-46420:hypothetical protein	viruses, high GC Gram+	NCBI	1	Arthrobacter phage Wilde	1	no_strain_in_ipg
WP_061953125.1	hypothetical protein	none	high GC Gram+, Bacteria	NCBI	1	Arthrobacter sp.	1	EpRS66
WP_133204334.1	recombinase	none	high GC Gram+, Bacteria	NCBI	1	Arthrobacter sp.	1	JH1-1
RVD81189.1	hypothetical protein DFL_009063	none	ascomycetes, Eukaryota	NCBI	1	Arthrobotrys flagrans	1	CBS H-5679
RVD85373.1	hypothetical protein DFL_003697	none	ascomycetes, Eukaryota	NCBI	1	Arthrobotrys flagrans	1	CBS H-5679
TGJ65218.1	DNA repair protein rad52	none	ascomycetes, Eukaryota	NCBI	1	Arthrobotrys oligospora	1	TWF154
TGJ69668.1	hypothetical protein EYR41_005693	none	ascomycetes, Eukaryota	NCBI	1	Arthrobotrys oligospora	1	TWF154
XP_011118961.1	hypothetical protein AOL_s00043g172	none	ascomycetes, Eukaryota	NCBI	1	Arthrobotrys oligospora	1	ATCC 24927
XP_011126585.1	hypothetical protein AOL_s00188g34	none	ascomycetes, Eukaryota	NCBI	1	Arthrobotrys oligospora	1	ATCC 24927
RPA81830.1	hypothetical protein BJ508DRAFT_414541	none	ascomycetes, Eukaryota	NCBI	1	Ascobolus immersus	1	RN42
KZM25464.1	DNA recombination	none	ascomycetes, Eukaryota	NCBI	1	Ascochyta rabiei	1	ArDII
KZM26394.1	mitochondrial genome maintenance	none	ascomycetes, Eukaryota	NCBI	1	Ascochyta rabiei	1	ArDII
TGZ85352.1	mitochondrial genome maintenance MGM101	none	ascomycetes, Eukaryota	NCBI	1	Ascodesmis nigricans	1	CBS 389.68
XP_020049294.1	recombination protein Rad52	none	budding yeasts, Eukaryota	NCBI	1	Ascoidea rubescens	1	DSM 1968
XP_020047406.1	Mgm101p-domain-containing protein	none	budding yeasts, Eukaryota	NCBI	1	Ascoidea rubescens	1	DSM 1968
XP_020045345.1	hypothetical protein ASCRUDRAFT_115723	none	budding yeasts, Eukaryota	NCBI	1	Ascoidea rubescens	1	DSM 1968
KZZ92364.1	RAD52 DNA repair protein RADC	none	ascomycetes, Eukaryota	NCBI	1	Ascosphaera apis	1	ARSEF 7405
KZZ91976.1	mitochondrial genome maintenance protein MGM101	none	ascomycetes, Eukaryota	NCBI	1	Ascosphaera apis	1	ARSEF 7405
XP_020248180.1	DNA repair RAD52-like protein 1, mitochondrial	none	monocots, Eukaryota	NCBI	1	Asparagus officinalis	1	no_strain_in_ipg
XP_020261228.1	DNA repair RAD52-like protein 2, chloroplastic	none	monocots, Eukaryota	NCBI	1	Asparagus officinalis	1	no_strain_in_ipg
XP_020245446.1	DNA repair RAD52-like protein 2, chloroplastic	none	monocots, Eukaryota	NCBI	1	Asparagus officinalis	1	no_strain_in_ipg
XP_025508393.1	hypothetical protein BO66DRAFT_425556	none	ascomycetes, Eukaryota	NCBI	1	Aspergillus aculeatinus	1	CBS 121060
XP_031906676.1	uncharacterized protein BDW43DRAFT_13297	none	ascomycetes, Eukaryota	NCBI	1	Aspergillus alliaceus	1	CBS 536.65
KAE8390624.1	hypothetical protein BDV23DRAFT_154958	none	ascomycetes, Eukaryota	NCBI	1	Aspergillus alliaceus	1	IBT 14317
XP_031897170.1	mitochondrial genome maintenance MGM101-domain-containing protein	none	ascomycetes, Eukaryota	NCBI	1	Aspergillus alliaceus	2	CBS 536.65,IBT 14317
KAE8340287.1	hypothetical protein BDV24DRAFT_134080	none	ascomycetes, Eukaryota	NCBI	1	Aspergillus arachidicola	1	CBS 117612
PIG88308.1	DNA repair and recombination protein radC	none	ascomycetes, Eukaryota	NCBI	1	Aspergillus arachidicola	1	CBS 117610
KAB8202377.1	mitochondrial genome maintenance MGM101-domain-containing protein	none	ascomycetes, Eukaryota	NCBI	2	Aspergillus arachidicola,Aspergillus parasiticus	2	CBS 117612,CBS 117618
KAE8146698.1	hypothetical protein BDV25DRAFT_46712	none	ascomycetes, Eukaryota	NCBI	1	Aspergillus avenaceus	1	IBT 18842
KAE8144211.1	mitochondrial genome maintenance MGM101-domain-containing protein	none	ascomycetes, Eukaryota	NCBI	1	Aspergillus avenaceus	1	IBT 18842
GCB23955.1	DNA repair and recombination protein radC	none	ascomycetes, Eukaryota	NCBI	1	Aspergillus awamori	1	IFM 58123
GCB24985.1	mitochondrial genome maintenance protein MGM101	none	ascomycetes, Eukaryota	NCBI	1	Aspergillus awamori	1	IFM 58123
KAE8373440.1	hypothetical protein BDV26DRAFT_285118	none	ascomycetes, Eukaryota	NCBI	1	Aspergillus bertholletius	1	IBT 29228
KAE8374555.1	mitochondrial genome maintenance MGM101-domain-containing protein	none	ascomycetes, Eukaryota	NCBI	1	Aspergillus bertholletius	1	IBT 29228
XP_022388125.1	DNA repair and recombination protein radC	none	ascomycetes, Eukaryota	NCBI	1	Aspergillus bombycis	1	NRRL26010
XP_022391853.1	genome maintenance protein MGM101	none	ascomycetes, Eukaryota	NCBI	1	Aspergillus bombycis	1	NRRL26010
OJJ71386.1	hypothetical protein ASPBRDRAFT_31091	none	ascomycetes, Eukaryota	NCBI	1	Aspergillus brasiliensis	1	CBS 101740
OJJ71744.1	hypothetical protein ASPBRDRAFT_576023	none	ascomycetes, Eukaryota	NCBI	1	Aspergillus brasiliensis	1	CBS 101740
XP_025443358.1	hypothetical protein BO95DRAFT_96786	none	ascomycetes, Eukaryota	NCBI	1	Aspergillus brunneoviolaceus	1	CBS 621.78
XP_031927917.1	uncharacterized protein BDV27DRAFT_110763	none	ascomycetes, Eukaryota	NCBI	1	Aspergillus caelatus	1	CBS 763.97
CEL02629.1	Putative RAD52 DNA repair protein RADC	none	ascomycetes, Eukaryota	NCBI	1	Aspergillus calidoustus	1	no_strain_in_ipg
CEL01128.1	Putative Genome maintenance protein	none	ascomycetes, Eukaryota	NCBI	1	Aspergillus calidoustus	1	no_strain_in_ipg
XP_024690806.1	uncharacterized protein P168DRAFT_306391	none	ascomycetes, Eukaryota	NCBI	1	Aspergillus campestris	1	IBT 28561
XP_024688445.1	Mgm101p-domain-containing protein	none	ascomycetes, Eukaryota	NCBI	1	Aspergillus campestris	1	IBT 28561
XP_024672957.1	hypothetical protein BDW47DRAFT_18135	none	ascomycetes, Eukaryota	NCBI	1	Aspergillus candidus	1	CBS 102.13
XP_024673451.1	Mgm101p-domain-containing protein	none	ascomycetes, Eukaryota	NCBI	1	Aspergillus candidus	1	CBS 102.13
OOF97783.1	hypothetical protein ASPCADRAFT_163783	none	ascomycetes, Eukaryota	NCBI	1	Aspergillus carbonarius	1	ITEM 5010
OOF96435.1	hypothetical protein ASPCADRAFT_47188	none	ascomycetes, Eukaryota	NCBI	1	Aspergillus carbonarius	1	ITEM 5010
XP_001271587.1	RAD52 DNA repair protein RADC	none	ascomycetes, Eukaryota	NCBI	1	Aspergillus clavatus	1	NRRL 1
XP_001267874.1	mitochondrial genome maintenance protein Mgm101, putative	none	ascomycetes, Eukaryota	NCBI	1	Aspergillus clavatus	1	NRRL 1
KAE8353928.1	hypothetical protein BDV28DRAFT_147630	none	ascomycetes, Eukaryota	NCBI	1	Aspergillus coremiiformis	1	CBS 553.77
KAE8353689.1	mitochondrial genome maintenance MGM101-domain-containing protein	none	ascomycetes, Eukaryota	NCBI	1	Aspergillus coremiiformis	1	CBS 553.77
XP_025537445.1	hypothetical protein BO79DRAFT_198457	none	ascomycetes, Eukaryota	NCBI	1	Aspergillus costaricaensis	1	CBS 115574
ODM22377.1	hypothetical protein SI65_03223	none	ascomycetes, Eukaryota	NCBI	1	Aspergillus cristatus	1	GZAAS20.1005
ODM16625.1	hypothetical protein SI65_08132	none	ascomycetes, Eukaryota	NCBI	1	Aspergillus cristatus	1	GZAAS20.1005
PYH95147.1	hypothetical protein BO71DRAFT_351880	none	ascomycetes, Eukaryota	NCBI	1	Aspergillus ellipticus	1	CBS 707.79
XP_025383127.1	uncharacterized protein BO83DRAFT_382544	none	ascomycetes, Eukaryota	NCBI	1	Aspergillus eucalypticola	1	CBS 122712
XP_025386648.1	mitochondrial genome maintenance MGM101	none	ascomycetes, Eukaryota	NCBI	1	Aspergillus eucalypticola	1	CBS 122712
RAK72357.1	hypothetical protein BO72DRAFT_452774	none	ascomycetes, Eukaryota	NCBI	1	Aspergillus fijiensis	1	CBS 313.89
RAK81908.1	Mgm101p-domain-containing protein	none	ascomycetes, Eukaryota	NCBI	1	Aspergillus fijiensis	1	CBS 313.89
XP_001267330.1	RAD52 DNA repair protein RADC	none	ascomycetes, Eukaryota	NCBI	1	Aspergillus fischeri	1	NRRL 181
XP_001260449.1	mitochondrial genome maintenance protein Mgm101, putative	none	ascomycetes, Eukaryota	NCBI	1	Aspergillus fischeri	1	NRRL 181
KAB8246901.1	hypothetical protein BDV35DRAFT_214306	none	ascomycetes, Eukaryota	NCBI	1	Aspergillus flavus	1	CBS 121.62
RAQ58363.1	DNA repair and recombination protein radC	none	ascomycetes, Eukaryota	NCBI	1	Aspergillus flavus	3	CA14,NRRL 118543,NRRL 30797
RAQ40661.1	genome maintenance protein MGM101	none	ascomycetes, Eukaryota	NCBI	1	Aspergillus flavus	1	NRRL 21882
RAQ61087.1	genome maintenance protein MGM101	none	ascomycetes, Eukaryota	NCBI	1	Aspergillus flavus	3	CA14,NRRL 118543,NRRL 30797
KOC10944.1	genome maintenance protein	none	ascomycetes, Eukaryota	NCBI	1	Aspergillus flavus	1	AF70
XP_002377167.1	RAD52 DNA repair protein RADC	none	ascomycetes, Eukaryota	NCBI	1	Aspergillus flavus	1	NRRL3357
KOC16308.1	RAD52 DNA repair protein	none	ascomycetes, Eukaryota	NCBI	1	Aspergillus flavus	2	AF70,NRRL 21882
XP_001826296.1	unnamed protein product	none	ascomycetes, Eukaryota	NCBI	2	Aspergillus flavus,Aspergillus oryzae	2	CBS 121.62,RIB40
OXN10561.1	hypothetical protein CDV58_00783	none	ascomycetes, Eukaryota	NCBI	1	Aspergillus fumigatus	1	no_strain_in_ipg
OXN29370.1	hypothetical protein CDV57_01074	none	ascomycetes, Eukaryota	NCBI	1	Aspergillus fumigatus	1	no_strain_in_ipg
OXN09898.1	hypothetical protein CDV58_01277	none	ascomycetes, Eukaryota	NCBI	1	Aspergillus fumigatus	1	no_strain_in_ipg
EDP50073.1	RAD52 DNA repair protein RADC	none	ascomycetes, Eukaryota	NCBI	1	Aspergillus fumigatus	1	A1163
XP_752129.1	RAD52 DNA repair protein RADC	none	ascomycetes, Eukaryota	NCBI	1	Aspergillus fumigatus	1	Af293
XP_755290.1	mitochondrial genome maintenance protein Mgm101, putative	none	ascomycetes, Eukaryota	NCBI	1	Aspergillus fumigatus	1	Af293
KMK54424.1	RAD52 DNA repair protein RADC	none	ascomycetes, Eukaryota	NCBI	1	Aspergillus fumigatus	1	Z5
EDP54486.1	mitochondrial genome maintenance protein Mgm101, putative	none	ascomycetes, Eukaryota	NCBI	1	Aspergillus fumigatus	4	A1163,Z5,niveus,no_strain_in_ipg
KEY77689.1	DNA repair protein Rad52, RadC	none	ascomycetes, Eukaryota	NCBI	1	Aspergillus fumigatus var. RP-2014	1	niveus
XP_022403767.1	hypothetical protein ASPGLDRAFT_165473	none	ascomycetes, Eukaryota	NCBI	1	Aspergillus glaucus	1	CBS 516.65
XP_022398302.1	hypothetical protein ASPGLDRAFT_68496	none	ascomycetes, Eukaryota	NCBI	1	Aspergillus glaucus	1	CBS 516.65
XP_025400777.1	RAD52 DNA repair protein	none	ascomycetes, Eukaryota	NCBI	1	Aspergillus heteromorphus	1	CBS 117.55
XP_025395398.1	mitochondrial genome maintenance MGM101	none	ascomycetes, Eukaryota	NCBI	1	Aspergillus heteromorphus	1	CBS 117.55
XP_025555618.1	hypothetical protein BO97DRAFT_382974	none	ascomycetes, Eukaryota	NCBI	1	Aspergillus homomorphus CBS 101889	1	CBS 101889
XP_025550872.1	mitochondrial genome maintenance MGM101	none	ascomycetes, Eukaryota	NCBI	1	Aspergillus homomorphus CBS 101889	1	CBS 101889
XP_025580106.1	hypothetical protein BO80DRAFT_371899	none	ascomycetes, Eukaryota	NCBI	1	Aspergillus ibericus CBS 121593	1	CBS 121593
PYI29327.1	hypothetical protein BP00DRAFT_427633	none	ascomycetes, Eukaryota	NCBI	1	Aspergillus indologenus CBS 114.80	1	CBS 114.80
PYI33868.1	Mgm101p-domain-containing protein	none	ascomycetes, Eukaryota	NCBI	1	Aspergillus indologenus CBS 114.80	1	CBS 114.80
XP_025530042.1	hypothetical protein BO86DRAFT_307406	none	ascomycetes, Eukaryota	NCBI	1	Aspergillus japonicus CBS 114.51	1	CBS 114.51
XP_025532494.1	Mgm101p-domain-containing protein	none	ascomycetes, Eukaryota	NCBI	1	Aspergillus japonicus CBS 114.51	1	CBS 114.51
GAA85158.1	mitochondrial genome maintenance protein Mgm101	none	ascomycetes, Eukaryota	NCBI	1	Aspergillus kawachii IFO 4308	1	IFO 4308
GAA82608.1	RAD52 DNA repair protein RADC	none	ascomycetes, Eukaryota	NCBI	2	Aspergillus kawachii IFO 4308,Aspergillus luchuensis	2	IFO 4308,RIB 2604
GFF25229.1	DNA repair and recombination protein radC	none	ascomycetes, Eukaryota	NCBI	1	Aspergillus lentulus	1	IFM 58399
GFF82424.1	DNA repair and recombination protein radC	none	ascomycetes, Eukaryota	NCBI	1	Aspergillus lentulus	1	IFM 60648
GFF61052.1	DNA repair and recombination protein radC	none	ascomycetes, Eukaryota	NCBI	1	Aspergillus lentulus	1	IFM 62136
GAQ07859.1	DNA repair and recombination protein radC	none	ascomycetes, Eukaryota	NCBI	1	Aspergillus lentulus	2	IFM 54703,IFM 61392
GFF65190.1	DNA repair and recombination protein radC	none	ascomycetes, Eukaryota	NCBI	1	Aspergillus lentulus	1	IFM 47457
GFF49936.1	mitochondrial genome maintenance protein MGM101	none	ascomycetes, Eukaryota	NCBI	1	Aspergillus lentulus	2	IFM 61392,IFM 62136
GFF29288.1	mitochondrial genome maintenance protein MGM101	none	ascomycetes, Eukaryota	NCBI	1	Aspergillus lentulus	3	IFM 47457,IFM 58399,IFM 60648
GAQ06761.1	mitochondrial genome maintenance protein MGM101	none	ascomycetes, Eukaryota	NCBI	1	Aspergillus lentulus	1	IFM 54703
KAB8068464.1	hypothetical protein BDV29DRAFT_69043	none	ascomycetes, Eukaryota	NCBI	1	Aspergillus leporis	1	CBS 151.66
KAB8069627.1	mitochondrial genome maintenance MGM101-domain-containing protein	none	ascomycetes, Eukaryota	NCBI	1	Aspergillus leporis	1	CBS 151.66
GAT24202.1	mitochondrial genome maintenance protein Mgm101	none	ascomycetes, Eukaryota	NCBI	1	Aspergillus luchuensis	1	RIB 2604
OJZ87154.1	hypothetical protein ASPFODRAFT_31856	none	ascomycetes, Eukaryota	NCBI	1	Aspergillus luchuensis CBS 106.47	1	CBS 106.47
OJZ86479.1	hypothetical protein ASPFODRAFT_206914	none	ascomycetes, Eukaryota	NCBI	1	Aspergillus luchuensis CBS 106.47	1	CBS 106.47
KAB8269993.1	hypothetical protein BDV30DRAFT_215918	none	ascomycetes, Eukaryota	NCBI	1	Aspergillus minisclerotigenes	1	CBS 117635
KAB8270718.1	mitochondrial genome maintenance MGM101-domain-containing protein	none	ascomycetes, Eukaryota	NCBI	1	Aspergillus minisclerotigenes	1	CBS 117635
XP_026597873.1	DNA repair and recombination protein radC	none	ascomycetes, Eukaryota	NCBI	1	Aspergillus mulundensis	1	DSM 5745
XP_026607566.1	hypothetical protein DSM5745_02387	none	ascomycetes, Eukaryota	NCBI	1	Aspergillus mulundensis	1	DSM 5745
XP_025481068.1	mitochondrial genome maintenance MGM101	none	ascomycetes, Eukaryota	NCBI	1	Aspergillus neoniger CBS 115656	1	CBS 115656
XP_663658.1	hypothetical protein AN6054.2	none	ascomycetes, Eukaryota	NCBI	1	Aspergillus nidulans FGSC A4	1	FGSC A4
XP_662011.1	hypothetical protein AN4407.2	none	ascomycetes, Eukaryota	NCBI	3	Aspergillus nidulans,Aspergillus nidulans FGSC A4,Source:UniProtKB/Swiss-Prot;Acc:Q96UP6] [Aspergillus nidulans FGSC A4	2	FGSC A4,no_strain_in_ipg
TPR03520.1	Aspartic-type endopeptidase ctsD	none	ascomycetes, Eukaryota	NCBI	1	Aspergillus niger	1	FDAARGOS_311
GAQ37366.1	RAD52 DNA repair protein RADC	none	ascomycetes, Eukaryota	NCBI	1	Aspergillus niger	1	An76
SPB50118.1	unnamed protein product	none	ascomycetes, Eukaryota	NCBI	1	Aspergillus niger	1	N402 (ATCC 64974)
TPR09795.1	Glutathione S-transferase, C-terminal domain family protein	none	ascomycetes, Eukaryota	NCBI	1	Aspergillus niger	2	FDAARGOS_311,N402 (ATCC 64974)
GAQ43386.1	genome maintenance protein MGM101	none	ascomycetes, Eukaryota	NCBI	1	Aspergillus niger	1	An76
EHA20413.1	hypothetical protein ASPNIDRAFT_44271	none	ascomycetes, Eukaryota	NCBI	1	Aspergillus niger ATCC 1015	1	ATCC 1015
RDH21040.1	hypothetical protein M747DRAFT_279123	none	ascomycetes, Eukaryota	NCBI	1	Aspergillus niger ATCC 13496	1	ATCC 13496
XP_025451106.1	hypothetical protein BO96DRAFT_373927	none	ascomycetes, Eukaryota	NCBI	1	Aspergillus niger CBS 101883	1	CBS 101883
XP_001401494.2	DNA repair and recombination protein radC	none	ascomycetes, Eukaryota	NCBI	1	Aspergillus niger CBS 513.88	1	no_strain_in_ipg
XP_001397942.1	genome maintenance protein MGM101	none	ascomycetes, Eukaryota	NCBI	3	Aspergillus niger,Aspergillus niger ATCC 13496,Aspergillus niger CBS 513.88	2	ATCC 13496,no_strain_in_ipg
XP_024681705.1	RAD52 DNA repair protein	none	ascomycetes, Eukaryota	NCBI	1	Aspergillus novofumigatus IBT 16806	1	IBT 16806
XP_024687370.1	putative mitochondrial genome maintenance protein Mgm101	none	ascomycetes, Eukaryota	NCBI	1	Aspergillus novofumigatus IBT 16806	1	IBT 16806
KAB8216854.1	hypothetical protein BDV33DRAFT_194051	none	ascomycetes, Eukaryota	NCBI	1	Aspergillus novoparasiticus	1	CBS 126849
KAB8215192.1	mitochondrial genome maintenance MGM101-domain-containing protein	none	ascomycetes, Eukaryota	NCBI	1	Aspergillus novoparasiticus	1	CBS 126849
KKK14047.1	genome maintenance protein	none	ascomycetes, Eukaryota	NCBI	1	Aspergillus ochraceoroseus	1	SRRC1432
PTU18498.1	hypothetical protein P175DRAFT_0503298	none	ascomycetes, Eukaryota	NCBI	1	Aspergillus ochraceoroseus IBT 24754	1	IBT 24754
KKK14675.1	hypothetical protein AOCH_000797	none	ascomycetes, Eukaryota	NCBI	2	Aspergillus ochraceoroseus,Aspergillus ochraceoroseus IBT 24754	2	IBT 24754,SRRC1432
OOO14413.1	DNA recombination/repair protein Rad52	none	ascomycetes, Eukaryota	NCBI	1	Aspergillus oryzae	1	BCC7051
OOO07116.1	hypothetical protein OAory_01093190	none	ascomycetes, Eukaryota	NCBI	1	Aspergillus oryzae	1	BCC7051
KDE85557.1	genome maintenance protein	none	ascomycetes, Eukaryota	NCBI	1	Aspergillus oryzae 100-8	1	100-8
EIT78355.1	DNA repair and recombination protein RAD52/RAD22	none	ascomycetes, Eukaryota	NCBI	2	Aspergillus oryzae 100-8,Aspergillus oryzae 3.042	2	100-8,3.042
EIT78165.1	genome maintenance protein	none	ascomycetes, Eukaryota	NCBI	1	Aspergillus oryzae 3.042	1	3.042
XP_001821389.3	unnamed protein product	none	ascomycetes, Eukaryota	NCBI	1	Aspergillus oryzae RIB40	1	RIB40
KAB8200281.1	hypothetical protein BDV34DRAFT_217325	none	ascomycetes, Eukaryota	NCBI	1	Aspergillus parasiticus	1	CBS 117618
RDK47376.1	hypothetical protein M752DRAFT_228592	none	ascomycetes, Eukaryota	NCBI	1	Aspergillus phoenicis ATCC 13157	1	ATCC 13157
RDK44399.1	mitochondrial genome maintenance MGM101	none	ascomycetes, Eukaryota	NCBI	1	Aspergillus phoenicis ATCC 13157	1	ATCC 13157
XP_025519816.1	hypothetical protein BO85DRAFT_412641	none	ascomycetes, Eukaryota	NCBI	1	Aspergillus piperis CBS 112811	1	CBS 112811
XP_025514313.1	mitochondrial genome maintenance MGM101	none	ascomycetes, Eukaryota	NCBI	1	Aspergillus piperis CBS 112811	1	CBS 112811
KAE8411856.1	hypothetical protein BDV36DRAFT_73886	none	ascomycetes, Eukaryota	NCBI	1	Aspergillus pseudocaelatus	1	CBS 117616
KAE8420578.1	mitochondrial genome maintenance MGM101-domain-containing protein	none	ascomycetes, Eukaryota	NCBI	1	Aspergillus pseudocaelatus	1	CBS 117616
XP_031936437.1	uncharacterized protein BDV37DRAFT_261507	none	ascomycetes, Eukaryota	NCBI	1	Aspergillus pseudonomius	1	CBS 119388
KAB8254380.1	hypothetical protein BDV32DRAFT_132536	none	ascomycetes, Eukaryota	NCBI	1	Aspergillus pseudonomius	1	IBT 12657
XP_031937577.1	mitochondrial genome maintenance MGM101-domain-containing protein	none	ascomycetes, Eukaryota	NCBI	1	Aspergillus pseudonomius	2	CBS 119388,IBT 12657
KAE8136886.1	hypothetical protein BDV38DRAFT_271742	none	ascomycetes, Eukaryota	NCBI	1	Aspergillus pseudotamarii	1	CBS 117625
KAE8131117.1	mitochondrial genome maintenance MGM101-domain-containing protein	none	ascomycetes, Eukaryota	NCBI	1	Aspergillus pseudotamarii	1	CBS 117625
KKK26984.1	hypothetical protein ARAM_002616	none	ascomycetes, Eukaryota	NCBI	1	Aspergillus rambellii	1	SRRC1468
EYE97900.1	DNA repair and recombination protein radC	none	ascomycetes, Eukaryota	NCBI	1	Aspergillus ruber CBS 135680	1	CBS 135680
EYE95627.1	Mgm101p-domain-containing protein	none	ascomycetes, Eukaryota	NCBI	1	Aspergillus ruber CBS 135680	1	CBS 135680
XP_025431153.1	hypothetical protein BP01DRAFT_341327	none	ascomycetes, Eukaryota	NCBI	1	Aspergillus saccharolyticus JOP 1030-1	1	JOP 1030-1
XP_025433623.1	Mgm101p-domain-containing protein	none	ascomycetes, Eukaryota	NCBI	1	Aspergillus saccharolyticus JOP 1030-1	1	JOP 1030-1
RJE24141.1	hypothetical protein PHISCL_03515	none	ascomycetes, Eukaryota	NCBI	1	Aspergillus sclerotialis	1	CBS 366.77
RJE21484.1	hypothetical protein PHISCL_06179	none	ascomycetes, Eukaryota	NCBI	1	Aspergillus sclerotialis	1	CBS 366.77
PYI06670.1	hypothetical protein BO78DRAFT_461157	none	ascomycetes, Eukaryota	NCBI	1	Aspergillus sclerotiicarbonarius CBS 121057	1	CBS 121057
PYI01813.1	mitochondrial genome maintenance MGM101	none	ascomycetes, Eukaryota	NCBI	1	Aspergillus sclerotiicarbonarius CBS 121057	1	CBS 121057
XP_025470493.1	hypothetical protein BO94DRAFT_583102	none	ascomycetes, Eukaryota	NCBI	1	Aspergillus sclerotioniger CBS 115572	1	CBS 115572
KAE8323351.1	hypothetical protein BDV39DRAFT_195955	none	ascomycetes, Eukaryota	NCBI	1	Aspergillus sergii	1	CBS 130017
KAE8329179.1	mitochondrial genome maintenance MGM101-domain-containing protein	none	ascomycetes, Eukaryota	NCBI	1	Aspergillus sergii	1	CBS 130017
XP_024709716.1	uncharacterized protein P170DRAFT_452186	none	ascomycetes, Eukaryota	NCBI	1	Aspergillus steynii IBT 23096	1	IBT 23096
XP_024703428.1	Mgm101p-domain-containing protein	none	ascomycetes, Eukaryota	NCBI	1	Aspergillus steynii IBT 23096	1	IBT 23096
OJJ53146.1	hypothetical protein ASPSYDRAFT_36699	none	ascomycetes, Eukaryota	NCBI	1	Aspergillus sydowii CBS 593.65	1	CBS 593.65
OJJ58742.1	hypothetical protein ASPSYDRAFT_89477	none	ascomycetes, Eukaryota	NCBI	1	Aspergillus sydowii CBS 593.65	1	CBS 593.65
PLN78869.1	hypothetical protein BDW42DRAFT_174044	none	ascomycetes, Eukaryota	NCBI	1	Aspergillus taichungensis	1	IBT 19404
PLN77784.1	Mgm101p-domain-containing protein	none	ascomycetes, Eukaryota	NCBI	1	Aspergillus taichungensis	1	IBT 19404
KAE8157797.1	hypothetical protein BDV40DRAFT_277275	none	ascomycetes, Eukaryota	NCBI	1	Aspergillus tamarii	1	CBS 117626
KAE8157988.1	mitochondrial genome maintenance MGM101-domain-containing protein	none	ascomycetes, Eukaryota	NCBI	1	Aspergillus tamarii	1	CBS 117626
KAA8649144.1	DNA repair protein rad52	none	ascomycetes, Eukaryota	NCBI	1	Aspergillus tanneri	1	NIH1004
THC94452.1	hypothetical protein EYZ11_006055	none	ascomycetes, Eukaryota	NCBI	1	Aspergillus tanneri	1	NIH1004
KAA8650485.1	hypothetical protein ATNIH1004_003171	none	ascomycetes, Eukaryota	NCBI	1	Aspergillus tanneri	1	NIH1004
THC92849.1	hypothetical protein EYZ11_007662	none	ascomycetes, Eukaryota	NCBI	1	Aspergillus tanneri	1	NIH1004
GES62626.1	hypothetical protein ATETN484_0007060800	none	ascomycetes, Eukaryota	NCBI	1	Aspergillus terreus	2	IFO 6365,TN-484
GES57904.1	hypothetical protein ATETN484_0002007900	none	ascomycetes, Eukaryota	NCBI	1	Aspergillus terreus	2	IFO 6365,TN-484
XP_001214714.1	hypothetical protein ATEG_05536	none	ascomycetes, Eukaryota	NCBI	1	Aspergillus terreus NIH2624	1	NIH2624
XP_001213571.1	mitochondrial genome maintenance protein MGM101	none	ascomycetes, Eukaryota	NCBI	1	Aspergillus terreus NIH2624	1	NIH2624
XP_026614919.1	hypothetical protein CDV56_101914	none	ascomycetes, Eukaryota	NCBI	1	Aspergillus thermomutatus	1	HMR AF 39
XP_026611993.1	hypothetical protein CDV56_103876	none	ascomycetes, Eukaryota	NCBI	1	Aspergillus thermomutatus	1	HMR AF 39
KAE8310930.1	hypothetical protein BDV41DRAFT_363851	none	ascomycetes, Eukaryota	NCBI	1	Aspergillus transmontanensis	1	CBS 130015
OJI81486.1	hypothetical protein ASPTUDRAFT_32884	none	ascomycetes, Eukaryota	NCBI	1	Aspergillus tubingensis CBS 134.48	1	CBS 134.48
OJI84051.1	hypothetical protein ASPTUDRAFT_30035	none	ascomycetes, Eukaryota	NCBI	1	Aspergillus tubingensis CBS 134.48	1	CBS 134.48
RLM01242.1	hypothetical protein CFD26_108766	none	ascomycetes, Eukaryota	NCBI	1	Aspergillus turcosus	1	HMR AF 1038
RHZ73497.1	hypothetical protein CDV55_108912	none	ascomycetes, Eukaryota	NCBI	1	Aspergillus turcosus	1	HMR AF 23
RHZ71303.1	hypothetical protein CDV55_108099	none	ascomycetes, Eukaryota	NCBI	1	Aspergillus turcosus	1	HMR AF 23
RLM01419.1	hypothetical protein CFD26_108059	none	ascomycetes, Eukaryota	NCBI	1	Aspergillus turcosus	1	HMR AF 1038
GAO83857.1	DNA repair and recombination protein radC	none	ascomycetes, Eukaryota	NCBI	1	Aspergillus udagawae	3	IFM 46973,IFM 53868,IFM 61606
GFF50468.1	DNA repair and recombination protein radC	none	ascomycetes, Eukaryota	NCBI	1	Aspergillus udagawae	1	IFM 51744
GFF37563.1	DNA repair and recombination protein radC	none	ascomycetes, Eukaryota	NCBI	1	Aspergillus udagawae	1	IFM 46972
GFF32670.1	mitochondrial genome maintenance protein MGM101	none	ascomycetes, Eukaryota	NCBI	1	Aspergillus udagawae	1	IFM 51744
GFF29164.1	mitochondrial genome maintenance protein MGM101	none	ascomycetes, Eukaryota	NCBI	1	Aspergillus udagawae	4	IFM 46972,IFM 5058,IFM 53868,IFM 61606
GAO86892.1	mitochondrial genome maintenance protein MGM101	none	ascomycetes, Eukaryota	NCBI	1	Aspergillus udagawae	1	IFM 46973
XP_025493621.1	hypothetical protein BO82DRAFT_352830	none	ascomycetes, Eukaryota	NCBI	1	Aspergillus uvarum CBS 121591	1	CBS 121591
XP_025493968.1	recombination protein Rad52	none	ascomycetes, Eukaryota	NCBI	1	Aspergillus uvarum CBS 121591	1	CBS 121591
XP_025495411.1	mitochondrial genome maintenance MGM101	none	ascomycetes, Eukaryota	NCBI	1	Aspergillus uvarum CBS 121591	1	CBS 121591
XP_025567713.1	hypothetical protein BO88DRAFT_380790	none	ascomycetes, Eukaryota	NCBI	1	Aspergillus vadensis CBS 113365	1	CBS 113365
XP_025565989.1	mitochondrial genome maintenance MGM101	none	ascomycetes, Eukaryota	NCBI	1	Aspergillus vadensis CBS 113365	1	CBS 113365
OJJ03706.1	hypothetical protein ASPVEDRAFT_30205	none	ascomycetes, Eukaryota	NCBI	1	Aspergillus versicolor CBS 583.65	1	CBS 583.65
PYI17723.1	hypothetical protein BO99DRAFT_363719	none	ascomycetes, Eukaryota	NCBI	1	Aspergillus violaceofuscus CBS 115571	1	CBS 115571
PYI20378.1	hypothetical protein BO99DRAFT_472990	none	ascomycetes, Eukaryota	NCBI	1	Aspergillus violaceofuscus CBS 115571	1	CBS 115571
XP_026627210.1	hypothetical protein BDQ94DRAFT_178168	none	ascomycetes, Eukaryota	NCBI	1	Aspergillus welwitschiae	1	CBS 139.54b
XP_026623162.1	mitochondrial genome maintenance MGM101	none	ascomycetes, Eukaryota	NCBI	1	Aspergillus welwitschiae	1	CBS 139.54b
OJJ41162.1	hypothetical protein ASPWEDRAFT_100755	none	ascomycetes, Eukaryota	NCBI	1	Aspergillus wentii DTO 134E9	1	DTO 134E9
XP_026032027.1	DNA repair protein RAD52 homolog isoform X1	none	bony fishes, Eukaryota	NCBI	1	Astatotilapia calliptera	1	no_strain_in_ipg
XP_026032028.1	DNA repair protein RAD52 homolog isoform X2	none	bony fishes, Eukaryota	NCBI	1	Astatotilapia calliptera	1	no_strain_in_ipg
XP_022539886.1	DNA repair protein RAD52 homolog isoform X4	none	bony fishes, Eukaryota	NCBI	1	Astyanax mexicanus	1	no_strain_in_ipg
XP_015462258.2	DNA repair protein RAD52 homolog isoform X3	none	bony fishes, Eukaryota	NCBI	1	Astyanax mexicanus	1	no_strain_in_ipg
XP_015462257.2	DNA repair protein RAD52 homolog isoform X2	none	bony fishes, Eukaryota	NCBI	1	Astyanax mexicanus	1	no_strain_in_ipg
XP_007252931.2	DNA repair protein RAD52 homolog isoform X1	none	bony fishes, Eukaryota	NCBI	1	Astyanax mexicanus	1	no_strain_in_ipg
XP_012258707.1	DNA repair protein RAD52 homolog	none	hymenopterans, Eukaryota	NCBI	1	Athalia rosae	1	no_strain_in_ipg
XP_026724330.1	DNA repair protein RAD52 homolog isoform X2	none	birds, Eukaryota	NCBI	1	Athene cunicularia	1	no_strain_in_ipg
XP_026724327.1	DNA repair protein RAD52 homolog isoform X1	none	birds, Eukaryota	NCBI	1	Athene cunicularia	1	no_strain_in_ipg
XP_026720422.1	RAD52 motif-containing protein 1	none	birds, Eukaryota	NCBI	1	Athene cunicularia	1	no_strain_in_ipg
XP_012055254.1	PREDICTED: DNA repair protein RAD52 homolog	none	ants, Eukaryota	NCBI	1	Atta cephalotes	1	no_strain_in_ipg
KYM92980.1	DNA repair protein RAD52 like protein	none	ants, Eukaryota	NCBI	1	Atta colombica	1	no_strain_in_ipg
XP_018044584.1	PREDICTED: DNA repair protein RAD52 homolog	none	ants, Eukaryota	NCBI	1	Atta colombica	1	no_strain_in_ipg
KAF1988086.1	hypothetical protein K402DRAFT_392359	none	ascomycetes, Eukaryota	NCBI	1	Aulographum hederae CBS 113979	1	CBS 113979
KAF1987240.1	Mgm101p-domain-containing protein	none	ascomycetes, Eukaryota	NCBI	1	Aulographum hederae CBS 113979	1	CBS 113979
WP_096382299.1	hypothetical protein	none	high GC Gram+, Bacteria	NCBI	1	Aurantimicrobium minutum	1	KNC
KEQ59933.1	recombination protein Rad52	none	ascomycetes, Eukaryota	NCBI	1	Aureobasidium melanogenum CBS 110374	1	CBS 110374
KEQ62479.1	mitochondrial genome maintenance MGM101	none	ascomycetes, Eukaryota	NCBI	1	Aureobasidium melanogenum CBS 110374	1	CBS 110374
XP_013429832.1	hypothetical protein M436DRAFT_79688	none	ascomycetes, Eukaryota	NCBI	1	Aureobasidium namibiae CBS 147.97	1	CBS 147.97
THZ88472.1	hypothetical protein D6C84_00913	none	ascomycetes, Eukaryota	NCBI	1	Aureobasidium pullulans	1	EXF-3403
THY11422.1	hypothetical protein D6D02_05770	none	ascomycetes, Eukaryota	NCBI	1	Aureobasidium pullulans	1	EXF-8126
THY54343.1	hypothetical protein D6C99_03531	none	ascomycetes, Eukaryota	NCBI	1	Aureobasidium pullulans	1	EXF-6514
THX50108.1	hypothetical protein D6D06_08164	none	ascomycetes, Eukaryota	NCBI	1	Aureobasidium pullulans	1	EXF-8841
OBW66146.1	Uncharacterized protein AUREO_037960	none	ascomycetes, Eukaryota	NCBI	1	Aureobasidium pullulans	3	EXF-10632,EXF-11991,no_strain_in_ipg
THY50795.1	hypothetical protein D6C97_06907	none	ascomycetes, Eukaryota	NCBI	1	Aureobasidium pullulans	4	EXF-1668,EXF-2618,EXF-6267,EXF-676
THV71216.1	hypothetical protein D6D28_04596	none	ascomycetes, Eukaryota	NCBI	1	Aureobasidium pullulans	4	EXF-10080,EXF-11900,EXF-3844,EXF-9399
THW92560.1	hypothetical protein D6D15_03060	none	ascomycetes, Eukaryota	NCBI	1	Aureobasidium pullulans	2	EXF-10507,EXF-8127
THX68871.1	hypothetical protein D6D04_10458	none	ascomycetes, Eukaryota	NCBI	1	Aureobasidium pullulans	1	EXF-8128
THY97345.1	hypothetical protein D6C93_04502	none	ascomycetes, Eukaryota	NCBI	1	Aureobasidium pullulans	2	EXF-3780,EXF-4010
THW17207.1	hypothetical protein D6D23_08209	none	ascomycetes, Eukaryota	NCBI	1	Aureobasidium pullulans	5	EXF-10751,EXF-11014,EXF-3670,EXF-4256,EXF-6298
THY29886.1	hypothetical protein D6D01_03426	none	ascomycetes, Eukaryota	NCBI	1	Aureobasidium pullulans	1	EXF-6604
THY91401.1	hypothetical protein D6C95_06355	none	ascomycetes, Eukaryota	NCBI	1	Aureobasidium pullulans	1	EXF-5628
THX87719.1	hypothetical protein D6D05_02029	none	ascomycetes, Eukaryota	NCBI	1	Aureobasidium pullulans	1	EXF-8828
THV82893.1	hypothetical protein D6D29_04297	none	ascomycetes, Eukaryota	NCBI	1	Aureobasidium pullulans	3	EXF-10629,EXF-11991,EXF-1668
TIA38070.1	hypothetical protein D6C78_04270	none	ascomycetes, Eukaryota	NCBI	1	Aureobasidium pullulans	1	EXF-1645
THZ91820.1	hypothetical protein D6C82_09744	none	ascomycetes, Eukaryota	NCBI	1	Aureobasidium pullulans	1	EXF-3374
THX99295.1	hypothetical protein D6D02_09220	none	ascomycetes, Eukaryota	NCBI	1	Aureobasidium pullulans	1	EXF-8126
THX06330.1	hypothetical protein D6D13_06592	none	ascomycetes, Eukaryota	NCBI	1	Aureobasidium pullulans	1	EXF-10085
THW67604.1	hypothetical protein D6D19_09124	none	ascomycetes, Eukaryota	NCBI	1	Aureobasidium pullulans	1	EXF-10659
THZ87291.1	hypothetical protein D6C84_01794	none	ascomycetes, Eukaryota	NCBI	1	Aureobasidium pullulans	1	EXF-3403
THW01848.1	hypothetical protein D6D26_04786	none	ascomycetes, Eukaryota	NCBI	1	Aureobasidium pullulans	1	EXF-11323
THZ43880.1	hypothetical protein D6C90_04921	none	ascomycetes, Eukaryota	NCBI	1	Aureobasidium pullulans	2	EXF-3844,EXF-676
THW31227.1	hypothetical protein D6D22_10280	none	ascomycetes, Eukaryota	NCBI	1	Aureobasidium pullulans	2	EXF-11013,EXF-3380
THW42147.1	hypothetical protein D6D21_06023	none	ascomycetes, Eukaryota	NCBI	1	Aureobasidium pullulans	1	EXF-10796
THX50202.1	hypothetical protein D6D06_08112	none	ascomycetes, Eukaryota	NCBI	1	Aureobasidium pullulans	3	EXF-2618,EXF-5628,EXF-8841
THY43486.1	hypothetical protein D6C97_09234	none	ascomycetes, Eukaryota	NCBI	1	Aureobasidium pullulans	1	EXF-6267
THX08040.1	hypothetical protein D6D18_01994	none	ascomycetes, Eukaryota	NCBI	1	Aureobasidium pullulans	1	EXF-10632
THX36693.1	hypothetical protein D6D10_06455	none	ascomycetes, Eukaryota	NCBI	1	Aureobasidium pullulans	1	EXF-9785
THW16045.1	hypothetical protein D6D23_08710	none	ascomycetes, Eukaryota	NCBI	1	Aureobasidium pullulans	1	EXF-11014
THX24874.1	hypothetical protein D6D12_07355	none	ascomycetes, Eukaryota	NCBI	1	Aureobasidium pullulans	2	EXF-10080,EXF-10081
THY30167.1	hypothetical protein D6D00_03151	none	ascomycetes, Eukaryota	NCBI	1	Aureobasidium pullulans	1	EXF-6519
THV68634.1	hypothetical protein D6D28_06525	none	ascomycetes, Eukaryota	NCBI	1	Aureobasidium pullulans	1	EXF-11900
THX94943.1	hypothetical protein D6D03_09459	none	ascomycetes, Eukaryota	NCBI	1	Aureobasidium pullulans	2	EXF-3358,EXF-8127
THY51467.1	hypothetical protein D6C99_04452	none	ascomycetes, Eukaryota	NCBI	1	Aureobasidium pullulans	1	EXF-6514
THX78223.1	hypothetical protein D6D04_05873	none	ascomycetes, Eukaryota	NCBI	1	Aureobasidium pullulans	1	EXF-8128
THY29932.1	hypothetical protein D6D01_03379	none	ascomycetes, Eukaryota	NCBI	1	Aureobasidium pullulans	1	EXF-6604
THY71205.1	hypothetical protein D6C94_07883	none	ascomycetes, Eukaryota	NCBI	1	Aureobasidium pullulans	4	EXF-3645,EXF-3670,EXF-3750,EXF-4256
THV88683.1	hypothetical protein D6D27_07112	none	ascomycetes, Eukaryota	NCBI	1	Aureobasidium pullulans	1	EXF-11825
THX67547.1	hypothetical protein D6D05_09776	none	ascomycetes, Eukaryota	NCBI	1	Aureobasidium pullulans	1	EXF-8828
THY98659.1	hypothetical protein D6C92_02752	none	ascomycetes, Eukaryota	NCBI	1	Aureobasidium pullulans	1	EXF-3984
THX76355.1	hypothetical protein D6D08_05317	none	ascomycetes, Eukaryota	NCBI	1	Aureobasidium pullulans	1	EXF-9399
TIA69123.1	hypothetical protein D6C76_07946	none	ascomycetes, Eukaryota	NCBI	1	Aureobasidium pullulans	1	EXF-674
THW61525.1	hypothetical protein D6D25_02429	none	ascomycetes, Eukaryota	NCBI	1	Aureobasidium pullulans	1	EXF-11319
THZ62974.1	hypothetical protein D6C85_09117	none	ascomycetes, Eukaryota	NCBI	1	Aureobasidium pullulans	1	EXF-3519
THZ02231.1	hypothetical protein D6C93_03292	none	ascomycetes, Eukaryota	NCBI	1	Aureobasidium pullulans	2	EXF-3780,EXF-4010
THW92392.1	hypothetical protein D6D15_03185	none	ascomycetes, Eukaryota	NCBI	1	Aureobasidium pullulans	1	EXF-10507
THW63067.1	hypothetical protein D6D20_03889	none	ascomycetes, Eukaryota	NCBI	1	Aureobasidium pullulans	1	EXF-10751
THY51180.1	hypothetical protein D6C98_05724	none	ascomycetes, Eukaryota	NCBI	1	Aureobasidium pullulans	1	EXF-6298
THW11620.1	hypothetical protein D6D24_07098	none	ascomycetes, Eukaryota	NCBI	1	Aureobasidium pullulans	1	EXF-11318
THZ13039.1	hypothetical protein D6C91_08097	none	ascomycetes, Eukaryota	NCBI	1	Aureobasidium pullulans	1	EXF-3863
XP_029757918.1	uncharacterized protein M438DRAFT_357680	none	ascomycetes, Eukaryota	NCBI	1	Aureobasidium pullulans EXF-150	1	EXF-150
XP_029757176.1	mitochondrial genome maintenance MGM101	none	ascomycetes, Eukaryota	NCBI	1	Aureobasidium pullulans EXF-150	1	EXF-150
XP_013348620.1	hypothetical protein AUEXF2481DRAFT_131	none	ascomycetes, Eukaryota	NCBI	1	Aureobasidium subglaciale EXF-2481	1	EXF-2481
XP_013340553.1	hypothetical protein AUEXF2481DRAFT_69182	none	ascomycetes, Eukaryota	NCBI	1	Aureobasidium subglaciale EXF-2481	1	EXF-2481
EJD52974.1	Rad52/22 double-strand break repair protein	none	basidiomycetes, Eukaryota	NCBI	1	Auricularia subglabra TFB-10046 SS5	1	TFB-10046 SS5
EJD53668.1	mitochondrial genome maintenance MGM101	none	basidiomycetes, Eukaryota	NCBI	1	Auricularia subglabra TFB-10046 SS5	1	TFB-10046 SS5
TRM67813.1	mitochondrial genome maintenance MGM101-domain-containing protein	none	basidiomycetes, Eukaryota	NCBI	1	Auriculariopsis ampla	1	NL-1724
XP_013867742.1	PREDICTED: DNA repair protein RAD52 homolog isoform X2	none	bony fishes, Eukaryota	NCBI	1	Austrofundulus limnaeus	1	Quisiro
XP_013867740.1	PREDICTED: DNA repair protein RAD52 homolog isoform X1	none	bony fishes, Eukaryota	NCBI	1	Austrofundulus limnaeus	1	Quisiro
XP_013867743.1	PREDICTED: DNA repair protein RAD52 homolog isoform X3	none	bony fishes, Eukaryota	NCBI	1	Austrofundulus limnaeus	1	Quisiro
XP_032040121.1	DNA repair protein RAD52 homolog isoform X2	none	birds, Eukaryota	NCBI	1	Aythya fuligula	1	no_strain_in_ipg
XP_032039314.1	DNA repair protein RAD52 homolog isoform X1	none	birds, Eukaryota	NCBI	1	Aythya fuligula	1	no_strain_in_ipg
XP_032058601.1	RAD52 motif-containing protein 1 isoform X1	none	birds, Eukaryota	NCBI	1	Aythya fuligula	1	no_strain_in_ipg
XP_018987239.1	uncharacterized protein BABINDRAFT_165426	none	budding yeasts, Eukaryota	NCBI	1	Babjeviella inositovora NRRL Y-12698	1	NRRL Y-12698
XP_018984362.1	uncharacterized protein BABINDRAFT_162103	none	budding yeasts, Eukaryota	NCBI	1	Babjeviella inositovora NRRL Y-12698	1	NRRL Y-12698
XP_018984696.1	uncharacterized protein BABINDRAFT_161775	none	budding yeasts, Eukaryota	NCBI	1	Babjeviella inositovora NRRL Y-12698	1	NRRL Y-12698
WP_000181837.1	hypothetical protein	none	Firmicutes, Bacteria	NCBI	1	Bacillus cereus	3	18-1,FRI-35,Q1	Bacillales
WP_098213447.1	hypothetical protein	none	Firmicutes, Bacteria	NCBI	1	Bacillus cereus	2	AFS007234,AFS025120	Bacillales
WP_098318468.1	hypothetical protein	none	Firmicutes, Bacteria	NCBI	1	Bacillus cereus	1	AFS028516	Bacillales
WP_098985276.1	hypothetical protein	none	Firmicutes, Bacteria	NCBI	1	Bacillus cereus	1	AFS035954	Bacillales
WP_098778760.1	hypothetical protein	none	Firmicutes, Bacteria	NCBI	1	Bacillus cereus	1	AFS053130	Bacillales
WP_061655366.1	hypothetical protein	none	Firmicutes, Bacteria	NCBI	1	Bacillus cereus	5	AFS059650,AFS080164,AFS094460,AFS099737,FSL W8-0640	Bacillales
WP_098481786.1	hypothetical protein	none	Firmicutes, Bacteria	NCBI	1	Bacillus cereus	1	AFS086321	Bacillales
WP_098013291.1	hypothetical protein	none	Firmicutes, Bacteria	NCBI	1	Bacillus cereus	1	AFS090123	Bacillales
WP_050062497.1	hypothetical protein	none	Firmicutes, Bacteria	NCBI	1	Bacillus cereus	1	B4158	Bacillales
WP_151639726.1	hypothetical protein	none	Firmicutes, Bacteria	NCBI	1	Bacillus cereus	1	CH101a_3T	Bacillales
WP_151524573.1	hypothetical protein	none	Firmicutes, Bacteria	NCBI	1	Bacillus cereus	1	CH124a_4D	Bacillales
WP_151618578.1	hypothetical protein	none	Firmicutes, Bacteria	NCBI	1	Bacillus cereus	1	CH372_12D	Bacillales
WP_144605557.1	hypothetical protein	none	Firmicutes, Bacteria	NCBI	1	Bacillus cereus	1	DE0462	Bacillales
WP_002139757.1	hypothetical protein	none	Firmicutes, Bacteria	NCBI	1	Bacillus cereus	2	HuA2-1,VD021	Bacillales
WP_016078887.1	hypothetical protein	none	Firmicutes, Bacteria	NCBI	1	Bacillus cereus	2	K-5975c,Schrouff	Bacillales
WP_076867955.1	hypothetical protein	none	Firmicutes, Bacteria	NCBI	1	Bacillus cereus	1	MOD1_Bc110	Bacillales
WP_078403787.1	hypothetical protein	none	Firmicutes, Bacteria	NCBI	1	Bacillus cereus	3	MOD1_Bc86,SGAir0260,SGAir0263	Bacillales
WP_162283532.1	hypothetical protein	none	Firmicutes, Bacteria	NCBI	1	Bacillus cereus	1	SGAir0263	Bacillales
WP_000183789.1	hypothetical protein	none	Firmicutes, Bacteria	NCBI	1	Bacillus cereus	1	VD045	Bacillales
WP_098859050.1	MULTISPECIES: hypothetical protein	none	Firmicutes, Bacteria	NCBI	2	Bacillus cereus,Bacillus sp.	2	AFS040105,AFS054943	Bacillales
WP_000181842.1	MULTISPECIES: hypothetical protein	none	Firmicutes, Bacteria	NCBI	2	Bacillus cereus,Bacillus sp.	3	AFS093282,MSX-D12,P14-1	Bacillales
WP_000181840.1	MULTISPECIES: hypothetical protein	none	Firmicutes, Bacteria	NCBI	2	Bacillus cereus,Bacillus sp.	5	AKBS9,BIOML-A1,OM04-20,Rock1-15,TS2	Bacillales
WP_016112234.1	MULTISPECIES: hypothetical protein	none	Firmicutes, Bacteria	NCBI	2	Bacillus cereus,Bacillus thuringiensis	5	AFS005140,AFS013213,AFS059039,AFS088016,VD133	Bacillales
WP_000183552.1	MULTISPECIES: hypothetical protein	none	Firmicutes, Bacteria	NCBI	2	Bacillus cereus,Bacillus thuringiensis(Bacillus thuringiensis serovar aizawai,Bacillus thuringiensis serovar andalousiensis,Bacillus thuringiensis serovar chinensis,Bacillus thuringiensis serovar colmeri,Bacillus thuringiensis serovar galleriae,Bacillus thuringiensis serovar kurstaki,Bacillus thuringiensis serovar mexicanensis,Bacillus thuringiensis serovar thuringiensis,Bacillus thuringiensis se…	17	27,4D2,BGSC 4AW1,BGSC 4L3,BGSC 4X1,BMG1.7,CT-43,HD 1,HD-1,HD-133,HD-29,HuB13-1,IS5056,ISP2954,Leapi01,T01-328,YBT-1520	Bacillales
WP_050822374.1	MULTISPECIES: hypothetical protein	none	Firmicutes, Bacteria	NCBI	4	Bacillus cereus,Bacillus thuringiensis,Bacillus thuringiensis serovar indiana,Bacillus thuringiensis serovar pirenaica	5	4S2,4S3,AFS041041,BGSC 4BU1,HD521	Bacillales
WP_016095221.1	hypothetical protein	none	Firmicutes, Bacteria	NCBI	2	Bacillus cereus,Bacillus wiedmannii bv. thuringiensis	2	FCC41,HuA3-9	Bacillales
WP_051405142.1	hypothetical protein	none	Firmicutes, Bacteria	NCBI	1	Bacillus cihuensis	1	FJAT-14515	Bacillales
WP_095317425.1	hypothetical protein	none	Firmicutes, Bacteria	NCBI	1	Bacillus clausii	1	7529	Bacillales
WP_095326012.1	recombinase	none	Firmicutes, Bacteria	NCBI	1	Bacillus clausii	1	7539	Bacillales
WP_066412925.1	hypothetical protein	none	Firmicutes, Bacteria	NCBI	1	Bacillus cohnii	1	NBRC 15565	Bacillales
RBP87848.1	Rad52/22 family double-strand break repair protein	none	Firmicutes, Bacteria	NCBI	2	Bacillus firmus,Bacillus oceanisediminis	2	13_TX,14_TX	Bacillales
WP_148950826.1	hypothetical protein	none	Firmicutes, Bacteria	NCBI	1	Bacillus infantis	1	CH37_1T	Bacillales
ARK28749.1	Single-stranded DNA-binding protein DdrA	none	Firmicutes, Bacteria	NCBI	1	Bacillus krulwichiae	1	AM31D	Bacillales
WP_136833202.1	hypothetical protein	none	Firmicutes, Bacteria	NCBI	1	Bacillus kyonggiensis	1	NB22	Bacillales
WP_159130508.1	hypothetical protein	none	Firmicutes, Bacteria	NCBI	1	Bacillus marisflavi	1	151-25	Bacillales
WP_150949198.1	hypothetical protein	none	Firmicutes, Bacteria	NCBI	1	Bacillus methanolicus	1	DE0127	Bacillales
WP_003350526.1	hypothetical protein	none	Firmicutes, Bacteria	NCBI	1	Bacillus methanolicus	1	PB1	Bacillales
WP_144558492.1	recombinase	none	Firmicutes, Bacteria	NCBI	1	Bacillus miscanthi	1	AK13	Bacillales
WP_137076796.1	hypothetical protein	none	Firmicutes, Bacteria	NCBI	1	Bacillus mycoides	1	I7	Bacillales
WP_002169961.1	hypothetical protein	none	Firmicutes, Bacteria	NCBI	1	Bacillus mycoides	1	VD078	Bacillales
WP_016204956.1	prophage protein	none	Firmicutes, Bacteria	NCBI	1	Bacillus nealsonii	1	AAU1	Bacillales
WP_118923004.1	hypothetical protein	none	Firmicutes, Bacteria	NCBI	1	Bacillus notoginsengisoli	1	JCM 30743	Bacillales
WP_162272030.1	hypothetical protein	none	Firmicutes, Bacteria	NCBI	1	Bacillus oceanisediminis	1	2691	Bacillales
WP_009335652.1	hypothetical protein	none	Firmicutes, Bacteria	NCBI	2	Bacillus oceanisediminis,Bacillus sp.	2	2_A_57_CT2,Bhandara28	Bacillales
WP_139869235.1	hypothetical protein	none	Firmicutes, Bacteria	NCBI	1	Bacillus pacificus	1	SN4-1	Bacillales
WP_144533743.1	hypothetical protein	none	Firmicutes, Bacteria	NCBI	1	Bacillus paranthracis	1	DE0086	Bacillales
WP_053215732.1	MULTISPECIES: hypothetical protein	none	Firmicutes, Bacteria	NCBI	1	Bacillus sp.	1	B1-b2	Bacillales
WP_099686657.1	hypothetical protein	none	Firmicutes, Bacteria	NCBI	1	Bacillus sp.	1	17-SMS-01	Bacillales
WP_157380287.1	recombinase	none	Firmicutes, Bacteria	NCBI	1	Bacillus sp.	1	2_A_57_CT2	Bacillales
WP_098212274.1	MULTISPECIES: hypothetical protein	none	Firmicutes, Bacteria	NCBI	1	Bacillus sp.	2	AFS014408,AFS075034	Bacillales
WP_098797808.1	hypothetical protein	none	Firmicutes, Bacteria	NCBI	1	Bacillus sp.	1	AFS040349	Bacillales
WP_098796825.1	hypothetical protein	none	Firmicutes, Bacteria	NCBI	1	Bacillus sp.	1	AFS040349	Bacillales
WP_098668255.1	hypothetical protein	none	Firmicutes, Bacteria	NCBI	1	Bacillus sp.	1	AFS059628	Bacillales
WP_097895478.1	hypothetical protein	none	Firmicutes, Bacteria	NCBI	1	Bacillus sp.	1	AFS098217	Bacillales
WP_147740141.1	hypothetical protein	none	Firmicutes, Bacteria	NCBI	1	Bacillus sp.	1	AR13-1	Bacillales
WP_149289701.1	hypothetical protein	none	Firmicutes, Bacteria	NCBI	1	Bacillus sp.	1	BB56-3	Bacillales
WP_149173154.1	hypothetical protein	none	Firmicutes, Bacteria	NCBI	1	Bacillus sp.	1	BPN334	Bacillales
WP_078557251.1	hypothetical protein	none	Firmicutes, Bacteria	NCBI	1	Bacillus sp.	1	FJAT-44921	Bacillales
WP_084065938.1	hypothetical protein	none	Firmicutes, Bacteria	NCBI	1	Bacillus sp.	1	JKS001846	Bacillales
WP_009790673.1	Orf-235-like protein	none	Firmicutes, Bacteria	NCBI	1	Bacillus sp.	1	NRRL B-14911	Bacillales
WP_149872970.1	hypothetical protein	none	Firmicutes, Bacteria	NCBI	1	Bacillus sp.	1	S3	Bacillales
WP_131099838.1	hypothetical protein	none	Firmicutes, Bacteria	NCBI	1	Bacillus sp.	1	SYJ	Bacillales
WP_149215794.1	hypothetical protein	none	Firmicutes, Bacteria	NCBI	1	Bacillus sp.	1	TE8-1	Bacillales
WP_102232738.1	hypothetical protein	none	Firmicutes, Bacteria	NCBI	1	Bacillus sp.	1	UMB0899	Bacillales
WP_102231124.1	hypothetical protein	none	Firmicutes, Bacteria	NCBI	1	Bacillus sp.	1	UMB0899	Bacillales
WP_017562308.1	hypothetical protein	none	Firmicutes, Bacteria	NCBI	1	Bacillus sp.	1	WBUNB001	Bacillales
WP_126410186.1	hypothetical protein	none	Firmicutes, Bacteria	NCBI	1	Bacillus sp.	1	XXST-01	Bacillales
KAF0816100.1	putative DNA-binding protein Erf	none	Firmicutes, Bacteria	NCBI	1	Bacillus sp.	1	ZZV12-4809	Bacillales
WP_144545533.1	hypothetical protein	none	Firmicutes, Bacteria	NCBI	1	Bacillus sp. X1(2014)	1	DE0237	Bacillales
WP_000181839.1	MULTISPECIES: hypothetical protein	none	Firmicutes, Bacteria	NCBI	4	Bacillus sp.,Bacillus thuringiensis,Bacillus thuringiensis serovar sotto,Bacillus thuringiensis serovar yosoo	5	BGSC 4CA1,BLB406,HD-771,JH7,T04001	Bacillales
WP_107981881.1	hypothetical protein	none	Firmicutes, Bacteria	NCBI	1	Bacillus sporothermodurans	1	BR12	Bacillales
WP_150150084.1	hypothetical protein	none	Firmicutes, Bacteria	NCBI	1	Bacillus swezeyi	2	21.427	Bacillales
WP_098277348.1	hypothetical protein	none	Firmicutes, Bacteria	NCBI	1	Bacillus thuringiensis	1	AFS007186	Bacillales
WP_098685493.1	hypothetical protein	none	Firmicutes, Bacteria	NCBI	1	Bacillus thuringiensis	1	AFS060054	Bacillales
WP_079246515.1	hypothetical protein	none	Firmicutes, Bacteria	NCBI	1	Bacillus thuringiensis	2	L-7601,L-7601	Bacillales
WP_017762505.1	hypothetical protein	none	Firmicutes, Bacteria	NCBI	1	Bacillus thuringiensis	1	DAR 81934	Bacillales
WP_000183581.1	hypothetical protein	none	Firmicutes, Bacteria	NCBI	1	Bacillus thuringiensis	1	HD-771	Bacillales
WP_088021438.1	hypothetical protein	none	Firmicutes, Bacteria	NCBI	2	Bacillus thuringiensis serovar kim,Bacillus thuringiensis serovar xiaguangiensis	2	BGSC 4BN1,BGSC 4BP1	Bacillales
WP_086392668.1	hypothetical protein	none	Firmicutes, Bacteria	NCBI	1	Bacillus thuringiensis serovar kumamtoensis	1	BGSC 4W1	Bacillales
WP_000181836.1	hypothetical protein	none	Firmicutes, Bacteria	NCBI	2	Bacillus thuringiensis serovar pingluonsis,Bacillus thuringiensis serovar vazensis	2	BGSC 4BX1,BGSC 4CE1	Bacillales
EEM85987.1	hypothetical protein bthur0012_60310	none	Firmicutes, Bacteria	NCBI	1	Bacillus thuringiensis serovar pulsiensis	1	BGSC 4CC1	Bacillales
WP_021729699.1	hypothetical protein	none	Firmicutes, Bacteria	NCBI	2	Bacillus thuringiensis,Bacillus thuringiensis serovar aizawai	2	BR37,Hu4-2	Bacillales
WP_086402644.1	hypothetical protein	none	Firmicutes, Bacteria	NCBI	2	Bacillus thuringiensis,Bacillus thuringiensis serovar darmstadiensis	5	4M1,4M2,4M4,4P1,YBT032	Bacillales
WP_088114330.1	hypothetical protein	none	Firmicutes, Bacteria	NCBI	2	Bacillus thuringiensis,Bacillus thuringiensis serovar higo	2	BGSC 4AU1,NRRL B-23150	Bacillales
WP_088065787.1	hypothetical protein	none	Firmicutes, Bacteria	NCBI	2	Bacillus thuringiensis,Bacillus thuringiensis serovar medellin	2	NRRL 23135,T30001	Bacillales
WP_042596271.1	hypothetical protein	none	Firmicutes, Bacteria	NCBI	2	Bacillus thuringiensis,Bacillus thuringiensis serovar morrisoni	2	AFS015413,HD 600	Bacillales
WP_000183790.1	hypothetical protein	none	Firmicutes, Bacteria	NCBI	4	Bacillus thuringiensis,Bacillus thuringiensis serovar morrisoni,Bacillus thuringiensis serovar thompsoni,Bacillus thuringiensis serovar toumanoffi	5	BGSC 4N1,BGSC 4O1,HD 600,HD12,IBL 200	Bacillales
WP_148946724.1	recombinase	none	Firmicutes, Bacteria	NCBI	1	Bacillus vietnamensis	1	CH40_1T	Bacillales
WP_098202231.1	hypothetical protein	none	Firmicutes, Bacteria	NCBI	1	Bacillus wiedmannii	1	AFS020694	Bacillales
WP_098828843.1	hypothetical protein	none	Firmicutes, Bacteria	NCBI	1	Bacillus wiedmannii	1	AFS056359	Bacillales
WP_137035230.1	hypothetical protein	none	Firmicutes, Bacteria	NCBI	1	Bacillus wiedmannii	1	I130	Bacillales
WP_063231502.1	hypothetical protein	none	Firmicutes, Bacteria	NCBI	1	Brevibacillus parabrevis	1	CN1	Bacillales
KYD20584.1	hypothetical protein B4135_1816	none	Firmicutes, Bacteria	NCBI	1	Caldibacillus debilis	1	B4135	Bacillales
WP_080831885.1	hypothetical protein	none	Firmicutes, Bacteria	NCBI	1	Cohnella sp.	1	6021052837	Bacillales
WP_126961301.1	hypothetical protein	none	Firmicutes, Bacteria	NCBI	1	Cohnella sp.	1	AR92	Bacillales
WP_082820595.1	hypothetical protein	none	Firmicutes, Bacteria	NCBI	1	Fictibacillus phosphorivorans	1	P7IIIA	Bacillales
WP_141103848.1	hypothetical protein	none	Firmicutes, Bacteria	NCBI	1	Geobacillus galactosidasius	1	DSM 18751	Bacillales
WP_148328538.1	hypothetical protein	none	CFB group bacteria, Bacteria	NCBI	1	Bacteroidaceae bacterium	1	no_strain_in_ipg
WP_024987873.1	hypothetical protein	none	CFB group bacteria, Bacteria	NCBI	1	Bacteroides acidifaciens	3	A40,NM70_E10,P2318
WP_008765981.1	MULTISPECIES: hypothetical protein	none	CFB group bacteria, Bacteria	NCBI	4	Bacteroides caccae,Bacteroides sp.,Bacteroides thetaiotaomicron,Bacteroides xylanisolvens	5	1_1_6,2789STDY5608839,2789STDY5834880,AF26-7BH,XB1A
WP_065739651.1	hypothetical protein	none	CFB group bacteria, Bacteria	NCBI	1	Bacteroides fragilis	2	BF8,O:21
WP_129661361.1	hypothetical protein	none	CFB group bacteria, Bacteria	NCBI	1	Bacteroides fragilis	1	no_strain_in_ipg
WP_130070754.1	hypothetical protein	none	CFB group bacteria, Bacteria	NCBI	1	Bacteroides fragilis	6	BIOML-A91,BIOML-A92,BIOML-A93,BIOML-A94,BIOML-A95,am_0171
WP_149970945.1	hypothetical protein	none	CFB group bacteria, Bacteria	NCBI	1	Bacteroides fragilis	2	BIOML-A71,nie_ma
WP_032568321.1	hypothetical protein	none	CFB group bacteria, Bacteria	NCBI	1	Bacteroides fragilis	6	3719 T6,3986 N 19,BFR_KZ02,S24L15,S24L26,S24L34
CCZ40004.1	uncharacterized protein BN707_03512	none	CFB group bacteria, Bacteria	NCBI	1	Bacteroides fragilis CAG:558	1	no_strain_in_ipg
WP_118424102.1	hypothetical protein	none	CFB group bacteria, Bacteria	NCBI	1	Bacteroides intestinalis	1	OF03-26
WP_115502802.1	hypothetical protein	none	CFB group bacteria, Bacteria	NCBI	1	Bacteroides intestinalis	1	APC919/174
WP_149939343.1	hypothetical protein	none	CFB group bacteria, Bacteria	NCBI	2	Bacteroides ovatus,Bacteroides uniformis	6	BIOML-A180,BIOML-A183,BIOML-A185,BIOML-A186,nie_ma,no_strain_in_ipg
CDL98267.1	hypothetical protein BN891_11580	none	CFB group bacteria, Bacteria	NCBI	2	Bacteroides ovatus,Bacteroides xylanisolvens	2	V975,no_strain_in_ipg
WP_004300204.1	MULTISPECIES: hypothetical protein	none	CFB group bacteria, Bacteria	NCBI	2	Bacteroides ovatus,Bacteroides xylanisolvens	5	ATCC 8483,BIOML-A57,CL02T12C04,SD CC 1b,SD CC 2a
WP_117747554.1	hypothetical protein	none	CFB group bacteria, Bacteria	NCBI	1	Bacteroides plebeius	3	AM09-36,AM49-7BH,OM08-14
CCZ88061.1	putative uncharacterized protein	none	CFB group bacteria, Bacteria	NCBI	1	Bacteroides plebeius CAG:211	1	no_strain_in_ipg
WP_117512281.1	hypothetical protein	none	CFB group bacteria, Bacteria	NCBI	1	Bacteroides sp.	1	AF32-8BH
WP_118356510.1	hypothetical protein	none	CFB group bacteria, Bacteria	NCBI	1	Bacteroides vulgatus	2	AF39-1,AF39-8AT
WP_117852875.1	hypothetical protein	none	CFB group bacteria, Bacteria	NCBI	1	Bacteroides vulgatus	1	AF18-14
WP_117875776.1	hypothetical protein	none	CFB group bacteria, Bacteria	NCBI	1	Bacteroides vulgatus	1	AM37-2
WP_118121417.1	hypothetical protein	none	CFB group bacteria, Bacteria	NCBI	1	Bacteroides vulgatus	3	AM32-26AC,BIOML-A140,BIOML-A141
WP_117697396.1	hypothetical protein	none	CFB group bacteria, Bacteria	NCBI	1	Bacteroides vulgatus	3	AF21-45,TF10-3,TM04-10
WP_129640186.1	hypothetical protein	none	CFB group bacteria, Bacteria	NCBI	1	Bacteroides vulgatus	1	nie_ma
WP_117874056.1	hypothetical protein	none	CFB group bacteria, Bacteria	NCBI	1	Bacteroides vulgatus	6	AM34-18LB,BIOML-A100,BIOML-A102,BIOML-A103,BIOML-A104,BIOML-A99
KAB6596002.1	hypothetical protein GAZ65_15215	none	CFB group bacteria, Bacteria	NCBI	1	Bacteroides vulgatus	1	BIOML-A106
WP_011965790.1	hypothetical protein	none	CFB group bacteria, Bacteria	NCBI	1	Bacteroides vulgatus	2	ATCC 8482,ATCC 8492
WP_151931521.1	hypothetical protein	none	CFB group bacteria, Bacteria	NCBI	1	Bacteroides xylanisolvens	1	BIOML-A28
WP_087318368.1	hypothetical protein	none	CFB group bacteria, Bacteria	NCBI	1	Bacteroides xylanisolvens	1	An109
WP_117977526.1	MULTISPECIES: hypothetical protein	none	CFB group bacteria, Bacteria	NCBI	2	Bacteroides,Bacteroides thetaiotaomicron	4	1001271st1_H2,AF14-20,AM09-21,AM26-17LB
HDO65865.1	hypothetical protein	none	CFB group bacteria, Bacteria	NCBI	1	Bacteroidetes bacterium	1	no_strain_in_ipg
RMF62707.1	DNA repair protein Rad52	none	CFB group bacteria, Bacteria	NCBI	1	Bacteroidetes bacterium	1	no_strain_in_ipg
NBC16043.1	DNA repair protein Rad52	none	CFB group bacteria, Bacteria	NCBI	1	Bacteroidetes bacterium	1	no_strain_in_ipg
NBC00027.1	DUF1071 domain-containing protein	none	CFB group bacteria, Bacteria	NCBI	1	Bacteroidetes bacterium	1	no_strain_in_ipg
RMH60795.1	DUF1071 domain-containing protein	none	CFB group bacteria, Bacteria	NCBI	1	Bacteroidetes bacterium	1	no_strain_in_ipg
PSQ77362.1	hypothetical protein BRD37_05185	none	CFB group bacteria, Bacteria	NCBI	1	Bacteroidetes bacterium QH_8_67_23	1	no_strain_in_ipg
PSQ71339.1	DUF1071 domain-containing protein	none	CFB group bacteria, Bacteria	NCBI	1	Bacteroidetes bacterium QH_9_67_14	1	no_strain_in_ipg
PSQ82644.1	hypothetical protein BRD44_07405	none	CFB group bacteria, Bacteria	NCBI	1	Bacteroidetes bacterium QS_7_67_15	1	no_strain_in_ipg
PSQ80841.1	DUF1071 domain-containing protein	none	CFB group bacteria, Bacteria	NCBI	1	Bacteroidetes bacterium QS_8_68_15	1	no_strain_in_ipg
PSQ99869.1	hypothetical protein BRD48_02535	none	CFB group bacteria, Bacteria	NCBI	1	Bacteroidetes bacterium QS_9_68_14	1	no_strain_in_ipg
PSQ91732.1	DUF1071 domain-containing protein	none	CFB group bacteria, Bacteria	NCBI	1	Bacteroidetes bacterium SW_4_67_19	1	no_strain_in_ipg
NCD00144.1	DNA repair protein Rad52	none	CFB group bacteria, Bacteria	NCBI	1	Bacteroidia bacterium	1	no_strain_in_ipg
NCD40586.1	hypothetical protein	none	CFB group bacteria, Bacteria	NCBI	1	Bacteroidia bacterium	1	no_strain_in_ipg
NCC19164.1	hypothetical protein	none	CFB group bacteria, Bacteria	NCBI	1	Bacteroidia bacterium	1	no_strain_in_ipg
XP_007198546.2	DNA repair protein RAD52 homolog isoform X3	none	whales & dolphins, Eukaryota	NCBI	1	Balaenoptera acutorostrata scammoni	1	no_strain_in_ipg
XP_028019301.1	DNA repair protein RAD52 homolog isoform X4	none	whales & dolphins, Eukaryota	NCBI	1	Balaenoptera acutorostrata scammoni	1	no_strain_in_ipg
XP_028019300.1	DNA repair protein RAD52 homolog isoform X2	none	whales & dolphins, Eukaryota	NCBI	1	Balaenoptera acutorostrata scammoni	1	no_strain_in_ipg
XP_028019294.1	DNA repair protein RAD52 homolog isoform X1	none	whales & dolphins, Eukaryota	NCBI	1	Balaenoptera acutorostrata scammoni	1	no_strain_in_ipg
KAB0401692.1	hypothetical protein E2I00_001528	none	whales & dolphins, Eukaryota	NCBI	1	Balaenoptera physalus	1	no_strain_in_ipg
XP_010307041.1	PREDICTED: DNA repair protein RAD52 homolog	none	birds, Eukaryota	NCBI	1	Balearica regulorum gibbericeps	1	no_strain_in_ipg
ORX95421.1	recombination protein Rad52	none	fungi, Eukaryota	NCBI	1	Basidiobolus meristosporus CBS 931.73	1	CBS 931.73
ORX95522.1	Rad52/22 double-strand break repair protein	none	fungi, Eukaryota	NCBI	1	Basidiobolus meristosporus CBS 931.73	1	CBS 931.73
ORY01938.1	mitochondrial genome maintenance MGM101	none	fungi, Eukaryota	NCBI	1	Basidiobolus meristosporus CBS 931.73	1	CBS 931.73
ORY05224.1	mitochondrial genome maintenance MGM101	none	fungi, Eukaryota	NCBI	1	Basidiobolus meristosporus CBS 931.73	1	CBS 931.73
OAJ40190.1	hypothetical protein BDEG_23954	none	chytrids, Eukaryota	NCBI	1	Batrachochytrium dendrobatidis JEL423	1	JEL423
OAJ36281.1	hypothetical protein BDEG_20473	none	chytrids, Eukaryota	NCBI	1	Batrachochytrium dendrobatidis JEL423	1	JEL423
OON04199.1	hypothetical protein BSLG_05650	none	chytrids, Eukaryota	NCBI	1	Batrachochytrium salamandrivorans	1	BS
OON09337.1	hypothetical protein BSLG_01598	none	chytrids, Eukaryota	NCBI	1	Batrachochytrium salamandrivorans	1	BS
XP_007675120.1	uncharacterized protein BAUCODRAFT_23503	none	ascomycetes, Eukaryota	NCBI	1	Baudoinia panamericana UAMH 10762	1	UAMH 10762
XP_007680098.1	uncharacterized protein BAUCODRAFT_151165	none	ascomycetes, Eukaryota	NCBI	1	Baudoinia panamericana UAMH 10762	1	UAMH 10762
SDB37076.1	Protein of unknown function	none	a-proteobacteria, Bacteria	NCBI	1	Bauldia litoralis	1	ATCC 35022
KAF1734415.1	DNA repair and recombination protein mus-11	none	ascomycetes, Eukaryota	NCBI	1	Beauveria bassiana	1	ERL836
PMB72423.1	DNA repair and recombination protein mus-11	none	ascomycetes, Eukaryota	NCBI	1	Beauveria bassiana	1	JEF-007
PQK16887.1	hypothetical protein BB8028_0007g00870	none	ascomycetes, Eukaryota	NCBI	1	Beauveria bassiana	1	ARSEF 8028
PMB67127.1	Mitochondrial genome maintenance protein	none	ascomycetes, Eukaryota	NCBI	1	Beauveria bassiana	1	JEF-007
XP_008599436.1	Sts1 protein	none	ascomycetes, Eukaryota	NCBI	1	Beauveria bassiana ARSEF 2860	1	ARSEF 2860
KGQ02634.1	DNA repair and recombination protein RAD52	none	ascomycetes, Eukaryota	NCBI	1	Beauveria bassiana D1-5	1	D1-5
KGQ07005.1	genome maintenance protein	none	ascomycetes, Eukaryota	NCBI	1	Beauveria bassiana D1-5	1	D1-5
XP_008599018.1	mitochondrial genome maintenance protein MGM101	none	ascomycetes, Eukaryota	NCBI	2	Beauveria bassiana,Beauveria bassiana ARSEF 2860	2	ARSEF 2860,ERL836
KGQ05325.1	DNA repair and recombination protein rhm52	none	ascomycetes, Eukaryota	NCBI	2	Beauveria bassiana,Beauveria bassiana D1-5	2	ARSEF 8028,D1-5
OAA37959.1	RAD52 DNA repair protein RADC	none	ascomycetes, Eukaryota	NCBI	1	Beauveria brongniartii RCEF 3172	1	RCEF 3172
OAA52521.1	mitochondrial genome maintenance protein MGM101	none	ascomycetes, Eukaryota	NCBI	1	Beauveria brongniartii RCEF 3172	1	RCEF 3172
OQW94606.1	hypothetical protein BWK79_05315	none	g-proteobacteria, Bacteria	NCBI	1	Beggiatoa sp. IS2	1	no_strain_in_ipg
WP_061914353.1	hypothetical protein	none	GNS bacteria, Bacteria	NCBI	1	Bellilinea caldifistulae	1	GOMI-1
XP_010677219.1	PREDICTED: DNA repair RAD52-like protein 1, mitochondrial	none	eudicots, Eukaryota	NCBI	1	Beta vulgaris subsp. vulgaris	1	no_strain_in_ipg
XP_010682628.1	PREDICTED: DNA repair RAD52-like protein 2, chloroplastic	none	eudicots, Eukaryota	NCBI	1	Beta vulgaris subsp. vulgaris	1	no_strain_in_ipg
XP_029010764.1	DNA repair protein RAD52 homolog isoform X1	none	bony fishes, Eukaryota	NCBI	1	Betta splendens	1	no_strain_in_ipg
XP_029010765.1	DNA repair protein RAD52 homolog isoform X2	none	bony fishes, Eukaryota	NCBI	1	Betta splendens	1	no_strain_in_ipg
XP_023939736.1	DNA repair and recombination protein RAD52-like isoform X2	none	butterflies, Eukaryota	NCBI	1	Bicyclus anynana	1	no_strain_in_ipg
XP_023939735.1	pollen-specific leucine-rich repeat extensin-like protein 3 isoform X1	none	butterflies, Eukaryota	NCBI	1	Bicyclus anynana	1	no_strain_in_ipg
OZJ05584.1	hypothetical protein BZG36_01721	none	fungi, Eukaryota	NCBI	1	Bifiguratus adelaidae	1	AZ0501
OZJ05753.1	Mitochondrial genome maintenance protein MGM101	none	fungi, Eukaryota	NCBI	1	Bifiguratus adelaidae	1	AZ0501
KAF1970524.1	hypothetical protein BU23DRAFT_556735	none	ascomycetes, Eukaryota	NCBI	1	Bimuria novae-zelandiae CBS 107.79	1	CBS 107.79
KAF1978325.1	mitochondrial genome maintenance protein MGM101	none	ascomycetes, Eukaryota	NCBI	1	Bimuria novae-zelandiae CBS 107.79	1	CBS 107.79
XP_013068806.1	PREDICTED: DNA repair protein RAD52 homolog	none	gastropods, Eukaryota	NCBI	1	Biomphalaria glabrata	1	no_strain_in_ipg
XP_014074483.1	hypothetical protein COCC4DRAFT_205582	none	ascomycetes, Eukaryota	NCBI	2	Bipolaris maydis ATCC 48331,Bipolaris maydis C5	2	ATCC 48331,C5
XP_014079037.1	hypothetical protein COCC4DRAFT_138443	none	ascomycetes, Eukaryota	NCBI	2	Bipolaris maydis ATCC 48331,Bipolaris maydis C5	2	ATCC 48331,C5
XP_007686356.1	hypothetical protein COCMIDRAFT_90897	none	ascomycetes, Eukaryota	NCBI	1	Bipolaris oryzae ATCC 44560	1	ATCC 44560
XP_007695514.1	uncharacterized protein COCSADRAFT_33324	none	ascomycetes, Eukaryota	NCBI	1	Bipolaris sorokiniana ND90Pr	1	ND90Pr
XP_007703289.1	uncharacterized protein COCSADRAFT_98112	none	ascomycetes, Eukaryota	NCBI	1	Bipolaris sorokiniana ND90Pr	1	ND90Pr
XP_014556171.1	hypothetical protein COCVIDRAFT_100457	none	ascomycetes, Eukaryota	NCBI	1	Bipolaris victoriae FI3	1	FI3
XP_007717005.1	hypothetical protein COCCADRAFT_40831	none	ascomycetes, Eukaryota	NCBI	1	Bipolaris zeicola 26-R-13	1	26-R-13
XP_007708589.1	hypothetical protein COCCADRAFT_86310	none	ascomycetes, Eukaryota	NCBI	1	Bipolaris zeicola 26-R-13	1	26-R-13
XP_010843335.1	PREDICTED: DNA repair protein RAD52 homolog isoform X3	none	even-toed ungulates, Eukaryota	NCBI	1	Bison bison bison	1	no_strain_in_ipg
XP_010843331.1	PREDICTED: DNA repair protein RAD52 homolog isoform X1	none	even-toed ungulates, Eukaryota	NCBI	1	Bison bison bison	1	no_strain_in_ipg
XP_010843334.1	PREDICTED: DNA repair protein RAD52 homolog isoform X2	none	even-toed ungulates, Eukaryota	NCBI	1	Bison bison bison	1	no_strain_in_ipg
XP_010843338.1	PREDICTED: DNA repair protein RAD52 homolog isoform X5	none	even-toed ungulates, Eukaryota	NCBI	1	Bison bison bison	1	no_strain_in_ipg
XP_010843337.1	PREDICTED: DNA repair protein RAD52 homolog isoform X4	none	even-toed ungulates, Eukaryota	NCBI	1	Bison bison bison	1	no_strain_in_ipg
HEM12966.1	hypothetical protein	none	bacteria, Bacteria	NCBI	1	Blastocatellia bacterium	1	no_strain_in_ipg
HEG69026.1	hypothetical protein	none	bacteria, Bacteria	NCBI	1	Blastocatellia bacterium	1	no_strain_in_ipg
HEG85115.1	hypothetical protein	none	bacteria, Bacteria	NCBI	1	Blastocatellia bacterium	1	no_strain_in_ipg
HEJ74940.1	hypothetical protein	none	bacteria, Bacteria	NCBI	1	Blastocatellia bacterium	1	no_strain_in_ipg
HEM09505.1	hypothetical protein	none	bacteria, Bacteria	NCBI	1	Blastocatellia bacterium	1	no_strain_in_ipg
HBR56739.1	hypothetical protein	none	bacteria, Bacteria	NCBI	1	Blastocatellia bacterium	1	no_strain_in_ipg
OAO16174.1	RAD52, DNA repair and recombination protein	none	eukaryotes, Eukaryota	NCBI	1	Blastocystis sp. ATCC 50177/Nand II	1	NandII
XP_014529910.1	hypothetical protein JH06_0807	none	eukaryotes, Eukaryota	NCBI	1	Blastocystis sp. subtype 4	1	WR1
EGE85669.2	RAD52 DNA repair protein RADC	none	ascomycetes, Eukaryota	NCBI	2	Blastomyces dermatitidis ATCC 18188,Blastomyces dermatitidis ATCC 26199	2	ATCC 18188,ATCC 26199
EEQ92032.1	mitochondrial genome maintenance protein MGM101	none	ascomycetes, Eukaryota	NCBI	3	Blastomyces dermatitidis ATCC 18188,Blastomyces dermatitidis ATCC 26199,Blastomyces dermatitidis ER-3	3	ATCC 18188,ATCC 26199,ER-3
EEQ87242.2	RAD52 DNA repair protein RADC	none	ascomycetes, Eukaryota	NCBI	1	Blastomyces dermatitidis ER-3	1	ER-3
XP_002622707.2	RAD52 DNA repair protein RADC	none	ascomycetes, Eukaryota	NCBI	1	Blastomyces gilchristii SLH14081	1	SLH14081
XP_002622450.1	mitochondrial genome maintenance protein MGM101	none	ascomycetes, Eukaryota	NCBI	1	Blastomyces gilchristii SLH14081	1	SLH14081
PGH07896.1	DNA repair and recombination protein RAD52	none	ascomycetes, Eukaryota	NCBI	1	Blastomyces parvus	1	UAMH130
PGH01579.1	hypothetical protein GX51_05144	none	ascomycetes, Eukaryota	NCBI	1	Blastomyces parvus	1	UAMH130
OJD28451.1	hypothetical protein ACJ73_00138	none	ascomycetes, Eukaryota	NCBI	1	Blastomyces percursus	1	EI222
OJD23711.1	mitochondrial genome maintenance protein MGM101	none	ascomycetes, Eukaryota	NCBI	1	Blastomyces percursus	1	EI222
KLJ06019.1	hypothetical protein EMPG_10544	none	ascomycetes, Eukaryota	NCBI	1	Blastomyces silverae	1	UAMH 139
KLJ08036.1	hypothetical protein EMPG_16508	none	ascomycetes, Eukaryota	NCBI	1	Blastomyces silverae	1	UAMH 139
WP_163537264.1	hypothetical protein	none	Firmicutes, Bacteria	NCBI	1	Gracilibacillus sp.	1	YIM 98692	Bacillales
WP_128527016.1	hypothetical protein	none	Firmicutes, Bacteria	NCBI	1	Halobacillus litoralis	1	ERB 031	Bacillales
CCU74417.1	RAD52 DNA repair protein RADC	none	ascomycetes, Eukaryota	NCBI	1	Blumeria graminis f. sp. hordei DH14	1	DH14
CCU81639.1	mitochondrial genome maintenance protein	none	ascomycetes, Eukaryota	NCBI	1	Blumeria graminis f. sp. hordei DH14	1	DH14
EPQ63450.1	hypothetical protein BGT96224_5012	none	ascomycetes, Eukaryota	NCBI	1	Blumeria graminis f. sp. tritici 96224	1	96224
EPQ67173.1	hypothetical protein BGT96224_5174	none	ascomycetes, Eukaryota	NCBI	2	Blumeria graminis f. sp. tritici,Blumeria graminis f. sp. tritici 96224	2	96224,no_strain_in_ipg
RKO94176.1	hypothetical protein BDK51DRAFT_19025	none	chytrids, Eukaryota	NCBI	1	Blyttiomyces helicus	1	no_strain_in_ipg
RKO90658.1	mitochondrial genome maintenance MGM101	none	chytrids, Eukaryota	NCBI	1	Blyttiomyces helicus	1	no_strain_in_ipg
XP_020787752.1	DNA repair protein RAD52 homolog	none	bony fishes, Eukaryota	NCBI	1	Boleophthalmus pectinirostris	1	no_strain_in_ipg
XP_020718837.1	DNA repair protein RAD52 homolog	none	bees, Eukaryota	NCBI	1	Bombus terrestris	1	no_strain_in_ipg
XP_028040080.1	DNA repair protein RAD52 homolog isoform X3	none	moths, Eukaryota	NCBI	1	Bombyx mandarina	1	no_strain_in_ipg
XP_028040079.1	DNA repair protein RAD52 homolog isoform X2	none	moths, Eukaryota	NCBI	1	Bombyx mandarina	1	no_strain_in_ipg
XP_028040078.1	uncharacterized protein LOC114250416 isoform X1	none	moths, Eukaryota	NCBI	1	Bombyx mandarina	1	no_strain_in_ipg
XP_004924244.1	uncharacterized protein LOC101745604 isoform X1	none	moths, Eukaryota	NCBI	1	Bombyx mori	1	p50T (= Dazao)
XP_004924246.1	DNA repair protein RAD52 homolog isoform X3	none	moths, Eukaryota	NCBI	1	Bombyx mori	1	p50T (= Dazao)
XP_004924245.1	DNA repair protein RAD52 homolog isoform X2	none	moths, Eukaryota	NCBI	1	Bombyx mori	1	p50T (= Dazao)
XP_021202388.1	DNA repair protein RAD52 homolog isoform X4	none	moths, Eukaryota	NCBI	1	Bombyx mori	1	p50T (= Dazao)
THH14411.1	hypothetical protein EW146_g5916	none	basidiomycetes, Eukaryota	NCBI	1	Bondarzewia mesenterica	1	DSM 108281
THH18194.1	hypothetical protein EW146_g2733	none	basidiomycetes, Eukaryota	NCBI	1	Bondarzewia mesenterica	1	DSM 108281
XP_019817286.1	PREDICTED: DNA repair protein RAD52 homolog isoform X1	none	even-toed ungulates, Eukaryota	NCBI	1	Bos indicus	1	no_strain_in_ipg
XP_019817289.1	PREDICTED: DNA repair protein RAD52 homolog isoform X2	none	even-toed ungulates, Eukaryota	NCBI	1	Bos indicus	1	no_strain_in_ipg
XP_027396796.1	DNA repair protein RAD52 homolog isoform X2	none	even-toed ungulates, Eukaryota	NCBI	1	Bos indicus x Bos taurus	1	no_strain_in_ipg
XP_027396793.1	DNA repair protein RAD52 homolog isoform X1	none	even-toed ungulates, Eukaryota	NCBI	1	Bos indicus x Bos taurus	1	no_strain_in_ipg
XP_027396797.1	DNA repair protein RAD52 homolog isoform X3	none	even-toed ungulates, Eukaryota	NCBI	1	Bos indicus x Bos taurus	1	no_strain_in_ipg
MXQ92503.1	hypothetical protein	none	even-toed ungulates, Eukaryota	NCBI	1	Bos mutus	1	no_strain_in_ipg
XP_005895247.1	PREDICTED: DNA repair protein RAD52 homolog	none	even-toed ungulates, Eukaryota	NCBI	1	Bos mutus	1	no_strain_in_ipg
ELR56784.1	DNA repair protein RAD52-like protein	none	even-toed ungulates, Eukaryota	NCBI	1	Bos mutus	1	no_strain_in_ipg
NP_001019696.1	DNA repair protein RAD52 homolog	none	even-toed ungulates, Eukaryota	NCBI	1	Bos taurus	1	no_strain_in_ipg
DAA29161.1	TPA: RAD52 homolog	none	even-toed ungulates, Eukaryota	NCBI	1	Bos taurus	1	no_strain_in_ipg
XP_005207291.1	DNA repair protein RAD52 homolog isoform X2	none	even-toed ungulates, Eukaryota	NCBI	1	Bos taurus	2	Hereford,no_strain_in_ipg
XP_010803942.1	DNA repair protein RAD52 homolog isoform X1	none	even-toed ungulates, Eukaryota	NCBI	1	Bos taurus	1	no_strain_in_ipg
XP_024847412.1	DNA repair protein RAD52 homolog isoform X4	none	even-toed ungulates, Eukaryota	NCBI	1	Bos taurus	1	no_strain_in_ipg
XP_005207296.1	DNA repair protein RAD52 homolog isoform X5	none	even-toed ungulates, Eukaryota	NCBI	1	Bos taurus	1	no_strain_in_ipg
XP_010803946.1	DNA repair protein RAD52 homolog isoform X3	none	even-toed ungulates, Eukaryota	NCBI	1	Bos taurus	1	no_strain_in_ipg
KDQ09035.1	hypothetical protein BOTBODRAFT_117729	none	basidiomycetes, Eukaryota	NCBI	1	Botryobasidium botryosum FD-172 SS1	1	FD-172 SS1
KDQ21110.1	hypothetical protein BOTBODRAFT_100091	none	basidiomycetes, Eukaryota	NCBI	1	Botryobasidium botryosum FD-172 SS1	1	FD-172 SS1
TGO60754.1	hypothetical protein BCON_0033g00660	none	ascomycetes, Eukaryota	NCBI	1	Botryotinia convoluta	1	MUCL11595
TGO62924.1	hypothetical protein BCON_0016g00170	none	ascomycetes, Eukaryota	NCBI	1	Botryotinia convoluta	1	MUCL11595
TGO46714.1	hypothetical protein BOTNAR_0570g00050	none	ascomycetes, Eukaryota	NCBI	1	Botryotinia narcissicola	1	MUCL2120
TGO65350.1	hypothetical protein BOTNAR_0079g00170	none	ascomycetes, Eukaryota	NCBI	1	Botryotinia narcissicola	1	MUCL2120
XP_001561373.1	Bcmgm101	none	ascomycetes, Eukaryota	NCBI	2	Botrytis cinerea B05.10,Botrytis cinerea BcDW1	2	B05.10,BcDW1
XP_001557565.1	Bcrad52	none	ascomycetes, Eukaryota	NCBI	3	Botrytis cinerea B05.10,Botrytis cinerea BcDW1,Botrytis cinerea T4	3	B05.10,BcDW1,T4
CCD45521.1	hypothetical protein BofuT4_P045390.1	none	ascomycetes, Eukaryota	NCBI	1	Botrytis cinerea T4	1	T4
TGO80102.1	hypothetical protein BELL_0015g00350	none	ascomycetes, Eukaryota	NCBI	1	Botrytis elliptica	1	Be9601
TGO80696.1	hypothetical protein BELL_0002g00180	none	ascomycetes, Eukaryota	NCBI	1	Botrytis elliptica	1	Be9601
THV44264.1	hypothetical protein BGAL_0686g00030	none	ascomycetes, Eukaryota	NCBI	1	Botrytis galanthina	1	MUCL435
THV55568.1	hypothetical protein BGAL_0006g00200	none	ascomycetes, Eukaryota	NCBI	1	Botrytis galanthina	1	MUCL435
TGO35037.1	hypothetical protein BHYA_0173g00240	none	ascomycetes, Eukaryota	NCBI	1	Botrytis hyacinthi	1	Bh0001
TGO42716.1	hypothetical protein BHYA_0006g01190	none	ascomycetes, Eukaryota	NCBI	1	Botrytis hyacinthi	1	Bh0001
TGO27994.1	hypothetical protein BPAE_0034g00740	none	ascomycetes, Eukaryota	NCBI	1	Botrytis paeoniae	1	Bp0003
TGO30277.1	hypothetical protein BPAE_0006g00160	none	ascomycetes, Eukaryota	NCBI	1	Botrytis paeoniae	1	Bp0003
TGO92197.1	hypothetical protein BPOR_0008g00370	none	ascomycetes, Eukaryota	NCBI	1	Botrytis porri	1	MUCL3349
TGO86026.1	hypothetical protein BPOR_0342g00100	none	ascomycetes, Eukaryota	NCBI	1	Botrytis porri	1	MUCL3349
TGO15251.1	hypothetical protein BTUL_0042g00210	none	ascomycetes, Eukaryota	NCBI	1	Botrytis tulipae	1	Bt9001
TGO18157.1	hypothetical protein BTUL_0012g01020	none	ascomycetes, Eukaryota	NCBI	1	Botrytis tulipae	1	Bt9001
WP_087484896.1	hypothetical protein	none	high GC Gram+, Bacteria	NCBI	1	Brachybacterium massiliense	1	mt5
XP_003564758.1	DNA repair RAD52-like protein 1, mitochondrial	none	monocots, Eukaryota	NCBI	1	Brachypodium distachyon	1	Bd21
XP_003559135.1	DNA repair RAD52-like protein 2, chloroplastic	none	monocots, Eukaryota	NCBI	1	Brachypodium distachyon	1	Bd21
XP_003578418.1	DNA repair RAD52-like protein 2, chloroplastic	none	monocots, Eukaryota	NCBI	1	Brachypodium distachyon	1	Bd21
WP_052322990.1	hypothetical protein	none	a-proteobacteria, Bacteria	NCBI	1	Bradyrhizobiaceae bacterium	1	SG-6C
WP_050994871.1	MULTISPECIES: hypothetical protein	none	a-proteobacteria, Bacteria	NCBI	1	Bradyrhizobium	1	USDA 135
WP_092220029.1	hypothetical protein	none	a-proteobacteria, Bacteria	NCBI	1	Bradyrhizobium arachidis	1	LMG 26795
WP_145633481.1	hypothetical protein	none	a-proteobacteria, Bacteria	NCBI	1	Bradyrhizobium daqingense	1	CGMCC 1.10947
WP_049810397.1	hypothetical protein	none	a-proteobacteria, Bacteria	NCBI	1	Bradyrhizobium japonicum	1	323S2
WP_049808149.1	hypothetical protein	none	a-proteobacteria, Bacteria	NCBI	1	Bradyrhizobium japonicum	1	USDA 123
WP_051052564.1	hypothetical protein	none	a-proteobacteria, Bacteria	NCBI	1	Bradyrhizobium liaoningense	1	CCBAU 83689
WP_130229308.1	hypothetical protein	none	a-proteobacteria, Bacteria	NCBI	1	Bradyrhizobium sp.	1	Leo121
WP_074448376.1	hypothetical protein	none	a-proteobacteria, Bacteria	NCBI	1	Bradyrhizobium yuanmingense	2	CCBAU 10071,CGMCC 1.3531
XP_019616925.1	PREDICTED: DNA repair and recombination protein rhm52-like isoform X2	none	lancelets, Eukaryota	NCBI	1	Branchiostoma belcheri	1	no_strain_in_ipg
XP_019616924.1	PREDICTED: DNA repair and recombination protein rhm52-like isoform X1	none	lancelets, Eukaryota	NCBI	1	Branchiostoma belcheri	1	no_strain_in_ipg
XP_019627112.1	PREDICTED: RAD52 motif-containing protein 1-like	none	lancelets, Eukaryota	NCBI	1	Branchiostoma belcheri	1	no_strain_in_ipg
RQM03278.1	hypothetical protein DY000_00029779	none	eudicots, Eukaryota	NCBI	1	Brassica cretica	1	nie_ma
KAF2570311.1	hypothetical protein F2Q70_00000264	none	eudicots, Eukaryota	NCBI	1	Brassica cretica	1	no_strain_in_ipg
XP_013647379.1	DNA repair RAD52-like protein 1, mitochondrial	none	eudicots, Eukaryota	NCBI	1	Brassica napus	1	no_strain_in_ipg
XP_013644252.1	DNA repair RAD52-like protein 2, chloroplastic	none	eudicots, Eukaryota	NCBI	1	Brassica napus	1	no_strain_in_ipg
XP_022547388.1	DNA repair RAD52-like protein 2, chloroplastic isoform X1	none	eudicots, Eukaryota	NCBI	1	Brassica napus	1	no_strain_in_ipg
CDY63238.1	BnaCnng41730D	none	eudicots, Eukaryota	NCBI	1	Brassica napus	1	no_strain_in_ipg
CDY19970.1	BnaA09g02810D	none	eudicots, Eukaryota	NCBI	1	Brassica napus	1	no_strain_in_ipg
XP_013745209.1	DNA repair RAD52-like protein 2, chloroplastic	none	eudicots, Eukaryota	NCBI	1	Brassica napus	1	no_strain_in_ipg
XP_013696450.1	DNA repair RAD52-like protein 1, mitochondrial	none	eudicots, Eukaryota	NCBI	2	Brassica napus,Brassica oleracea	1	no_strain_in_ipg
CDY63760.1	BnaCnng42570D	none	eudicots, Eukaryota	NCBI	2	Brassica napus,Brassica oleracea	1	no_strain_in_ipg
XP_009151583.1	PREDICTED: uncharacterized protein LOC103874910	none	eudicots, Eukaryota	NCBI	2	Brassica napus,Brassica rapa	1	no_strain_in_ipg
XP_022547389.1	DNA repair RAD52-like protein 2, chloroplastic isoform X2	none	eudicots, Eukaryota	NCBI	2	Brassica napus,Brassica rapa	1	no_strain_in_ipg
VDD38836.1	unnamed protein product	none	eudicots, Eukaryota	NCBI	1	Brassica oleracea	1	no_strain_in_ipg
VDD28058.1	unnamed protein product	none	eudicots, Eukaryota	NCBI	1	Brassica oleracea	1	no_strain_in_ipg
XP_013590316.1	PREDICTED: uncharacterized protein LOC106298718	none	eudicots, Eukaryota	NCBI	1	Brassica oleracea var. oleracea	1	no_strain_in_ipg
XP_013597667.1	PREDICTED: uncharacterized protein LOC106305817	none	eudicots, Eukaryota	NCBI	1	Brassica oleracea var. oleracea	1	no_strain_in_ipg
XP_013594375.1	PREDICTED: uncharacterized protein LOC106302406	none	eudicots, Eukaryota	NCBI	1	Brassica oleracea var. oleracea	1	no_strain_in_ipg
XP_013609577.1	PREDICTED: uncharacterized protein LOC106316248	none	eudicots, Eukaryota	NCBI	1	Brassica oleracea var. oleracea	1	no_strain_in_ipg
RID55135.1	hypothetical protein BRARA_G02414	none	eudicots, Eukaryota	NCBI	1	Brassica rapa	1	no_strain_in_ipg
XP_009104920.1	PREDICTED: uncharacterized protein LOC103830856	none	eudicots, Eukaryota	NCBI	1	Brassica rapa	1	no_strain_in_ipg
VDC68325.1	unnamed protein product	none	eudicots, Eukaryota	NCBI	1	Brassica rapa	1	no_strain_in_ipg
RID59850.1	hypothetical protein BRARA_F03047	none	eudicots, Eukaryota	NCBI	1	Brassica rapa	1	no_strain_in_ipg
VDC58453.1	unnamed protein product	none	eudicots, Eukaryota	NCBI	1	Brassica rapa	1	no_strain_in_ipg
XP_009111816.1	PREDICTED: uncharacterized protein LOC103837233	none	eudicots, Eukaryota	NCBI	1	Brassica rapa	1	no_strain_in_ipg
TDH70815.1	hypothetical protein CCR75_006424	none	oomycetes, Eukaryota	NCBI	1	Bremia lactucae	1	SF5
VAX57913.1	unnamed protein product	none	budding yeasts, Eukaryota	NCBI	1	Brettanomyces bruxellensis	1	no_strain_in_ipg
VUG18319.1	DEBR0S3_07558g1_1	none	budding yeasts, Eukaryota	NCBI	1	Brettanomyces bruxellensis	1	no_strain_in_ipg
VAX57190.1	unnamed protein product	none	budding yeasts, Eukaryota	NCBI	1	Brettanomyces bruxellensis	1	no_strain_in_ipg
VUG18333.1	DEBR0S3_07998g1_1	none	budding yeasts, Eukaryota	NCBI	1	Brettanomyces bruxellensis	1	no_strain_in_ipg
EIF49647.1	rad52p	none	budding yeasts, Eukaryota	NCBI	1	Brettanomyces bruxellensis AWRI1499	1	AWRI1499
VEU19872.1	DEKNAAC100909	none	budding yeasts, Eukaryota	NCBI	1	Brettanomyces naardenensis	1	no_strain_in_ipg
WP_139994949.1	hypothetical protein	none	Firmicutes, Bacteria	NCBI	1	Kurthia sp.	1	Dielmo	Bacillales
WP_128719352.1	hypothetical protein	none	a-proteobacteria, Bacteria	NCBI	1	Brevundimonas diminuta	2	ATCC 19146,NBRC 14213
RZJ42849.1	hypothetical protein EON87_13670	none	a-proteobacteria, Bacteria	NCBI	1	Brevundimonas sp.	1	no_strain_in_ipg
WP_051670880.1	hypothetical protein	none	bacteria, Bacteria	NCBI	1	Bryobacter aggregatus	1	MPL3
HEU54881.1	hypothetical protein	none	bacteria, Bacteria	NCBI	1	Bryobacteraceae bacterium	1	no_strain_in_ipg
HBY61232.1	hypothetical protein	none	bacteria, Bacteria	NCBI	1	Bryobacterales bacterium	1	no_strain_in_ipg
HAX41805.1	hypothetical protein	none	bacteria, Bacteria	NCBI	1	Bryobacterales bacterium	1	no_strain_in_ipg
XP_025138785.1	DNA repair protein RAD52 homolog isoform X2	none	even-toed ungulates, Eukaryota	NCBI	1	Bubalus bubalis	1	no_strain_in_ipg
XP_025138786.1	DNA repair protein RAD52 homolog isoform X3	none	even-toed ungulates, Eukaryota	NCBI	1	Bubalus bubalis	1	no_strain_in_ipg
XP_025138778.1	DNA repair protein RAD52 homolog isoform X1	none	even-toed ungulates, Eukaryota	NCBI	1	Bubalus bubalis	1	no_strain_in_ipg
XP_010140343.1	PREDICTED: DNA repair protein RAD52 homolog	none	birds, Eukaryota	NCBI	1	Buceros rhinoceros silvestris	1	no_strain_in_ipg
WP_060734098.1	hypothetical protein	none	b-proteobacteria, Bacteria	NCBI	1	Burkholderia cenocepacia	1	CEIB S5-2
WP_042827548.1	recombinase	none	Firmicutes, Bacteria	NCBI	1	Listeria monocytogenes	1	FDA844153-76	Bacillales
WP_145983810.1	hypothetical protein	none	Firmicutes, Bacteria	NCBI	1	Lysinibacillus sp.	1	OL1	Bacillales
WP_051998179.1	hypothetical protein	none	Firmicutes, Bacteria	NCBI	1	Lysinibacillus sphaericus	1	1987	Bacillales
WP_099806376.1	hypothetical protein	none	Firmicutes, Bacteria	NCBI	1	Lysinibacillus sphaericus	1	KU skv2 1	Bacillales
XP_028487002.1	RAD52 DNA repair protein	none	ascomycetes, Eukaryota	NCBI	1	Byssochlamys spectabilis	1	CBS 101075
XP_028485292.1	mitochondrial genome maintenance MGM101-domain-containing protein	none	ascomycetes, Eukaryota	NCBI	1	Byssochlamys spectabilis	1	CBS 101075
GAD95538.1	RAD52 DNA repair protein RADC	none	ascomycetes, Eukaryota	NCBI	1	Byssochlamys spectabilis No. 5	1	no_strain_in_ipg
GAD98703.1	genome maintenance protein MGM101	none	ascomycetes, Eukaryota	NCBI	1	Byssochlamys spectabilis No. 5	1	no_strain_in_ipg
KAF1955596.1	hypothetical protein CC80DRAFT_536142	none	ascomycetes, Eukaryota	NCBI	1	Byssothecium circinans	1	CBS 675.92
KAF1959745.1	Mgm101p-domain-containing protein	none	ascomycetes, Eukaryota	NCBI	1	Byssothecium circinans	1	CBS 675.92
PVH80678.1	recombination protein Rad52	none	ascomycetes, Eukaryota	NCBI	1	Cadophora sp. DSE1049	1	DSE1049
PVH83205.1	mitochondrial genome maintenance MGM101	none	ascomycetes, Eukaryota	NCBI	1	Cadophora sp. DSE1049	1	DSE1049
KAA0159099.1	hypothetical protein FNF31_05049	none	eukaryotes, Eukaryota	NCBI	1	Cafeteria roenbergensis	1	Cflag
KAA0154252.1	hypothetical protein FNF29_02472	none	eukaryotes, Eukaryota	NCBI	1	Cafeteria roenbergensis	1	BVI
KAA0169320.1	hypothetical protein FNF27_07001	none	eukaryotes, Eukaryota	NCBI	1	Cafeteria roenbergensis	1	E4-10P
KAA0147067.1	hypothetical protein FNF28_07607	none	eukaryotes, Eukaryota	NCBI	1	Cafeteria roenbergensis	1	RCC970-E3
KYP75543.1	hypothetical protein KK1_008282	none	eudicots, Eukaryota	NCBI	1	Cajanus cajan	1	no_strain_in_ipg
XP_020224241.1	DNA repair RAD52-like protein 2, chloroplastic	none	eudicots, Eukaryota	NCBI	1	Cajanus cajan	1	no_strain_in_ipg
XP_020214844.1	DNA repair RAD52-like protein 1, mitochondrial	none	eudicots, Eukaryota	NCBI	1	Cajanus cajan	1	no_strain_in_ipg
WP_112118860.1	hypothetical protein	none	Firmicutes, Bacteria	NCBI	1	Lysinibacillus sphaericus	1	NCTC7582	Bacillales
MXX24629.1	hypothetical protein	none	GNS bacteria, Bacteria	NCBI	1	Caldilineaceae bacterium SB0668_bin_21	1	no_strain_in_ipg
XP_014792700.1	PREDICTED: DNA repair protein RAD52 homolog	none	birds, Eukaryota	NCBI	1	Calidris pugnax	1	no_strain_in_ipg
XP_014811965.1	PREDICTED: RAD52 motif-containing protein 1	none	birds, Eukaryota	NCBI	1	Calidris pugnax	1	no_strain_in_ipg
ACO11517.1	DNA repair protein RAD52 homolog	none	crustaceans, Eukaryota	NCBI	1	Caligus rogercresseyi	1	no_strain_in_ipg
OXB59778.1	hypothetical protein ASZ78_012090	none	birds, Eukaryota	NCBI	1	Callipepla squamata	1	Texas
XP_009001636.1	PREDICTED: DNA repair protein RAD52 homolog isoform X4	none	primates, Eukaryota	NCBI	1	Callithrix jacchus	1	no_strain_in_ipg
XP_002752259.2	PREDICTED: DNA repair protein RAD52 homolog isoform X3	none	primates, Eukaryota	NCBI	1	Callithrix jacchus	1	no_strain_in_ipg
XP_017831344.1	PREDICTED: DNA repair protein RAD52 homolog isoform X2	none	primates, Eukaryota	NCBI	1	Callithrix jacchus	1	no_strain_in_ipg
XP_017831343.1	PREDICTED: DNA repair protein RAD52 homolog isoform X1	none	primates, Eukaryota	NCBI	1	Callithrix jacchus	1	no_strain_in_ipg
XP_007896706.1	PREDICTED: DNA repair protein RAD52 homolog isoform X2	none	chimaeras, Eukaryota	NCBI	1	Callorhinchus milii	1	no_strain_in_ipg
XP_007896705.1	PREDICTED: DNA repair protein RAD52 homolog isoform X1	none	chimaeras, Eukaryota	NCBI	1	Callorhinchus milii	1	no_strain_in_ipg
XP_025707725.1	DNA repair protein RAD52 homolog isoform X4	none	carnivores, Eukaryota	NCBI	1	Callorhinus ursinus	1	no_strain_in_ipg
XP_025707722.1	DNA repair protein RAD52 homolog isoform X2	none	carnivores, Eukaryota	NCBI	1	Callorhinus ursinus	1	no_strain_in_ipg
XP_025707720.1	DNA repair protein RAD52 homolog isoform X1	none	carnivores, Eukaryota	NCBI	1	Callorhinus ursinus	1	no_strain_in_ipg
XP_025707723.1	DNA repair protein RAD52 homolog isoform X3	none	carnivores, Eukaryota	NCBI	1	Callorhinus ursinus	1	no_strain_in_ipg
XP_025707726.1	DNA repair protein RAD52 homolog isoform X5	none	carnivores, Eukaryota	NCBI	1	Callorhinus ursinus	1	no_strain_in_ipg
KZT62440.1	Rad52/22 double-strand break repair protein	none	basidiomycetes, Eukaryota	NCBI	1	Calocera cornea HHB12733	1	HHB12733
KZT50430.1	mitochondrial genome maintenance MGM101	none	basidiomycetes, Eukaryota	NCBI	1	Calocera cornea HHB12733	1	HHB12733
KZO91066.1	recombination protein Rad52	none	basidiomycetes, Eukaryota	NCBI	1	Calocera viscosa TUFC12733	1	TUFC12733
XP_030302874.1	DNA repair protein RAD52 homolog	none	birds, Eukaryota	NCBI	1	Calypte anna	1	no_strain_in_ipg
XP_030321721.1	RAD52 motif-containing protein 1	none	birds, Eukaryota	NCBI	1	Calypte anna	1	no_strain_in_ipg
XP_030816927.1	DNA repair protein RAD52 homolog isoform X2	none	birds, Eukaryota	NCBI	1	Camarhynchus parvulus	1	no_strain_in_ipg
XP_030816925.1	DNA repair protein RAD52 homolog isoform X1	none	birds, Eukaryota	NCBI	1	Camarhynchus parvulus	1	no_strain_in_ipg
XP_010427958.1	PREDICTED: uncharacterized protein LOC104712702	none	eudicots, Eukaryota	NCBI	1	Camelina sativa	1	no_strain_in_ipg
XP_010471143.1	PREDICTED: uncharacterized protein LOC104750980	none	eudicots, Eukaryota	NCBI	1	Camelina sativa	1	no_strain_in_ipg
XP_010415838.1	PREDICTED: uncharacterized protein LOC104701795	none	eudicots, Eukaryota	NCBI	1	Camelina sativa	1	no_strain_in_ipg
XP_010438960.1	PREDICTED: uncharacterized protein LOC104722491 isoform X3	none	eudicots, Eukaryota	NCBI	1	Camelina sativa	1	no_strain_in_ipg
XP_019087790.1	PREDICTED: uncharacterized protein LOC104725272 isoform X1	none	eudicots, Eukaryota	NCBI	1	Camelina sativa	1	no_strain_in_ipg
XP_019090444.1	PREDICTED: uncharacterized protein LOC104722491 isoform X4	none	eudicots, Eukaryota	NCBI	1	Camelina sativa	1	no_strain_in_ipg
XP_010482033.1	PREDICTED: uncharacterized protein LOC104760771	none	eudicots, Eukaryota	NCBI	1	Camelina sativa	1	no_strain_in_ipg
XP_010442205.1	PREDICTED: uncharacterized protein LOC104725272 isoform X2	none	eudicots, Eukaryota	NCBI	1	Camelina sativa	1	no_strain_in_ipg
XP_028117333.1	DNA repair RAD52-like protein 1, mitochondrial	none	eudicots, Eukaryota	NCBI	1	Camellia sinensis	1	no_strain_in_ipg
XP_028063878.1	DNA repair RAD52-like protein 1, mitochondrial	none	eudicots, Eukaryota	NCBI	1	Camellia sinensis	1	no_strain_in_ipg
XP_028076628.1	DNA repair RAD52-like protein 2, chloroplastic	none	eudicots, Eukaryota	NCBI	1	Camellia sinensis	1	no_strain_in_ipg
XP_028062261.1	DNA repair RAD52-like protein 1, mitochondrial	none	eudicots, Eukaryota	NCBI	1	Camellia sinensis	1	no_strain_in_ipg
XP_028072728.1	DNA repair RAD52-like protein 1, mitochondrial	none	eudicots, Eukaryota	NCBI	1	Camellia sinensis	1	no_strain_in_ipg
XP_028073859.1	DNA repair RAD52-like protein 1, mitochondrial	none	eudicots, Eukaryota	NCBI	1	Camellia sinensis	1	no_strain_in_ipg
XP_010962678.1	PREDICTED: DNA repair protein RAD52 homolog	none	even-toed ungulates, Eukaryota	NCBI	1	Camelus bactrianus	1	no_strain_in_ipg
XP_031300244.1	DNA repair protein RAD52 homolog isoform X6	none	even-toed ungulates, Eukaryota	NCBI	1	Camelus dromedarius	1	no_strain_in_ipg
XP_031300243.1	DNA repair protein RAD52 homolog isoform X5	none	even-toed ungulates, Eukaryota	NCBI	1	Camelus dromedarius	1	no_strain_in_ipg
XP_031300246.1	DNA repair protein RAD52 homolog isoform X8	none	even-toed ungulates, Eukaryota	NCBI	1	Camelus dromedarius	1	no_strain_in_ipg
XP_031300242.1	DNA repair protein RAD52 homolog isoform X4	none	even-toed ungulates, Eukaryota	NCBI	1	Camelus dromedarius	1	no_strain_in_ipg
XP_031300238.1	DNA repair protein RAD52 homolog isoform X3	none	even-toed ungulates, Eukaryota	NCBI	1	Camelus dromedarius	1	no_strain_in_ipg
XP_031300235.1	DNA repair protein RAD52 homolog isoform X1	none	even-toed ungulates, Eukaryota	NCBI	1	Camelus dromedarius	1	no_strain_in_ipg
XP_031300237.1	DNA repair protein RAD52 homolog isoform X2	none	even-toed ungulates, Eukaryota	NCBI	1	Camelus dromedarius	1	no_strain_in_ipg
KAB1254523.1	DNA repair protein RAD52-like protein	none	even-toed ungulates, Eukaryota	NCBI	1	Camelus dromedarius	1	no_strain_in_ipg
KAB1254522.1	DNA repair protein RAD52-like protein	none	even-toed ungulates, Eukaryota	NCBI	1	Camelus dromedarius	1	no_strain_in_ipg
XP_031300245.1	DNA repair protein RAD52 homolog isoform X7	none	even-toed ungulates, Eukaryota	NCBI	1	Camelus dromedarius	1	no_strain_in_ipg
XP_032328728.1	DNA repair protein RAD52 homolog isoform X3	none	even-toed ungulates, Eukaryota	NCBI	1	Camelus ferus	1	no_strain_in_ipg
XP_032328723.1	DNA repair protein RAD52 homolog isoform X1	none	even-toed ungulates, Eukaryota	NCBI	1	Camelus ferus	1	no_strain_in_ipg
XP_032328727.1	DNA repair protein RAD52 homolog isoform X2	none	even-toed ungulates, Eukaryota	NCBI	1	Camelus ferus	1	no_strain_in_ipg
EPY86968.1	hypothetical protein CB1_000286019	none	even-toed ungulates, Eukaryota	NCBI	1	Camelus ferus	1	no_strain_in_ipg
XP_032328729.1	DNA repair protein RAD52 homolog isoform X4	none	even-toed ungulates, Eukaryota	NCBI	1	Camelus ferus	1	no_strain_in_ipg
XP_025268865.1	DNA repair and recombination protein rti1 isoform X3	none	ants, Eukaryota	NCBI	1	Camponotus floridanus	1	SB8
XP_025268863.1	DNA repair protein RAD52 homolog isoform X1	none	ants, Eukaryota	NCBI	1	Camponotus floridanus	1	SB8
XP_025268864.1	DNA repair protein RAD52 homolog isoform X2	none	ants, Eukaryota	NCBI	1	Camponotus floridanus	1	SB8
EFN65563.1	DNA repair protein RAD52-like protein	none	ants, Eukaryota	NCBI	1	Camponotus floridanus	1	no_strain_in_ipg
WP_087578715.1	DNA repair protein Rad52	none	e-proteobacteria, Bacteria	NCBI	1	Campylobacter concisus	2	AAUH-10UCil-a,Lasto220.96
WP_103582695.1	DNA repair protein Rad52	none	e-proteobacteria, Bacteria	NCBI	1	Campylobacter concisus	1	AAUH-20UCo
WP_018135887.1	Rad52/22 family double-strand break repair protein	none	e-proteobacteria, Bacteria	NCBI	1	Campylobacter curvus	1	DSM 6644
WP_002951281.1	hypothetical protein	none	e-proteobacteria, Bacteria	NCBI	1	Campylobacter showae	1	CC57C
WP_002948077.1	DNA repair and recombination protein	none	e-proteobacteria, Bacteria	NCBI	1	Campylobacter showae	1	RM3277
RKV92353.1	DNA repair protein Rad52	none	e-proteobacteria, Bacteria	NCBI	1	Campylobacter sp.	1	no_strain_in_ipg
XP_710121.1	Rad59p	none	budding yeasts, Eukaryota	NCBI	13	Candida albicans 12C,Candida albicans 19F,Candida albicans Ca6,Candida albicans GC75,Candida albicans P34048,Candida albicans P37039,Candida albicans P57055,Candida albicans P60002,Candida albicans P75010,Candida albicans P78042,Candida albicans P78048,Candida albicans SC5314,Candida albicans WO-1	13	12C,19F,Ca6,GC75,P34048,P37039,P57055,P60002,P75010,P78042,P78048,SC5314,WO-1
XP_711260.1	recombinase	none	budding yeasts, Eukaryota	NCBI	6	Candida albicans 12C,Candida albicans 19F,Candida albicans L26,Candida albicans P37005,Candida albicans P37039,Candida albicans SC5314	6	12C,19F,L26,P37005,P37039,SC5314
XP_721455.2	Mgm101p	none	budding yeasts, Eukaryota	NCBI	13	Candida albicans 12C,Candida albicans Ca6,Candida albicans P37037,Candida albicans P37039,Candida albicans P57072,Candida albicans P60002,Candida albicans P75010,Candida albicans P76055,Candida albicans P76067,Candida albicans P78048,Candida albicans P87,Candida albicans P94015,Candida albicans SC5314	14	12C,Ca6,P37037,P37039,P57072,P60002,P75010,P76055,P76067,P78048,P87,P94015,SC5314,no_strain_in_ipg
KGU19286.1	mitochondrial genome maintenance protein MGM101	none	budding yeasts, Eukaryota	NCBI	1	Candida albicans 19F	1	19F
RLP65714.1	hypothetical protein L150_04489	none	budding yeasts, Eukaryota	NCBI	1	Candida albicans Ca529L	1	Ca529L
RLP64955.1	hypothetical protein L150_03720	none	budding yeasts, Eukaryota	NCBI	1	Candida albicans Ca529L	1	Ca529L
RLP61570.1	mitochondrial genome maintenance protein MGM101	none	budding yeasts, Eukaryota	NCBI	1	Candida albicans Ca529L	1	Ca529L
KGU04649.1	recombination protein rad52	none	budding yeasts, Eukaryota	NCBI	2	Candida albicans Ca6,Candida albicans P87	2	Ca6,P87
KGQ89741.1	recombination protein rad52	none	budding yeasts, Eukaryota	NCBI	1	Candida albicans GC75	1	GC75
KGQ98659.1	mitochondrial genome maintenance protein MGM101	none	budding yeasts, Eukaryota	NCBI	2	Candida albicans L26,Candida albicans P37005	2	L26,P37005
KGQ88372.1	DNA repair protein RAD59	none	budding yeasts, Eukaryota	NCBI	4	Candida albicans L26,Candida albicans P37005,Candida albicans P37037,Candida albicans SC5314	4	L26,P37005,P37037,SC5314
KGU22495.1	recombination protein rad52	none	budding yeasts, Eukaryota	NCBI	1	Candida albicans P34048	1	P34048
KGU33645.1	mitochondrial genome maintenance protein MGM101	none	budding yeasts, Eukaryota	NCBI	3	Candida albicans P34048,Candida albicans P57055,Candida albicans P78042	3	P34048,P57055,P78042
KGR10902.1	recombination protein rad52	none	budding yeasts, Eukaryota	NCBI	1	Candida albicans P37037	1	P37037
KGU25599.1	recombination protein rad52	none	budding yeasts, Eukaryota	NCBI	1	Candida albicans P57055	1	P57055
KGR04800.1	recombination protein rad52	none	budding yeasts, Eukaryota	NCBI	2	Candida albicans P57072,Candida albicans P76055	2	P57072,P76055
KGR07211.1	DNA repair protein RAD59	none	budding yeasts, Eukaryota	NCBI	2	Candida albicans P57072,Candida albicans P76055	2	P57072,P76055
KGU24945.1	recombination protein rad52	none	budding yeasts, Eukaryota	NCBI	3	Candida albicans P60002,Candida albicans P75010,Candida albicans P75063	3	P60002,P75010,P75063
KHC63988.1	recombination protein rad52	none	budding yeasts, Eukaryota	NCBI	1	Candida albicans P75016	1	P75016
KGU36449.1	mitochondrial genome maintenance protein MGM101	none	budding yeasts, Eukaryota	NCBI	2	Candida albicans P75016,Candida albicans P75063	2	P75016,P75063
KGQ85871.1	DNA repair protein RAD59	none	budding yeasts, Eukaryota	NCBI	4	Candida albicans P75016,Candida albicans P75063,Candida albicans P87,Candida albicans P94015	4	P75016,P75063,P87,P94015
KHC32651.1	recombination protein rad52	none	budding yeasts, Eukaryota	NCBI	1	Candida albicans P76067	1	P76067
KHC34648.1	DNA repair protein RAD59	none	budding yeasts, Eukaryota	NCBI	1	Candida albicans P76067	1	P76067
KHC71518.1	recombination protein rad52	none	budding yeasts, Eukaryota	NCBI	1	Candida albicans P78042	1	P78042
KGR07276.1	recombination protein rad52	none	budding yeasts, Eukaryota	NCBI	1	Candida albicans P78048	1	P78048
KGQ84046.1	recombination protein rad52	none	budding yeasts, Eukaryota	NCBI	1	Candida albicans P94015	1	P94015
KHC73203.1	recombination protein rad52	none	budding yeasts, Eukaryota	NCBI	1	Candida albicans SC5314	1	SC5314
KHC84878.1	recombination protein rad52	none	budding yeasts, Eukaryota	NCBI	1	Candida albicans SC5314	1	SC5314
EEQ42893.1	predicted protein	none	budding yeasts, Eukaryota	NCBI	1	Candida albicans WO-1	1	WO-1
ODV87805.1	hypothetical protein CANARDRAFT_26010	none	budding yeasts, Eukaryota	NCBI	1	Candida arabinofermentans	1	NRRL YB-2248
ODV86635.1	hypothetical protein CANARDRAFT_174709	none	budding yeasts, Eukaryota	NCBI	1	Candida arabinofermentans	1	NRRL YB-2248
ODV87197.1	hypothetical protein CANARDRAFT_229494	none	budding yeasts, Eukaryota	NCBI	1	Candida arabinofermentans	1	NRRL YB-2248
QEO22704.1	hypothetical_protein	none	budding yeasts, Eukaryota	NCBI	1	Candida auris	2	B11220,JCM 15448
PSK76280.1	hypothetical protein CJJ07_003905	none	budding yeasts, Eukaryota	NCBI	1	Candida auris	2	B11243,B11245
XP_028892901.1	uncharacterized protein CJI97_000516	none	budding yeasts, Eukaryota	NCBI	1	Candida auris	1	B11221
PIS58028.1	hypothetical protein B9J08_000514	none	budding yeasts, Eukaryota	NCBI	1	Candida auris	1	B8441
KND99897.2	hypothetical protein QG37_03325	none	budding yeasts, Eukaryota	NCBI	1	Candida auris	1	6684
XP_028892461.1	mitochondrial genome maintenance protein MGM101	none	budding yeasts, Eukaryota	NCBI	1	Candida auris	5	6684,B11221,B11243,B11245,B8441
OWB58900.1	hypothetical protein B5S28_g4994	none	budding yeasts, Eukaryota	NCBI	1	Candida boidinii	2	DBVPG7578,TOMC-Y13
OWB81349.1	hypothetical protein B5S32_g5779	none	budding yeasts, Eukaryota	NCBI	1	Candida boidinii	1	DBVPG8035
OWB63886.1	hypothetical protein B5S29_g4901	none	budding yeasts, Eukaryota	NCBI	1	Candida boidinii	1	TOMC-Y47
OUM51556.1	hypothetical protein BVG19_g659	none	budding yeasts, Eukaryota	NCBI	1	Candida boidinii	3	Cb18,NDK27A1,UNISS-Cb60
OWB67728.1	hypothetical protein B5S30_g3091	none	budding yeasts, Eukaryota	NCBI	1	Candida boidinii	1	DBVPG6799
OWB60070.1	hypothetical protein B5S29_g937	none	budding yeasts, Eukaryota	NCBI	1	Candida boidinii	2	DBVPG7578,TOMC-Y47
OWB77066.1	hypothetical protein B5S32_g1225	none	budding yeasts, Eukaryota	NCBI	1	Candida boidinii	1	DBVPG8035
OWB65652.1	hypothetical protein B5S30_g979	none	budding yeasts, Eukaryota	NCBI	1	Candida boidinii	2	DBVPG6799,NDK27A1
OUM53487.1	hypothetical protein BVG19_g2772	none	budding yeasts, Eukaryota	NCBI	1	Candida boidinii	2	Cb18,UNISS-Cb60
XP_002420847.1	DNA repair and recombination protein, putative	none	budding yeasts, Eukaryota	NCBI	1	Candida dubliniensis CD36	1	CD36
XP_002420140.1	DNA repair and recombination protein, putative	none	budding yeasts, Eukaryota	NCBI	1	Candida dubliniensis CD36	1	CD36
XP_002416920.1	mitochondrial nucleoid component, putative	none	budding yeasts, Eukaryota	NCBI	1	Candida dubliniensis CD36	1	CD36
XP_025335222.1	uncharacterized protein CXQ87_002410	none	budding yeasts, Eukaryota	NCBI	1	Candida duobushaemulonis	1	B09383
XP_025335630.1	mitochondrial genome maintenance protein MGM101	none	budding yeasts, Eukaryota	NCBI	1	Candida duobushaemulonis	1	B09383
SCV13335.1	DNA repair and recombination protein RAD52	none	budding yeasts, Eukaryota	NCBI	1	Candida glabrata	1	no_strain_in_ipg
OXB43448.1	hypothetical protein B1J91_G07381g	none	budding yeasts, Eukaryota	NCBI	1	Candida glabrata	2	DSY562,DSY565
KTB23566.1	DNA repair and recombination protein RAD52	none	budding yeasts, Eukaryota	NCBI	1	Candida glabrata	1	no_strain_in_ipg
KTA96166.1	DNA repair and recombination protein RAD52	none	budding yeasts, Eukaryota	NCBI	1	Candida glabrata	1	no_strain_in_ipg
KTB10639.1	DNA repair protein RAD59	none	budding yeasts, Eukaryota	NCBI	1	Candida glabrata	1	no_strain_in_ipg
OXB44559.1	hypothetical protein B1J91_D00902g	none	budding yeasts, Eukaryota	NCBI	1	Candida glabrata	2	DSY562,DSY565
KTB01704.1	DNA repair protein RAD59	none	budding yeasts, Eukaryota	NCBI	1	Candida glabrata	1	no_strain_in_ipg
XP_446682.1	uncharacterized protein CAGL0G07381g	none	budding yeasts, Eukaryota	NCBI	2	Candida glabrata	3	ATCC 2001,CBS 138,no_strain_in_ipg
XP_445453.1	uncharacterized protein CAGL0D00902g	none	budding yeasts, Eukaryota	NCBI	2	Candida glabrata	3	ATCC 2001,CBS 138,no_strain_in_ipg
KTB10753.1	Mitochondrial genome maintenance protein MGM101	none	budding yeasts, Eukaryota	NCBI	1	Candida glabrata	1	no_strain_in_ipg
OXB40201.1	hypothetical protein B1J91_M00198g	none	budding yeasts, Eukaryota	NCBI	1	Candida glabrata	3	DSY562,DSY565,no_strain_in_ipg
KTA96005.1	Mitochondrial genome maintenance protein MGM101	none	budding yeasts, Eukaryota	NCBI	1	Candida glabrata	1	no_strain_in_ipg
XP_449353.1	uncharacterized protein CAGL0M00198g	none	budding yeasts, Eukaryota	NCBI	1	Candida glabrata	3	ATCC 2001,CBS 138,no_strain_in_ipg
XP_025340018.1	hypothetical protein CXQ85_001373	none	budding yeasts, Eukaryota	NCBI	1	Candida haemulonis	1	B11899
XP_025342039.1	mitochondrial genome maintenance protein MGM101	none	budding yeasts, Eukaryota	NCBI	1	Candida haemulonis	1	B11899
TID30931.1	hypothetical protein CANINC_000453	none	budding yeasts, Eukaryota	NCBI	1	Candida inconspicua	1	CBS 180
TID14855.1	hypothetical protein CANINC_004526	none	budding yeasts, Eukaryota	NCBI	1	Candida inconspicua	1	CBS 180
TID30901.1	hypothetical protein CANINC_000493	none	budding yeasts, Eukaryota	NCBI	1	Candida inconspicua	1	CBS 180
SGZ52089.1	CIC11C00000003182	none	budding yeasts, Eukaryota	NCBI	1	Candida intermedia	1	CBS 141442
SGZ48775.1	CIC11C00000003651	none	budding yeasts, Eukaryota	NCBI	1	Candida intermedia	1	PYCC 4715
SGZ58385.1	CIC11C00000003450	none	budding yeasts, Eukaryota	NCBI	1	Candida intermedia	1	PYCC 4715
SGZ53466.1	CIC11C00000002643	none	budding yeasts, Eukaryota	NCBI	1	Candida intermedia	1	CBS 141442
SGZ49538.1	CIC11C00000000905	none	budding yeasts, Eukaryota	NCBI	1	Candida intermedia	1	CBS 141442
SGZ53216.1	CIC11C00000003849	none	budding yeasts, Eukaryota	NCBI	1	Candida intermedia	1	PYCC 4715
EMG45758.1	hypothetical protein G210_4030	none	budding yeasts, Eukaryota	NCBI	1	Candida maltosa Xu316	1	no_strain_in_ipg
EMG46679.1	protein MGM101	none	budding yeasts, Eukaryota	NCBI	1	Candida maltosa Xu316	1	no_strain_in_ipg
XP_003870812.1	Rad52 protein	none	budding yeasts, Eukaryota	NCBI	1	Candida orthopsilosis Co 90-125	1	Co 90-125
XP_003870036.1	Rad59 protein	none	budding yeasts, Eukaryota	NCBI	1	Candida orthopsilosis Co 90-125	1	Co 90-125
XP_003867926.1	Mgm101 protein	none	budding yeasts, Eukaryota	NCBI	1	Candida orthopsilosis Co 90-125	1	Co 90-125
CCE39945.1	hypothetical protein CPAR2_603630	none	budding yeasts, Eukaryota	NCBI	1	Candida parapsilosis	1	CDC317
CCE44511.1	hypothetical protein CPAR2_403130	none	budding yeasts, Eukaryota	NCBI	1	Candida parapsilosis	1	CDC317
G8B839.1	RecName: Full=Mitochondrial genome maintenance protein MGM101; Flags: Precursor	none	budding yeasts, Eukaryota	NCBI	2	Candida parapsilosis,Candida parapsilosis CDC317	2	CDC317,no_strain_in_ipg
XP_024713313.1	hypothetical protein C7M61_003048	none	budding yeasts, Eukaryota	NCBI	1	Candida pseudohaemulonis	1	B12108
XP_024715015.1	mitochondrial genome maintenance protein MGM101	none	budding yeasts, Eukaryota	NCBI	1	Candida pseudohaemulonis	1	B12108
XP_002548695.1	predicted protein	none	budding yeasts, Eukaryota	NCBI	1	Candida tropicalis MYA-3404	1	MYA-3404
XP_002549594.1	predicted protein	none	budding yeasts, Eukaryota	NCBI	1	Candida tropicalis MYA-3404	1	MYA-3404
XP_002550369.1	mitochondrial genome maintenance protein MGM101	none	budding yeasts, Eukaryota	NCBI	1	Candida tropicalis MYA-3404	1	MYA-3404
RCK58135.1	DNA repair and recombination protein RAD52	none	budding yeasts, Eukaryota	NCBI	1	Candida viswanathii	1	ATCC 20962
RCK61003.1	hypothetical protein Cantr_08388	none	budding yeasts, Eukaryota	NCBI	1	Candida viswanathii	1	ATCC 20962
RCK56055.1	hypothetical protein Cantr_05263	none	budding yeasts, Eukaryota	NCBI	1	Candida viswanathii	1	ATCC 20962
BAL55874.1	DNA repair and recombination protein RAD52	none	bacteria, Bacteria	NCBI	2	Candidatus Acetothermum autotrophicum,uncultured Acetothermia bacterium	2	no_strain_in_ipg
RZP25424.1	hypothetical protein EVA28_01695	none	high GC Gram+, Bacteria	NCBI	1	Candidatus Actinomarinales bacterium	1	no_strain_in_ipg
RZP22304.1	hypothetical protein EVA29_01860	none	high GC Gram+, Bacteria	NCBI	1	Candidatus Actinomarinales bacterium	1	no_strain_in_ipg
RZP25406.1	hypothetical protein EVA27_01180	none	high GC Gram+, Bacteria	NCBI	1	Candidatus Actinomarinales bacterium	1	no_strain_in_ipg
PDH62508.1	hypothetical protein CND04_01350	none	high GC Gram+, Bacteria	NCBI	1	Candidatus Actinomarinales bacterium MED-G02	1	no_strain_in_ipg
PIY32842.1	hypothetical protein COZ07_04295	none	bacteria, Bacteria	NCBI	1	Candidatus Atribacteria bacterium CG_4_10_14_3_um_filter_34_13	1	no_strain_in_ipg
RLC58391.1	hypothetical protein DRH89_01255	none	bacteria, Bacteria	NCBI	1	Candidatus Cloacimonetes bacterium	1	no_strain_in_ipg
PIV57401.1	hypothetical protein COS16_00610	none	bacteria, Bacteria	NCBI	1	Candidatus Desantisbacteria bacterium CG02_land_8_20_14_3_00_49_13	1	no_strain_in_ipg
RKZ02511.1	hypothetical protein DRQ25_18540	none	bacteria, Bacteria	NCBI	1	Candidatus Fermentibacteria bacterium	1	no_strain_in_ipg
HED04078.1	hypothetical protein	none	bacteria, Bacteria	NCBI	1	Candidatus Fraserbacteria bacterium	1	no_strain_in_ipg
OGF52772.1	hypothetical protein A2Z21_00265	none	bacteria, Bacteria	NCBI	1	Candidatus Fraserbacteria bacterium RBG_16_55_9	1	no_strain_in_ipg
OGG46683.1	hypothetical protein A3F84_25110	none	bacteria, Bacteria	NCBI	1	Candidatus Handelsmanbacteria bacterium RIFCSPLOWO2_12_FULL_64_10	1	no_strain_in_ipg
OGG43572.1	hypothetical protein A3F84_15625	none	bacteria, Bacteria	NCBI	1	Candidatus Handelsmanbacteria bacterium RIFCSPLOWO2_12_FULL_64_10	1	no_strain_in_ipg
OGG47817.1	hypothetical protein A3F84_12810	none	bacteria, Bacteria	NCBI	1	Candidatus Handelsmanbacteria bacterium RIFCSPLOWO2_12_FULL_64_10	1	no_strain_in_ipg
TET79858.1	hypothetical protein E3J43_02970	none	archaea, Archaea	NCBI	1	Candidatus Heimdallarchaeota archaeon	1	no_strain_in_ipg
RLI71556.1	hypothetical protein DRO91_05490	none	archaea, Archaea	NCBI	1	Candidatus Heimdallarchaeota archaeon	1	no_strain_in_ipg
HEC32777.1	hypothetical protein	none	bacteria, Bacteria	NCBI	1	Candidatus Kaiserbacteria bacterium	1	no_strain_in_ipg
RLG44990.1	recombinase	none	archaea, Archaea	NCBI	1	Candidatus Korarchaeota archaeon	1	no_strain_in_ipg
MSS72986.1	hypothetical protein	none	bacteria, Bacteria	NCBI	1	Candidatus Latescibacteria bacterium	1	no_strain_in_ipg
MSS71466.1	hypothetical protein	none	bacteria, Bacteria	NCBI	1	Candidatus Latescibacteria bacterium	1	no_strain_in_ipg
HCQ01484.1	hypothetical protein	none	bacteria, Bacteria	NCBI	1	Candidatus Latescibacteria bacterium	1	no_strain_in_ipg
MBD73750.1	DNA repair protein Rad52	none	bacteria, Bacteria	NCBI	1	Candidatus Marinimicrobia bacterium	1	no_strain_in_ipg
HDY75004.1	hypothetical protein	none	bacteria, Bacteria	NCBI	1	Candidatus Marinimicrobia bacterium	1	no_strain_in_ipg
OGI30664.1	hypothetical protein A2287_04705	none	bacteria, Bacteria	NCBI	1	Candidatus Melainabacteria bacterium RIFOXYA12_FULL_32_12	1	no_strain_in_ipg
OGI16757.1	hypothetical protein A2255_04240	none	bacteria, Bacteria	NCBI	2	Candidatus Melainabacteria bacterium RIFOXYA12_FULL_32_12,Candidatus Melainabacteria bacterium RIFOXYA2_FULL_32_9	2	no_strain_in_ipg
RJR25785.1	hypothetical protein C4578_00940	none	bacteria, Bacteria	NCBI	1	Candidatus Microgenomates bacterium	1	no_strain_in_ipg
HBI50249.1	hypothetical protein	none	bacteria, Bacteria	NCBI	1	Candidatus Moranbacteria bacterium	1	no_strain_in_ipg
MAH50327.1	hypothetical protein	none	archaea, Archaea	NCBI	1	Candidatus Pacearchaeota archaeon	1	no_strain_in_ipg
MAG24992.1	hypothetical protein	none	archaea, Archaea	NCBI	1	Candidatus Pacearchaeota archaeon	1	no_strain_in_ipg
MAH45093.1	hypothetical protein	none	archaea, Archaea	NCBI	1	Candidatus Pacearchaeota archaeon	1	no_strain_in_ipg
OUW68844.1	hypothetical protein CBD62_01095	none	a-proteobacteria, Bacteria	NCBI	1	Candidatus Pelagibacter sp. TMED202	1	no_strain_in_ipg
WP_052535230.1	DUF968 domain-containing protein	none	a-proteobacteria, Bacteria	NCBI	1	Candidatus Phaeomarinobacter ectocarpi	1	Ec32
MXZ00019.1	hypothetical protein	none	bacteria, Bacteria	NCBI	1	Candidatus Poribacteria bacterium	1	no_strain_in_ipg
KER09143.1	Rad52/22 family double-strand break repair protein	none	green sulfur bacteria, Bacteria	NCBI	1	Candidatus Thermochlorobacteriaceae bacterium GBChlB	1	no_strain_in_ipg
RLI65975.1	hypothetical protein DRO67_01845	none	archaea, Archaea	NCBI	1	Candidatus Thorarchaeota archaeon	1	no_strain_in_ipg
RLI64776.1	hypothetical protein DRO67_03655	none	archaea, Archaea	NCBI	1	Candidatus Thorarchaeota archaeon	1	no_strain_in_ipg
OIO52634.1	hypothetical protein AUJ19_00745	none	bacteria, Bacteria	NCBI	2	Candidatus Uhrbacteria bacterium CG_4_10_14_0_8_um_filter_58_22,Parcubacteria group bacterium CG1_02_58_44	2	no_strain_in_ipg
RRR75623.1	hypothetical protein EI684_04255	none	GNS bacteria, Bacteria	NCBI	1	Candidatus Viridilinea halotolerans	1	no_strain_in_ipg
RRR76571.1	hypothetical protein EI684_02820	none	GNS bacteria, Bacteria	NCBI	1	Candidatus Viridilinea halotolerans	1	no_strain_in_ipg
PKK87930.1	hypothetical protein CVV64_21030	none	bacteria, Bacteria	NCBI	1	Candidatus Wallbacteria bacterium HGW-Wallbacteria-1	1	no_strain_in_ipg
XP_005637406.1	DNA repair protein RAD52 homolog isoform X2	none	carnivores, Eukaryota	NCBI	2	Canis lupus dingo,Canis lupus familiaris	1	no_strain_in_ipg
XP_013963825.1	DNA repair protein RAD52 homolog isoform X3	none	carnivores, Eukaryota	NCBI	2	Canis lupus dingo,Canis lupus familiaris	1	no_strain_in_ipg
XP_022266730.1	DNA repair protein RAD52 homolog isoform X1	none	carnivores, Eukaryota	NCBI	1	Canis lupus familiaris	1	no_strain_in_ipg
XP_030506043.1	DNA repair RAD52-like protein 1, mitochondrial	none	eudicots, Eukaryota	NCBI	1	Cannabis sativa	1	no_strain_in_ipg
ELT95612.1	hypothetical protein CAPTEDRAFT_161777	none	segmented worms, Eukaryota	NCBI	1	Capitella teleta	1	I ESC-2004
XP_017904159.1	PREDICTED: DNA repair protein RAD52 homolog isoform X1	none	even-toed ungulates, Eukaryota	NCBI	1	Capra hircus	1	no_strain_in_ipg
XP_017904162.1	PREDICTED: DNA repair protein RAD52 homolog isoform X2	none	even-toed ungulates, Eukaryota	NCBI	1	Capra hircus	1	no_strain_in_ipg
XP_007724877.1	hypothetical protein A1O1_05803	none	ascomycetes, Eukaryota	NCBI	1	Capronia coronata CBS 617.96	1	CBS 617.96
XP_007722550.1	hypothetical protein A1O1_03455	none	ascomycetes, Eukaryota	NCBI	1	Capronia coronata CBS 617.96	1	CBS 617.96
XP_007731879.1	hypothetical protein A1O3_03553	none	ascomycetes, Eukaryota	NCBI	1	Capronia epimyces CBS 606.96	1	CBS 606.96
XP_007735388.1	hypothetical protein A1O3_07084	none	ascomycetes, Eukaryota	NCBI	1	Capronia epimyces CBS 606.96	1	CBS 606.96
KJE96824.1	hypothetical protein, variant 1	none	eukaryotes, Eukaryota	NCBI	1	Capsaspora owczarzaki ATCC 30864	1	ATCC 30864
XP_004343812.2	hypothetical protein CAOG_07088	none	eukaryotes, Eukaryota	NCBI	1	Capsaspora owczarzaki ATCC 30864	1	ATCC 30864
XP_006302857.2	DNA repair RAD52-like protein 1, mitochondrial isoform X2	none	eudicots, Eukaryota	NCBI	1	Capsella rubella	1	no_strain_in_ipg
XP_023643288.1	DNA repair RAD52-like protein 1, mitochondrial isoform X1	none	eudicots, Eukaryota	NCBI	1	Capsella rubella	1	no_strain_in_ipg
XP_023637014.1	DNA repair RAD52-like protein 2, chloroplastic	none	eudicots, Eukaryota	NCBI	1	Capsella rubella	1	no_strain_in_ipg
EOA13902.1	hypothetical protein CARUB_v10027018mg	none	eudicots, Eukaryota	NCBI	1	Capsella rubella	1	no_strain_in_ipg
XP_016554367.1	PREDICTED: uncharacterized protein LOC107853896	none	eudicots, Eukaryota	NCBI	1	Capsicum annuum	1	no_strain_in_ipg
PHT54028.1	hypothetical protein CQW23_08490	none	eudicots, Eukaryota	NCBI	1	Capsicum baccatum	1	no_strain_in_ipg
PHU17110.1	hypothetical protein BC332_12805	none	eudicots, Eukaryota	NCBI	1	Capsicum chinense	1	no_strain_in_ipg
XP_026058465.1	DNA repair protein RAD52 homolog isoform X2	none	bony fishes, Eukaryota	NCBI	1	Carassius auratus	1	Wakin
XP_026058464.1	DNA repair protein RAD52 homolog isoform X1	none	bony fishes, Eukaryota	NCBI	1	Carassius auratus	1	Wakin
XP_009707353.1	PREDICTED: DNA repair protein RAD52 homolog	none	birds, Eukaryota	NCBI	1	Cariama cristata	1	no_strain_in_ipg
XP_021912606.1	DNA repair RAD52-like protein 1, mitochondrial	none	eudicots, Eukaryota	NCBI	1	Carica papaya	1	no_strain_in_ipg
XP_021890773.1	DNA repair RAD52-like protein 2, chloroplastic	none	eudicots, Eukaryota	NCBI	1	Carica papaya	1	no_strain_in_ipg
XP_008062009.1	DNA repair protein RAD52 homolog isoform X2	none	primates, Eukaryota	NCBI	1	Carlito syrichta	1	no_strain_in_ipg
XP_008062007.1	DNA repair protein RAD52 homolog isoform X1	none	primates, Eukaryota	NCBI	1	Carlito syrichta	1	no_strain_in_ipg
KAB8933547.1	hypothetical protein FH972_026834	none	eudicots, Eukaryota	NCBI	1	Carpinus fangiana	1	no_strain_in_ipg
KAE8023823.1	hypothetical protein FH972_009482	none	eudicots, Eukaryota	NCBI	1	Carpinus fangiana	1	no_strain_in_ipg
XP_020012041.1	DNA repair protein RAD52 homolog	none	rodents, Eukaryota	NCBI	1	Castor canadensis	1	no_strain_in_ipg
ORZ36706.1	hypothetical protein BCR44DRAFT_125376	none	blastocladiomycetes, Eukaryota	NCBI	1	Catenaria anguillulae PL171	1	PL171
KFP47689.1	DNA repair protein RAD52	none	hawks & eagles, Eukaryota	NCBI	1	Cathartes aura	1	no_strain_in_ipg
NBW10457.1	hypothetical protein	none	a-proteobacteria, Bacteria	NCBI	1	Caulobacteraceae bacterium	1	no_strain_in_ipg
NBW15718.1	hypothetical protein	none	a-proteobacteria, Bacteria	NCBI	1	Caulobacteraceae bacterium	1	no_strain_in_ipg
NBW18610.1	hypothetical protein	none	a-proteobacteria, Bacteria	NCBI	1	Caulobacteraceae bacterium	1	no_strain_in_ipg
XP_004366810.1	DNA repair and recombination protein rad22	none	cellular slime molds, Eukaryota	NCBI	1	Cavenderia fasciculata	1	no_strain_in_ipg
XP_004350821.1	hypothetical protein DFA_11877	none	cellular slime molds, Eukaryota	NCBI	1	Cavenderia fasciculata	1	no_strain_in_ipg
XP_004362560.1	mitochondrial genome maintenance protein	none	cellular slime molds, Eukaryota	NCBI	1	Cavenderia fasciculata	1	no_strain_in_ipg
XP_003461819.2	DNA repair protein RAD52 homolog isoform X4	none	rodents, Eukaryota	NCBI	1	Cavia porcellus	1	inbred line 2N
XP_004999900.1	DNA repair protein RAD52 homolog isoform X1	none	rodents, Eukaryota	NCBI	1	Cavia porcellus	1	inbred line 2N
XP_004999902.1	DNA repair protein RAD52 homolog isoform X3	none	rodents, Eukaryota	NCBI	1	Cavia porcellus	1	inbred line 2N
XP_004999901.1	DNA repair protein RAD52 homolog isoform X2	none	rodents, Eukaryota	NCBI	1	Cavia porcellus	1	inbred line 2N
XP_017400966.1	PREDICTED: DNA repair protein RAD52 homolog isoform X2	none	primates, Eukaryota	NCBI	1	Cebus capucinus imitator	1	no_strain_in_ipg
XP_017400965.1	PREDICTED: DNA repair protein RAD52 homolog isoform X1	none	primates, Eukaryota	NCBI	1	Cebus capucinus imitator	1	no_strain_in_ipg
XP_017400968.1	PREDICTED: DNA repair protein RAD52 homolog isoform X3	none	primates, Eukaryota	NCBI	1	Cebus capucinus imitator	1	no_strain_in_ipg
OCK93998.1	hypothetical protein K441DRAFT_677851	none	ascomycetes, Eukaryota	NCBI	1	Cenococcum geophilum 1.58	1	1.58
OCK92670.1	Mgm101p-domain-containing protein	none	ascomycetes, Eukaryota	NCBI	1	Cenococcum geophilum 1.58	1	1.58
GAV72009.1	hypothetical protein CFOL_v3_15498	none	eudicots, Eukaryota	NCBI	1	Cephalotus follicularis	1	no_strain_in_ipg
GAV86901.1	hypothetical protein CFOL_v3_30327	none	eudicots, Eukaryota	NCBI	1	Cephalotus follicularis	1	no_strain_in_ipg
XP_024946610.1	DNA repair protein RAD52 homolog isoform X4	none	hymenopterans, Eukaryota	NCBI	1	Cephus cinctus	1	no_strain_in_ipg
XP_024946609.1	DNA repair protein RAD52 homolog isoform X3	none	hymenopterans, Eukaryota	NCBI	1	Cephus cinctus	1	no_strain_in_ipg
XP_024946607.1	DNA repair protein RAD52 homolog isoform X2	none	hymenopterans, Eukaryota	NCBI	1	Cephus cinctus	1	no_strain_in_ipg
XP_024946606.1	DNA repair protein RAD52 homolog isoform X1	none	hymenopterans, Eukaryota	NCBI	1	Cephus cinctus	1	no_strain_in_ipg
CEH16903.1	rad52 dna repair protein radc	none	basidiomycetes, Eukaryota	NCBI	1	Ceraceosorus bombacis	1	no_strain_in_ipg
CEH19029.1	mitochondrial genome maintenance mgm101	none	basidiomycetes, Eukaryota	NCBI	1	Ceraceosorus bombacis	1	no_strain_in_ipg
XP_025368750.1	mitochondrial genome maintenance MGM101	none	basidiomycetes, Eukaryota	NCBI	1	Ceraceosorus guamensis	1	MCA 4658
XP_017883533.1	DNA repair protein RAD52 homolog	none	bees, Eukaryota	NCBI	1	Ceratina calcarata	1	no_strain_in_ipg
KAB5594074.1	Delta-sterol C-methyltransferase	none	basidiomycetes, Eukaryota	NCBI	1	Ceratobasidium theobromae	1	CT2
KAB5592767.1	Mitochondrial genome maintenance protein	none	basidiomycetes, Eukaryota	NCBI	1	Ceratobasidium theobromae	1	CT2
PHH54474.1	DNA repair and recombination protein rhm52	none	ascomycetes, Eukaryota	NCBI	1	Ceratocystis fimbriata CBS 114723	1	CBS 114723
PHH49304.1	Mitochondrial genome maintenance protein MGM101	none	ascomycetes, Eukaryota	NCBI	1	Ceratocystis fimbriata CBS 114723	1	CBS 114723
KKF97522.1	DNA repair and recombination protein rhm52	none	ascomycetes, Eukaryota	NCBI	1	Ceratocystis platani	1	CFO
KKF92555.1	Mitochondrial genome maintenance protein MGM101	none	ascomycetes, Eukaryota	NCBI	1	Ceratocystis platani	1	CFO
XP_011498892.1	PREDICTED: uncharacterized protein LOC105363020	none	wasps, ants, and bees, Eukaryota	NCBI	1	Ceratosolen solmsi marchali	1	no_strain_in_ipg
XP_014649384.1	PREDICTED: DNA repair protein RAD52 homolog isoform X1	none	odd-toed ungulates, Eukaryota	NCBI	1	Ceratotherium simum simum	1	no_strain_in_ipg
XP_014649385.1	PREDICTED: DNA repair protein RAD52 homolog isoform X2	none	odd-toed ungulates, Eukaryota	NCBI	1	Ceratotherium simum simum	1	no_strain_in_ipg
XP_011909436.1	PREDICTED: DNA repair protein RAD52 homolog isoform X1	none	primates, Eukaryota	NCBI	1	Cercocebus atys	1	no_strain_in_ipg
XP_011909437.1	PREDICTED: DNA repair protein RAD52 homolog isoform X2	none	primates, Eukaryota	NCBI	1	Cercocebus atys	1	no_strain_in_ipg
PPJ58775.1	hypothetical protein CBER1_08229	none	ascomycetes, Eukaryota	NCBI	1	Cercospora berteroae	1	CBS538.71
PPJ59915.1	hypothetical protein CBER1_08317	none	ascomycetes, Eukaryota	NCBI	1	Cercospora berteroae	1	CBS538.71
XP_023452129.1	DNA repair and recombination protein radC	none	ascomycetes, Eukaryota	NCBI	1	Cercospora beticola	1	09-40
XP_023455819.1	Mitochondrial genome maintenance protein	none	ascomycetes, Eukaryota	NCBI	1	Cercospora beticola	1	09-40
KAF2210060.1	hypothetical protein CERZMDRAFT_86379	none	ascomycetes, Eukaryota	NCBI	1	Cercospora zeae-maydis SCOH1-5	1	SCOH1-5
PKS01428.1	DNA repair and recombination protein mus-11	none	ascomycetes, Eukaryota	NCBI	1	Cercospora zeina	1	CMW25467
PKR97020.1	Mitochondrial genome maintenance protein mgm101	none	ascomycetes, Eukaryota	NCBI	1	Cercospora zeina	1	CMW25467
OWK03957.1	RAD52	none	even-toed ungulates, Eukaryota	NCBI	1	Cervus elaphus hippelaphus	1	no_strain_in_ipg
WP_078694921.1	hypothetical protein	none	fusobacteria, Bacteria	NCBI	1	Cetobacterium ceti	1	ATCC 700028
WP_078695016.1	hypothetical protein	none	fusobacteria, Bacteria	NCBI	1	Cetobacterium ceti	1	ATCC 700028
WP_040407600.1	hypothetical protein	none	fusobacteria, Bacteria	NCBI	1	Cetobacterium somerae	1	ATCC BAA-474
ERT68304.1	hypothetical protein HMPREF0202_01692	none	fusobacteria, Bacteria	NCBI	1	Cetobacterium somerae	1	ATCC BAA-474
WP_047381043.1	hypothetical protein	none	fusobacteria, Bacteria	NCBI	1	Cetobacterium sp.	1	ZWU0022
XP_001224732.1	hypothetical protein CHGG_07076	none	ascomycetes, Eukaryota	NCBI	1	Chaetomium globosum CBS 148.51	1	CBS 148.51
XP_001226773.1	hypothetical protein CHGG_08846	none	ascomycetes, Eukaryota	NCBI	1	Chaetomium globosum CBS 148.51	1	CBS 148.51
XP_006696588.1	putative DNA repair and recombination protein	none	ascomycetes, Eukaryota	NCBI	1	Chaetomium thermophilum var. thermophilum DSM 1495	1	DSM 1495
XP_006694856.1	NONE-like protein	none	ascomycetes, Eukaryota	NCBI	1	Chaetomium thermophilum var. thermophilum DSM 1495	1	DSM 1495
XP_009993500.1	PREDICTED: DNA repair protein RAD52 homolog isoform X1	none	birds, Eukaryota	NCBI	1	Chaetura pelagica	1	no_strain_in_ipg
XP_009993501.1	PREDICTED: DNA repair protein RAD52 homolog isoform X2	none	birds, Eukaryota	NCBI	1	Chaetura pelagica	1	no_strain_in_ipg
XP_009997634.1	PREDICTED: RAD52 motif-containing protein 1	none	birds, Eukaryota	NCBI	1	Chaetura pelagica	1	no_strain_in_ipg
KAE9377709.1	recombination protein Rad52	none	ascomycetes, Eukaryota	NCBI	1	Chalara longipes BDJ	1	BDJ
KAE9377271.1	mitochondrial genome maintenance MGM101	none	ascomycetes, Eukaryota	NCBI	1	Chalara longipes BDJ	1	BDJ
XP_030621102.1	DNA repair protein RAD52 homolog	none	bony fishes, Eukaryota	NCBI	1	Chanos chanos	1	no_strain_in_ipg
GBG75988.1	hypothetical protein CBR_g21229	none	green plants, Eukaryota	NCBI	1	Chara braunii	1	S276
XP_009877929.1	PREDICTED: DNA repair protein RAD52 homolog	none	birds, Eukaryota	NCBI	1	Charadrius vociferus	1	no_strain_in_ipg
XP_009882150.1	PREDICTED: RAD52 motif-containing protein 1	none	birds, Eukaryota	NCBI	1	Charadrius vociferus	1	no_strain_in_ipg
XP_027688732.1	DNA repair protein RAD52 homolog isoform X3	none	turtles, Eukaryota	NCBI	1	Chelonia mydas	1	no_strain_in_ipg
EMP25362.1	DNA repair protein RAD52 like protein	none	turtles, Eukaryota	NCBI	1	Chelonia mydas	1	no_strain_in_ipg
XP_007070864.1	DNA repair protein RAD52 homolog isoform X2	none	turtles, Eukaryota	NCBI	1	Chelonia mydas	1	no_strain_in_ipg
XP_007070863.1	DNA repair protein RAD52 homolog isoform X1	none	turtles, Eukaryota	NCBI	1	Chelonia mydas	1	no_strain_in_ipg
XP_027688733.1	DNA repair protein RAD52 homolog isoform X4	none	turtles, Eukaryota	NCBI	1	Chelonia mydas	1	no_strain_in_ipg
XP_027686964.1	RAD52 motif-containing protein 1	none	turtles, Eukaryota	NCBI	1	Chelonia mydas	1	no_strain_in_ipg
XP_021775305.1	DNA repair RAD52-like protein 1, mitochondrial	none	eudicots, Eukaryota	NCBI	1	Chenopodium quinoa	1	no_strain_in_ipg
XP_021760856.1	DNA repair RAD52-like protein 1, mitochondrial	none	eudicots, Eukaryota	NCBI	1	Chenopodium quinoa	1	no_strain_in_ipg
XP_021746109.1	DNA repair RAD52-like protein 2, chloroplastic	none	eudicots, Eukaryota	NCBI	1	Chenopodium quinoa	1	no_strain_in_ipg
XP_021750591.1	DNA repair RAD52-like protein 2, chloroplastic	none	eudicots, Eukaryota	NCBI	1	Chenopodium quinoa	1	no_strain_in_ipg
XP_021722977.1	DNA repair RAD52-like protein 2, chloroplastic	none	eudicots, Eukaryota	NCBI	1	Chenopodium quinoa	1	no_strain_in_ipg
RVE49193.1	hypothetical protein evm_006200	none	moths, Eukaryota	NCBI	1	Chilo suppressalis	1	no_strain_in_ipg
GCC28825.1	hypothetical protein	none	sharks and rays, Eukaryota	NCBI	1	Chiloscyllium punctatum	1	no_strain_in_ipg
XP_013375615.1	PREDICTED: DNA repair protein RAD52 homolog isoform X6	none	rodents, Eukaryota	NCBI	1	Chinchilla lanigera	1	no_strain_in_ipg
XP_013375614.1	PREDICTED: DNA repair protein RAD52 homolog isoform X5	none	rodents, Eukaryota	NCBI	1	Chinchilla lanigera	1	no_strain_in_ipg
XP_005396066.1	PREDICTED: DNA repair protein RAD52 homolog isoform X3	none	rodents, Eukaryota	NCBI	1	Chinchilla lanigera	1	no_strain_in_ipg
XP_005396061.1	PREDICTED: DNA repair protein RAD52 homolog isoform X1	none	rodents, Eukaryota	NCBI	1	Chinchilla lanigera	1	no_strain_in_ipg
XP_013375612.1	PREDICTED: DNA repair protein RAD52 homolog isoform X4	none	rodents, Eukaryota	NCBI	1	Chinchilla lanigera	1	no_strain_in_ipg
XP_005396065.1	PREDICTED: DNA repair protein RAD52 homolog isoform X2	none	rodents, Eukaryota	NCBI	1	Chinchilla lanigera	1	no_strain_in_ipg
XP_032543557.1	DNA repair protein RAD52 homolog	none	birds, Eukaryota	NCBI	1	Chiroxiphia lanceolata	1	no_strain_in_ipg
RYY67689.1	hypothetical protein EOO12_00085	none	CFB group bacteria, Bacteria	NCBI	1	Chitinophagaceae bacterium	1	no_strain_in_ipg
TAN17208.1	hypothetical protein EPN37_07075	none	CFB group bacteria, Bacteria	NCBI	1	Chitinophagaceae bacterium	1	no_strain_in_ipg
NBR35805.1	hypothetical protein	none	CFB group bacteria, Bacteria	NCBI	1	Chitinophagales bacterium	1	no_strain_in_ipg
XP_010121219.1	PREDICTED: DNA repair protein RAD52 homolog	none	birds, Eukaryota	NCBI	1	Chlamydotis macqueenii	1	no_strain_in_ipg
XP_007965342.1	PREDICTED: DNA repair protein RAD52 homolog isoform X5	none	primates, Eukaryota	NCBI	1	Chlorocebus sabaeus	1	no_strain_in_ipg
XP_007965340.1	PREDICTED: DNA repair protein RAD52 homolog isoform X4	none	primates, Eukaryota	NCBI	1	Chlorocebus sabaeus	1	no_strain_in_ipg
XP_007965339.1	PREDICTED: DNA repair protein RAD52 homolog isoform X3	none	primates, Eukaryota	NCBI	1	Chlorocebus sabaeus	1	no_strain_in_ipg
XP_007965336.1	PREDICTED: DNA repair protein RAD52 homolog isoform X2	none	primates, Eukaryota	NCBI	1	Chlorocebus sabaeus	1	no_strain_in_ipg
XP_007965335.1	PREDICTED: DNA repair protein RAD52 homolog isoform X1	none	primates, Eukaryota	NCBI	1	Chlorocebus sabaeus	1	no_strain_in_ipg
XP_007965343.1	PREDICTED: DNA repair protein RAD52 homolog isoform X6	none	primates, Eukaryota	NCBI	1	Chlorocebus sabaeus	1	no_strain_in_ipg
TAQ91517.1	hypothetical protein B7494_g225	none	ascomycetes, Eukaryota	NCBI	1	Chlorociboria aeruginascens	1	IHIA39
TAQ90542.1	hypothetical protein B7494_g1121	none	ascomycetes, Eukaryota	NCBI	1	Chlorociboria aeruginascens	1	IHIA39
MXX32833.1	hypothetical protein	none	GNS bacteria, Bacteria	NCBI	1	Chloroflexi bacterium	1	no_strain_in_ipg
MYB21356.1	hypothetical protein	none	GNS bacteria, Bacteria	NCBI	1	Chloroflexi bacterium	1	no_strain_in_ipg
MYC02426.1	hypothetical protein	none	GNS bacteria, Bacteria	NCBI	1	Chloroflexi bacterium	1	no_strain_in_ipg
MXY87216.1	hypothetical protein	none	GNS bacteria, Bacteria	NCBI	1	Chloroflexi bacterium	1	no_strain_in_ipg
MYC01168.1	hypothetical protein	none	GNS bacteria, Bacteria	NCBI	1	Chloroflexi bacterium	1	no_strain_in_ipg
MYA00635.1	hypothetical protein	none	GNS bacteria, Bacteria	NCBI	1	Chloroflexi bacterium	1	no_strain_in_ipg
MYD74392.1	hypothetical protein	none	GNS bacteria, Bacteria	NCBI	1	Chloroflexi bacterium	1	no_strain_in_ipg
MYB23050.1	hypothetical protein	none	GNS bacteria, Bacteria	NCBI	1	Chloroflexi bacterium	1	no_strain_in_ipg
MYD73849.1	hypothetical protein	none	GNS bacteria, Bacteria	NCBI	1	Chloroflexi bacterium	1	no_strain_in_ipg
MYB23243.1	hypothetical protein	none	GNS bacteria, Bacteria	NCBI	1	Chloroflexi bacterium	1	no_strain_in_ipg
MXZ91018.1	hypothetical protein	none	GNS bacteria, Bacteria	NCBI	1	Chloroflexi bacterium	1	no_strain_in_ipg
MYA01819.1	hypothetical protein	none	GNS bacteria, Bacteria	NCBI	1	Chloroflexi bacterium	1	no_strain_in_ipg
MYB83584.1	hypothetical protein	none	GNS bacteria, Bacteria	NCBI	1	Chloroflexi bacterium	1	no_strain_in_ipg
MXY46106.1	hypothetical protein	none	GNS bacteria, Bacteria	NCBI	1	Chloroflexi bacterium	1	no_strain_in_ipg
MYC38059.1	hypothetical protein	none	GNS bacteria, Bacteria	NCBI	1	Chloroflexi bacterium	1	no_strain_in_ipg
MYE06100.1	hypothetical protein	none	GNS bacteria, Bacteria	NCBI	1	Chloroflexi bacterium	1	no_strain_in_ipg
MYC38308.1	hypothetical protein	none	GNS bacteria, Bacteria	NCBI	1	Chloroflexi bacterium	1	no_strain_in_ipg
MYC37954.1	hypothetical protein	none	GNS bacteria, Bacteria	NCBI	1	Chloroflexi bacterium	1	no_strain_in_ipg
MYC37864.1	hypothetical protein	none	GNS bacteria, Bacteria	NCBI	1	Chloroflexi bacterium	1	no_strain_in_ipg
MYH40385.1	hypothetical protein	none	GNS bacteria, Bacteria	NCBI	1	Chloroflexi bacterium	1	no_strain_in_ipg
MYJ02215.1	hypothetical protein	none	GNS bacteria, Bacteria	NCBI	1	Chloroflexi bacterium	1	no_strain_in_ipg
MXY85247.1	hypothetical protein	none	GNS bacteria, Bacteria	NCBI	1	Chloroflexi bacterium	1	no_strain_in_ipg
TDA67635.1	hypothetical protein D9V45_01870	none	GNS bacteria, Bacteria	NCBI	1	Chloroflexi bacterium	1	no_strain_in_ipg
HDD24031.1	hypothetical protein	none	GNS bacteria, Bacteria	NCBI	1	Chloroflexi bacterium	1	no_strain_in_ipg
MYH40228.1	hypothetical protein	none	GNS bacteria, Bacteria	NCBI	1	Chloroflexi bacterium	1	no_strain_in_ipg
MBM12231.1	hypothetical protein	none	GNS bacteria, Bacteria	NCBI	1	Chloroflexi bacterium	1	no_strain_in_ipg
MPZ13484.1	hypothetical protein	none	GNS bacteria, Bacteria	NCBI	1	Chloroflexi bacterium	1	no_strain_in_ipg
TMB95057.1	hypothetical protein E6J42_10945	none	GNS bacteria, Bacteria	NCBI	1	Chloroflexi bacterium	1	no_strain_in_ipg
MAZ60188.1	hypothetical protein	none	GNS bacteria, Bacteria	NCBI	1	Chloroflexi bacterium	1	no_strain_in_ipg
RIK32914.1	hypothetical protein DCC57_25535	none	GNS bacteria, Bacteria	NCBI	1	Chloroflexi bacterium	1	no_strain_in_ipg
RIK39823.1	hypothetical protein DCC55_16945	none	GNS bacteria, Bacteria	NCBI	1	Chloroflexi bacterium	1	no_strain_in_ipg
MXX93377.1	hypothetical protein	none	GNS bacteria, Bacteria	NCBI	1	Chloroflexi bacterium	1	no_strain_in_ipg
MYA50996.1	hypothetical protein	none	GNS bacteria, Bacteria	NCBI	1	Chloroflexi bacterium	1	no_strain_in_ipg
OLD63675.1	hypothetical protein AUF65_01585	none	GNS bacteria, Bacteria	NCBI	1	Chloroflexi bacterium 13_1_20CM_50_12	1	no_strain_in_ipg
OJX44806.1	hypothetical protein BGO78_07315	none	GNS bacteria, Bacteria	NCBI	1	Chloroflexi bacterium 44-23	1	no_strain_in_ipg
OJX40186.1	hypothetical protein BGO78_14515	none	GNS bacteria, Bacteria	NCBI	1	Chloroflexi bacterium 44-23	1	no_strain_in_ipg
OJV96559.1	hypothetical protein BGO39_09890	none	GNS bacteria, Bacteria	NCBI	1	Chloroflexi bacterium 54-19	1	no_strain_in_ipg
PKO11875.1	hypothetical protein CVU39_27155	none	GNS bacteria, Bacteria	NCBI	1	Chloroflexi bacterium HGW-Chloroflexi-10	1	no_strain_in_ipg
PKO04005.1	hypothetical protein CVU41_19255	none	GNS bacteria, Bacteria	NCBI	1	Chloroflexi bacterium HGW-Chloroflexi-3	1	no_strain_in_ipg
PKO06231.1	hypothetical protein CVU41_08995	none	GNS bacteria, Bacteria	NCBI	1	Chloroflexi bacterium HGW-Chloroflexi-3	1	no_strain_in_ipg
PKN97432.1	hypothetical protein CVU43_17300	none	GNS bacteria, Bacteria	NCBI	1	Chloroflexi bacterium HGW-Chloroflexi-5	1	no_strain_in_ipg
PKN82941.1	hypothetical protein CVU47_01220	none	GNS bacteria, Bacteria	NCBI	1	Chloroflexi bacterium HGW-Chloroflexi-9	1	no_strain_in_ipg
OGO14073.1	hypothetical protein A2Z66_12265	none	GNS bacteria, Bacteria	NCBI	1	Chloroflexi bacterium RBG_13_66_10	1	no_strain_in_ipg
OGO11385.1	hypothetical protein A2Y93_01490	none	GNS bacteria, Bacteria	NCBI	1	Chloroflexi bacterium RBG_13_68_17	1	no_strain_in_ipg
OBZ84768.1	DNA repair and recombination protein rad22	none	fungi, Eukaryota	NCBI	1	Choanephora cucurbitarum	1	KUS-F28377
OBZ91067.1	hypothetical protein A0J61_00865	none	fungi, Eukaryota	NCBI	1	Choanephora cucurbitarum	1	KUS-F28377
OBZ91085.1	hypothetical protein A0J61_00867	none	fungi, Eukaryota	NCBI	1	Choanephora cucurbitarum	1	KUS-F28377
RPA96447.1	mitochondrial genome maintenance MGM101	none	ascomycetes, Eukaryota	NCBI	1	Choiromyces venosus	1	120613-1
RPA90644.1	hypothetical protein L873DRAFT_1717028	none	ascomycetes, Eukaryota	NCBI	1	Choiromyces venosus 120613-1	1	120613-1
WP_127022296.1	DUF1071 domain-containing protein	none	cyanobacteria, Bacteria	NCBI	1	Chroococcidiopsis cubana	1	SAG 39.79
XP_005288033.1	DNA repair protein RAD52 homolog isoform X3	none	turtles, Eukaryota	NCBI	1	Chrysemys picta bellii	1	no_strain_in_ipg
XP_005288034.1	DNA repair protein RAD52 homolog isoform X2	none	turtles, Eukaryota	NCBI	1	Chrysemys picta bellii	1	no_strain_in_ipg
XP_005288031.1	DNA repair protein RAD52 homolog isoform X1	none	turtles, Eukaryota	NCBI	1	Chrysemys picta bellii	1	no_strain_in_ipg
XP_023957734.1	DNA repair protein RAD52 homolog isoform X4	none	turtles, Eukaryota	NCBI	1	Chrysemys picta bellii	1	no_strain_in_ipg
XP_005283171.1	RAD52 motif-containing protein 1	none	turtles, Eukaryota	NCBI	1	Chrysemys picta bellii	1	no_strain_in_ipg
WP_062699759.1	hypothetical protein	none	CFB group bacteria, Bacteria	NCBI	1	Chryseobacterium indologenes	1	CI_885
WP_076353324.1	hypothetical protein	none	CFB group bacteria, Bacteria	NCBI	1	Chryseobacterium joostei	1	DSM 16927
WP_089026828.1	hypothetical protein	none	CFB group bacteria, Bacteria	NCBI	1	Chryseobacterium sp.	1	T16E-39
WP_159752648.1	recombinase	none	CFB group bacteria, Bacteria	NCBI	1	Chryseobacterium sp. 18061	1	no_strain_in_ipg
XP_006878317.1	PREDICTED: LOW QUALITY PROTEIN: RAD52 homolog (S. cerevisiae)	none	placentals, Eukaryota	NCBI	1	Chrysochloris asiatica	1	no_strain_in_ipg
TPX75865.1	hypothetical protein CcCBS67573_g02845	none	chytrids, Eukaryota	NCBI	1	Chytriomyces confervae	1	CBS 675.73
XP_004497903.1	DNA repair RAD52-like protein 1, mitochondrial	none	eudicots, Eukaryota	NCBI	1	Cicer arietinum	1	no_strain_in_ipg
XP_004489190.1	DNA repair RAD52-like protein 2, chloroplastic	none	eudicots, Eukaryota	NCBI	1	Cicer arietinum	1	no_strain_in_ipg
RWR84720.1	DNA repair RAD52-like protein 1, mitochondrial	none	flowering plants, Eukaryota	NCBI	1	Cinnamomum micranthum f. kanehirae	1	no_strain_in_ipg
WP_156595491.1	recombinase	none	enterobacteria, Bacteria	NCBI	1	Citrobacter amalonaticus	1	nie_ma
WP_149330409.1	recombinase	none	enterobacteria, Bacteria	NCBI	1	Citrobacter braakii	1	C8
WP_106107031.1	recombinase	none	enterobacteria, Bacteria	NCBI	1	Citrobacter freundii	1	R17
WP_057064738.1	recombinase	none	enterobacteria, Bacteria	NCBI	1	Citrobacter freundii	1	ST62:944112508
WP_053389159.1	recombinase	none	enterobacteria, Bacteria	NCBI	1	Citrobacter freundii	1	WCHCF65
WP_134215759.1	MULTISPECIES: recombinase	none	enterobacteria, Bacteria	NCBI	2	Citrobacter freundii,Citrobacter sp.	2	no_strain_in_ipg,wls714
WP_003833704.1	recombinase	none	enterobacteria, Bacteria	NCBI	1	Citrobacter portucalensis	2	4_7_47CFAA,FDAARGOS_738
WP_048211026.1	recombinase	none	enterobacteria, Bacteria	NCBI	1	Citrobacter sp.	1	MGH100
WP_152403200.1	MULTISPECIES: recombinase	none	enterobacteria, Bacteria	NCBI	1	Citrobacter sp.	2	NMI7904_11,NMI7905_11
WP_137376330.1	recombinase	none	enterobacteria, Bacteria	NCBI	1	Citrobacter sp.	1	wls828
XP_006441810.1	DNA repair RAD52-like protein 1, mitochondrial	none	eudicots, Eukaryota	NCBI	1	Citrus clementina	1	no_strain_in_ipg
XP_006423915.1	DNA repair RAD52-like protein 2, chloroplastic	none	eudicots, Eukaryota	NCBI	1	Citrus clementina	1	no_strain_in_ipg
XP_006478311.1	DNA repair RAD52-like protein 1, mitochondrial	none	eudicots, Eukaryota	NCBI	1	Citrus sinensis	1	no_strain_in_ipg
XP_006494398.1	DNA repair RAD52-like protein 2, chloroplastic	none	eudicots, Eukaryota	NCBI	1	Citrus sinensis	1	no_strain_in_ipg
GAY64052.1	hypothetical protein CUMW_230580	none	eudicots, Eukaryota	NCBI	1	Citrus unshiu	1	no_strain_in_ipg
GAY32785.1	hypothetical protein CUMW_281450	none	eudicots, Eukaryota	NCBI	1	Citrus unshiu	1	no_strain_in_ipg
XP_016622518.1	hypothetical protein Z519_02913	none	ascomycetes, Eukaryota	NCBI	1	Cladophialophora bantiana CBS 173.52	1	CBS 173.52
XP_016618399.1	hypothetical protein Z519_07698	none	ascomycetes, Eukaryota	NCBI	1	Cladophialophora bantiana CBS 173.52	1	CBS 173.52
OCT53666.1	DNA repair and recombination protein rhm52	none	ascomycetes, Eukaryota	NCBI	1	Cladophialophora carrionii	1	KSF
OCT51127.1	mitochondrial genome maintenance protein	none	ascomycetes, Eukaryota	NCBI	1	Cladophialophora carrionii	1	KSF
XP_008722237.1	hypothetical protein G647_00612	none	ascomycetes, Eukaryota	NCBI	1	Cladophialophora carrionii CBS 160.54	1	CBS 160.54
XP_008729481.1	hypothetical protein G647_06941	none	ascomycetes, Eukaryota	NCBI	1	Cladophialophora carrionii CBS 160.54	1	CBS 160.54
XP_016244578.1	hypothetical protein PV07_10080	none	ascomycetes, Eukaryota	NCBI	1	Cladophialophora immunda	2	CBS 110551,CBS 83496
XP_016252983.1	hypothetical protein PV07_04290	none	ascomycetes, Eukaryota	NCBI	1	Cladophialophora immunda	2	CBS 110551,CBS 83496
XP_007750527.1	hypothetical protein A1O5_11767	none	ascomycetes, Eukaryota	NCBI	1	Cladophialophora psammophila CBS 110553	1	CBS 110553
XP_007746645.1	hypothetical protein A1O5_07867	none	ascomycetes, Eukaryota	NCBI	1	Cladophialophora psammophila CBS 110553	1	CBS 110553
XP_007752797.1	hypothetical protein A1O7_00566	none	ascomycetes, Eukaryota	NCBI	1	Cladophialophora yegresii CBS 114405	1	CBS 114405
XP_007757787.1	hypothetical protein A1O7_05589	none	ascomycetes, Eukaryota	NCBI	1	Cladophialophora yegresii CBS 114405	1	CBS 114405
KAF1937556.1	hypothetical protein EJ02DRAFT_385459	none	ascomycetes, Eukaryota	NCBI	1	Clathrospora elynae	1	CBS 161.51
KAF1947876.1	Mgm101p-domain-containing protein	none	ascomycetes, Eukaryota	NCBI	1	Clathrospora elynae	1	CBS 161.51
CCE28206.1	probable Double Strand Break repair protein mus-11	none	ascomycetes, Eukaryota	NCBI	1	Claviceps purpurea 20.1	1	20.1
CCE31870.1	probable MGM101-mitochondrial genome maintenance protein	none	ascomycetes, Eukaryota	NCBI	1	Claviceps purpurea 20.1	1	20.1
QFZ26451.1	putative DNA repair and recombination protein	none	budding yeasts, Eukaryota	NCBI	1	Clavispora lusitaniae	5	P1,P2,P3,P4,P5
OVF08820.1	putative DNA repair protein	none	budding yeasts, Eukaryota	NCBI	1	Clavispora lusitaniae	1	CBS 6936
OVF07341.1	putative mitochondrial genome maintenance protein	none	budding yeasts, Eukaryota	NCBI	1	Clavispora lusitaniae	1	CBS 6936
XP_002618110.1	hypothetical protein CLUG_01569	none	budding yeasts, Eukaryota	NCBI	2	Clavispora lusitaniae,Clavispora lusitaniae ATCC 42720	2	ATCC 42720,CBS 6936
XP_002617124.1	hypothetical protein CLUG_02568	none	budding yeasts, Eukaryota	NCBI	2	Clavispora lusitaniae,Clavispora lusitaniae ATCC 42720	5	ATCC 42720,P1,P2,P3,P5
XP_002618140.1	hypothetical protein CLUG_01599	none	budding yeasts, Eukaryota	NCBI	2	Clavispora lusitaniae,Clavispora lusitaniae ATCC 42720	5	ATCC 42720,P1,P2,P3,P5
ORY10871.1	Alpha/Beta hydrolase protein	none	ascomycetes, Eukaryota	NCBI	1	Clohesyomyces aquaticus	1	CBS 115471
ORX98758.1	mitochondrial genome maintenance MGM101-domain-containing protein	none	ascomycetes, Eukaryota	NCBI	1	Clohesyomyces aquaticus	1	CBS 115471
WP_005551502.1	Rad52/22 double-strand break repair protein	none	Firmicutes, Bacteria	NCBI	1	Paenibacillus alvei	1	DSM 29	Bacillales
OMF47749.1	hypothetical protein BK136_02320	none	Firmicutes, Bacteria	NCBI	1	Paenibacillus amylolyticus	1	FSL J3-0122	Bacillales
WP_068661345.1	hypothetical protein	none	Firmicutes, Bacteria	NCBI	1	Paenibacillus crassostreae	1	LPB0068	Bacillales
WP_127484293.1	hypothetical protein	none	Firmicutes, Bacteria	NCBI	1	Paenibacillus ehimensis	1	NBRC 15659	Bacillales
WP_144870629.1	hypothetical protein	none	Firmicutes, Bacteria	NCBI	1	Paenibacillus ihbetae	1	DE0082	Bacillales
WP_117288348.1	hypothetical protein	none	Firmicutes, Bacteria	NCBI	1	Paenibacillus jamilae	1	KACC 10925	Bacillales
GCL71764.1	hypothetical protein PN4B1_16690	none	Firmicutes, Bacteria	NCBI	1	Paenibacillus naphthalenovorans	1	4B1	Bacillales
WP_074729778.1	hypothetical protein	none	Firmicutes, Bacteria	NCBI	1	Paenibacillus naphthalenovorans	1	PR-N1	Bacillales
KAE8558961.1	hypothetical protein BJH92_16890	none	Firmicutes, Bacteria	NCBI	1	Paenibacillus polymyxa	1	3A-25AI	Bacillales
WP_081317537.1	hypothetical protein	none	Firmicutes, Bacteria	NCBI	1	Paenibacillus polymyxa	1	CFSAN034341	Bacillales
RCW44252.1	Rad52/22 family double-strand break repair protein	none	Firmicutes, Bacteria	NCBI	1	Paenibacillus prosopidis	1	CECT 7506	Bacillales
WP_091164026.1	hypothetical protein	none	Firmicutes, Bacteria	NCBI	1	Paenibacillus sp.	1	1_12	Bacillales
WP_007428619.1	hypothetical protein	none	Firmicutes, Bacteria	NCBI	1	Paenibacillus sp.	1	Aloe-11	Bacillales
WP_090799668.1	hypothetical protein	none	Firmicutes, Bacteria	NCBI	1	Paenibacillus sp.	1	GP183	Bacillales
WP_144851973.1	hypothetical protein	none	Firmicutes, Bacteria	NCBI	1	Paenibacillus sp.	1	JC52	Bacillales
WP_157336193.1	hypothetical protein	none	Firmicutes, Bacteria	NCBI	1	Paenibacillus sp.	1	N10	Bacillales
WP_131012473.1	hypothetical protein	none	Firmicutes, Bacteria	NCBI	1	Paenibacillus sp.	1	N2SHLJ1	Bacillales
WP_135556462.1	hypothetical protein	none	Firmicutes, Bacteria	NCBI	1	Paenibacillus sp.	1	R196	Bacillales
WP_028550001.1	hypothetical protein	none	Firmicutes, Bacteria	NCBI	1	Paenibacillus sp.	1	UNC451MF	Bacillales
WP_090826913.1	hypothetical protein	none	Firmicutes, Bacteria	NCBI	1	Paenibacillus sp.	1	YR247	Bacillales
WP_150274103.1	hypothetical protein	none	Firmicutes, Bacteria	NCBI	1	Paenibacillus tepidiphilus	1	SYSU G01001	Bacillales
OUM93591.1	hypothetical protein BAA00_06055	none	Firmicutes, Bacteria	NCBI	1	Parageobacillus thermoglucosidasius	1	no_strain_in_ipg	Bacillales
WP_101188958.1	MULTISPECIES: hypothetical protein	none	Firmicutes, Bacteria	NCBI	1	Planococcus sp.	4	MB-3u-03,MB-3u-09,Urea-3u-39,Urea-trap-24	Bacillales
WP_077591187.1	hypothetical protein	none	Firmicutes, Bacteria	NCBI	1	Planococcus sp.	1	Y42	Bacillales
WP_084242440.1	hypothetical protein	none	Firmicutes, Bacteria	NCBI	1	Planomicrobium okeanokoites	1	Marseille-P2029	Bacillales
WP_051240011.1	hypothetical protein	none	Firmicutes, Bacteria	NCBI	1	Pontibacillus halophilus	1	DSM 19796	Bacillales
WP_160850580.1	hypothetical protein	none	Firmicutes, Bacteria	NCBI	1	Pontibacillus yanchengensis	2	22510_22_Filter,22514_16_FS	Bacillales
XP_031420044.1	DNA repair protein RAD52 homolog isoform X2	none	bony fishes, Eukaryota	NCBI	1	Clupea harengus	1	no_strain_in_ipg
XP_012677705.2	DNA repair protein RAD52 homolog isoform X1	none	bony fishes, Eukaryota	NCBI	1	Clupea harengus	1	no_strain_in_ipg
TPX20028.1	DNA repair protein rad52	none	ascomycetes, Eukaryota	NCBI	1	Coccidioides immitis	1	WA_211
KMU72345.1	LOW QUALITY PROTEIN: DNA repair and recombination protein RAD52	none	ascomycetes, Eukaryota	NCBI	1	Coccidioides immitis	1	RMSCC 3703
KMU87216.1	DNA repair and recombination protein RAD52	none	ascomycetes, Eukaryota	NCBI	1	Coccidioides immitis H538.4	1	H538.4
KMP08399.1	RAD52 protein	none	ascomycetes, Eukaryota	NCBI	1	Coccidioides immitis RMSCC 2394	1	RMSCC 2394
XP_001244691.2	recombination protein rad52	none	ascomycetes, Eukaryota	NCBI	1	Coccidioides immitis RS	1	RS
XP_001240693.1	mitochondrial genome maintenance protein	none	ascomycetes, Eukaryota	NCBI	4	Coccidioides immitis,Coccidioides immitis H538.4,Coccidioides immitis RMSCC 2394,Coccidioides immitis RS	4	H538.4,RMSCC 2394,RS,WA_211
XP_003068257.1	recombination protein rad52 containing protein	none	ascomycetes, Eukaryota	NCBI	1	Coccidioides posadasii C735 delta SOWgp	1	C735 delta SOWgp
XP_003067855.1	Mitochondrial genome maintenance protein MGM101, putative	none	ascomycetes, Eukaryota	NCBI	1	Coccidioides posadasii C735 delta SOWgp	1	C735 delta SOWgp
EFW13553.1	mitochondrial genome maintenance protein MGM101	none	ascomycetes, Eukaryota	NCBI	2	Coccidioides posadasii RMSCC 3488,Coccidioides posadasii str. Silveira	2	RMSCC 3488,Silveira
EFW19962.1	RAD52 protein	none	ascomycetes, Eukaryota	NCBI	1	Coccidioides posadasii str. Silveira	1	Silveira
PIA19281.1	recombination protein Rad52	none	fungi, Eukaryota	NCBI	1	Coemansia reversa NRRL 1564	1	NRRL 1564
PIA14464.1	mitochondrial genome maintenance MGM101	none	fungi, Eukaryota	NCBI	1	Coemansia reversa NRRL 1564	1	NRRL 1564
XP_027091654.1	DNA repair RAD52-like protein 1, mitochondrial isoform X1	none	eudicots, Eukaryota	NCBI	1	Coffea arabica	1	no_strain_in_ipg
XP_027094846.1	DNA repair RAD52-like protein 1, mitochondrial isoform X2	none	eudicots, Eukaryota	NCBI	1	Coffea arabica	1	no_strain_in_ipg
XP_027091655.1	uncharacterized protein LOC113712430 isoform X2	none	eudicots, Eukaryota	NCBI	1	Coffea arabica	1	no_strain_in_ipg
XP_027094845.1	DNA repair RAD52-like protein 1, mitochondrial isoform X1	none	eudicots, Eukaryota	NCBI	2	Coffea arabica,Coffea canephora	2	DH200=94,no_strain_in_ipg
XP_027096613.1	DNA repair RAD52-like protein 2, chloroplastic	none	eudicots, Eukaryota	NCBI	2	Coffea arabica,Coffea canephora	2	DH200=94,no_strain_in_ipg
XP_027100543.1	DNA repair RAD52-like protein 2, chloroplastic	none	eudicots, Eukaryota	NCBI	2	Coffea arabica,Coffea eugenioides	1	no_strain_in_ipg
XP_027147981.1	DNA repair RAD52-like protein 1, mitochondrial	none	eudicots, Eukaryota	NCBI	1	Coffea eugenioides	1	no_strain_in_ipg
CDQ41783.1	hypothetical protein BN990_04160	none	Firmicutes, Bacteria	NCBI	1	Virgibacillus massiliensis	1	Vm-5	Bacillales
WP_100798296.1	hypothetical protein	none	Firmicutes, Bacteria	NCBI	1	Viridibacillus sp.	1	OK051	Bacillales
RDW91418.1	hypothetical protein BP5796_02583	none	ascomycetes, Eukaryota	NCBI	1	Coleophoma crateriformis	1	BP5796
RDW71861.1	hypothetical protein BP5796_07895	none	ascomycetes, Eukaryota	NCBI	1	Coleophoma crateriformis	1	BP5796
RDW60855.1	hypothetical protein BP6252_12238	none	ascomycetes, Eukaryota	NCBI	1	Coleophoma cylindrospora	1	BP6252
RDW66350.1	hypothetical protein BP6252_09985	none	ascomycetes, Eukaryota	NCBI	1	Coleophoma cylindrospora	1	BP6252
OXB80452.1	hypothetical protein H355_004285	none	birds, Eukaryota	NCBI	1	Colinus virginianus	1	Texas
KFP28013.1	DNA repair protein RAD52	none	birds, Eukaryota	NCBI	1	Colius striatus	1	no_strain_in_ipg
XP_010203541.1	PREDICTED: LOW QUALITY PROTEIN: DNA repair protein RAD52 homolog	none	birds, Eukaryota	NCBI	1	Colius striatus	1	no_strain_in_ipg
KAF0316692.1	recombination protein rad52	none	ascomycetes, Eukaryota	NCBI	1	Colletotrichum asianum	1	ICMP 18580
KAF0315102.1	hypothetical protein GQ607_017684	none	ascomycetes, Eukaryota	NCBI	1	Colletotrichum asianum	1	ICMP 18580
OLN93101.1	DNA repair and recombination protein rhm52	none	ascomycetes, Eukaryota	NCBI	1	Colletotrichum chlorophyti	1	NTL11
EXF74493.1	recombination protein rad52	none	ascomycetes, Eukaryota	NCBI	1	Colletotrichum fioriniae PJ7	1	PJ7
EXF84503.1	hypothetical protein CFIO01_12601	none	ascomycetes, Eukaryota	NCBI	1	Colletotrichum fioriniae PJ7	1	PJ7
XP_031880247.1	DNA repair and recombination protein rhm52	none	ascomycetes, Eukaryota	NCBI	1	Colletotrichum fructicola	1	CGMCC3.17371
XP_031878113.1	uncharacterized protein CGMCC3_g15292	none	ascomycetes, Eukaryota	NCBI	1	Colletotrichum fructicola	1	CGMCC3.17371
ELA29453.1	rad52 DNA repair protein radc	none	ascomycetes, Eukaryota	NCBI	1	Colletotrichum fructicola Nara gc5	1	Nara gc5
EQB58605.1	recombination protein rad52	none	ascomycetes, Eukaryota	NCBI	1	Colletotrichum gloeosporioides Cg-14	1	Cg-14
EQB53278.1	hypothetical protein CGLO_07008	none	ascomycetes, Eukaryota	NCBI	1	Colletotrichum gloeosporioides Cg-14	1	Cg-14
XP_008092994.1	recombination protein rad52	none	ascomycetes, Eukaryota	NCBI	1	Colletotrichum graminicola M1.001	1	M1.001
XP_008098661.1	hypothetical protein GLRG_09785	none	ascomycetes, Eukaryota	NCBI	1	Colletotrichum graminicola M1.001	1	M1.001
CCF39120.1	hypothetical protein CH063_02064	none	ascomycetes, Eukaryota	NCBI	1	Colletotrichum higginsianum	1	IMI 349063
XP_018155815.1	Recombination protein rad52	none	ascomycetes, Eukaryota	NCBI	2	Colletotrichum higginsianum,Colletotrichum higginsianum IMI 349063	2	IMI 349063,MAFF305635-RFP
XP_018159309.1	Mitochondrial genome maintenance protein	none	ascomycetes, Eukaryota	NCBI	2	Colletotrichum higginsianum,Colletotrichum higginsianum IMI 349063	2	IMI 349063,MAFF305635-RFP
OHW93726.1	recombination protein rad52	none	ascomycetes, Eukaryota	NCBI	1	Colletotrichum incanum	1	MAFF238712
OHW96090.1	mitochondrial genome maintenance protein	none	ascomycetes, Eukaryota	NCBI	1	Colletotrichum incanum	1	MAFF238712
KZL73676.1	none-like protein	none	ascomycetes, Eukaryota	NCBI	1	Colletotrichum incanum	1	MAFF 238704
KXH46444.1	recombination protein rad52	none	ascomycetes, Eukaryota	NCBI	1	Colletotrichum nymphaeae SA-01	1	SA-01
KXH63923.1	hypothetical protein CNYM01_12963	none	ascomycetes, Eukaryota	NCBI	1	Colletotrichum nymphaeae SA-01	1	SA-01
KXH34254.1	hypothetical protein CNYM01_01059	none	ascomycetes, Eukaryota	NCBI	1	Colletotrichum nymphaeae SA-01	1	SA-01
TDZ26820.1	DNA repair and recombination protein mus-11	none	ascomycetes, Eukaryota	NCBI	1	Colletotrichum orbiculare MAFF 240422	1	104-T
TDZ16813.1	Mitochondrial genome maintenance protein MGM101	none	ascomycetes, Eukaryota	NCBI	1	Colletotrichum orbiculare MAFF 240422	1	104-T
XP_022475059.1	recombination protein rad52	none	ascomycetes, Eukaryota	NCBI	1	Colletotrichum orchidophilum	1	IMI 309357
XP_022473485.1	hypothetical protein CORC01_08397	none	ascomycetes, Eukaryota	NCBI	1	Colletotrichum orchidophilum	1	IMI 309357
KXH54199.1	recombination protein rad52	none	ascomycetes, Eukaryota	NCBI	1	Colletotrichum salicis	1	CBS 607.94
KXH67612.1	hypothetical protein CSAL01_12975	none	ascomycetes, Eukaryota	NCBI	1	Colletotrichum salicis	1	CBS 607.94
TQN72105.1	DNA repair and recombination protein rhm52	none	ascomycetes, Eukaryota	NCBI	1	Colletotrichum shisoi	1	PG-2018a
TQN69965.1	Mitochondrial genome maintenance protein	none	ascomycetes, Eukaryota	NCBI	1	Colletotrichum shisoi	1	PG-2018a
TEA20532.1	DNA repair and recombination protein rhm52	none	ascomycetes, Eukaryota	NCBI	1	Colletotrichum sidae	1	CBS 518.97
TEA16128.1	Mitochondrial genome maintenance protein MGM101	none	ascomycetes, Eukaryota	NCBI	1	Colletotrichum sidae	1	CBS 518.97
KXH50423.1	recombination protein rad52	none	ascomycetes, Eukaryota	NCBI	1	Colletotrichum simmondsii	1	CBS122122
KXH39647.1	hypothetical protein CSIM01_06702	none	ascomycetes, Eukaryota	NCBI	1	Colletotrichum simmondsii	1	CBS122122
TDZ27306.1	DNA repair and recombination protein rhm52	none	ascomycetes, Eukaryota	NCBI	1	Colletotrichum spinosum	1	CBS 515.97
TDZ36213.1	Mitochondrial genome maintenance protein MGM101	none	ascomycetes, Eukaryota	NCBI	1	Colletotrichum spinosum	1	CBS 515.97
KDN70752.1	putative recombination protein rad52	none	ascomycetes, Eukaryota	NCBI	1	Colletotrichum sublineola	1	TX430BB
KDN64596.1	hypothetical protein CSUB01_08613	none	ascomycetes, Eukaryota	NCBI	1	Colletotrichum sublineola	1	TX430BB
TKW57932.1	DNA repair and recombination protein rhm52	none	ascomycetes, Eukaryota	NCBI	1	Colletotrichum tanaceti	1	no_strain_in_ipg
KZL65786.1	hypothetical protein CT0861_00768	none	ascomycetes, Eukaryota	NCBI	1	Colletotrichum tofieldiae	1	861
TDZ46133.1	DNA repair and recombination protein rhm52	none	ascomycetes, Eukaryota	NCBI	1	Colletotrichum trifolii	1	543-2
TDZ75111.1	Mitochondrial genome maintenance protein	none	ascomycetes, Eukaryota	NCBI	1	Colletotrichum trifolii	1	543-2
TKS73329.1	DNA repair protein RAD52 -like protein	none	bony fishes, Eukaryota	NCBI	1	Collichthys lucidus	1	no_strain_in_ipg
XP_011786399.1	PREDICTED: DNA repair protein RAD52 homolog isoform X2	none	primates, Eukaryota	NCBI	1	Colobus angolensis palliatus	1	no_strain_in_ipg
XP_011786396.1	PREDICTED: DNA repair protein RAD52 homolog isoform X1	none	primates, Eukaryota	NCBI	1	Colobus angolensis palliatus	1	no_strain_in_ipg
XP_011786400.1	PREDICTED: DNA repair protein RAD52 homolog isoform X3	none	primates, Eukaryota	NCBI	1	Colobus angolensis palliatus	1	no_strain_in_ipg
XP_005500365.2	DNA repair protein RAD52 homolog isoform X3	none	birds, Eukaryota	NCBI	1	Columba livia	1	no_strain_in_ipg
XP_021140418.1	DNA repair protein RAD52 homolog isoform X1	none	birds, Eukaryota	NCBI	1	Columba livia	1	no_strain_in_ipg
PKK30217.1	RAD52 homolog, DNA repair protein	none	birds, Eukaryota	NCBI	1	Columba livia	1	no_strain_in_ipg
XP_021140419.1	DNA repair protein RAD52 homolog isoform X2	none	birds, Eukaryota	NCBI	1	Columba livia	1	no_strain_in_ipg
PKK20332.1	RAD52 motif containing 1	none	birds, Eukaryota	NCBI	1	Columba livia	1	no_strain_in_ipg
XP_021151194.1	RAD52 motif-containing protein 1-like isoform X3	none	birds, Eukaryota	NCBI	1	Columba livia	1	no_strain_in_ipg
XP_005508264.2	RAD52 motif-containing protein 1-like isoform X4	none	birds, Eukaryota	NCBI	1	Columba livia	1	no_strain_in_ipg
XP_004692597.1	PREDICTED: DNA repair protein RAD52 homolog isoform X1	none	insectivores, Eukaryota	NCBI	1	Condylura cristata	1	no_strain_in_ipg
XP_012587687.1	PREDICTED: DNA repair protein RAD52 homolog isoform X2	none	insectivores, Eukaryota	NCBI	1	Condylura cristata	1	no_strain_in_ipg
WP_154735404.1	hypothetical protein	none	actinobacteria, Bacteria	NCBI	1	Conexibacter sp.	1	W3-3-2
KXN69860.1	dsRNA-binding domain-like protein	none	fungi, Eukaryota	NCBI	1	Conidiobolus coronatus NRRL 28638	1	NRRL 28638
KXN69861.1	Rad52/22 double-strand break repair protein	none	fungi, Eukaryota	NCBI	1	Conidiobolus coronatus NRRL 28638	1	NRRL 28638
KXN74715.1	mitochondrial genome maintenance MGM101	none	fungi, Eukaryota	NCBI	1	Conidiobolus coronatus NRRL 28638	1	NRRL 28638
PSR83482.1	hypothetical protein BD289DRAFT_435751	none	ascomycetes, Eukaryota	NCBI	1	Coniella lustricola	1	B22-T-1
PSR78556.1	mitochondrial genome maintenance MGM101-domain-containing protein	none	ascomycetes, Eukaryota	NCBI	1	Coniella lustricola	1	B22-T-1
OIW23630.1	hypothetical protein CONLIGDRAFT_637602	none	ascomycetes, Eukaryota	NCBI	1	Coniochaeta ligniaria NRRL 30616	1	NRRL 30616
RKU44441.1	DNA repair protein rad52	none	ascomycetes, Eukaryota	NCBI	1	Coniochaeta pulveracea	1	CAB683
RKU42994.1	hypothetical protein DL546_001955	none	ascomycetes, Eukaryota	NCBI	1	Coniochaeta pulveracea	1	CAB683
KAB5554522.1	recombination protein rad52	none	ascomycetes, Eukaryota	NCBI	1	Coniochaeta sp. 2T2.1	1	2T2.1
KAB5525722.1	DNA repair and recombination protein rhm52	none	ascomycetes, Eukaryota	NCBI	1	Coniochaeta sp. 2T2.1	1	2T2.1
KAB5566280.1	mitochondrial genome maintenance MGM101-domain-containing protein	none	ascomycetes, Eukaryota	NCBI	1	Coniochaeta sp. 2T2.1	1	2T2.1
KAB5582928.1	mitochondrial genome maintenance MGM101-domain-containing protein	none	ascomycetes, Eukaryota	NCBI	1	Coniochaeta sp. 2T2.1	1	2T2.1
XP_007773313.1	mitochondrial genome maintenance MGM101	none	basidiomycetes, Eukaryota	NCBI	1	Coniophora puteana	1	RWD-64-598 SS2
XP_007771095.1	Rad52 22 double-strand break repair protein	none	basidiomycetes, Eukaryota	NCBI	1	Coniophora puteana RWD-64-598 SS2	1	RWD-64-598 SS2
XP_007777980.1	hypothetical protein W97_01887	none	ascomycetes, Eukaryota	NCBI	1	Coniosporium apollinis CBS 100218	1	CBS 100218
XP_007779057.1	hypothetical protein W97_02968	none	ascomycetes, Eukaryota	NCBI	1	Coniosporium apollinis CBS 100218	1	CBS 100218
XP_007783097.1	hypothetical protein W97_07035	none	ascomycetes, Eukaryota	NCBI	1	Coniosporium apollinis CBS 100218	1	CBS 100218
XP_014212489.1	DNA repair and recombination protein RAD52	none	wasps, ants, and bees, Eukaryota	NCBI	1	Copidosoma floridanum	1	no_strain_in_ipg
TEB20606.1	recombination protein Rad52	none	basidiomycetes, Eukaryota	NCBI	1	Coprinellus micaceus	1	FP101781
TEB37090.1	mitochondrial genome maintenance MGM101	none	basidiomycetes, Eukaryota	NCBI	1	Coprinellus micaceus	1	FP101781
XP_001832349.2	RAD52 DNA repair protein RADC	none	basidiomycetes, Eukaryota	NCBI	1	Coprinopsis cinerea okayama7#130	1	okayama7#130
XP_001837571.1	mitochondrial genome maintenance protein	none	basidiomycetes, Eukaryota	NCBI	1	Coprinopsis cinerea okayama7#130	1	okayama7#130
TFK20914.1	Rad52/22 double-strand break repair protein	none	basidiomycetes, Eukaryota	NCBI	1	Coprinopsis marcescibilis	1	CBS 121175
TFK25978.1	mitochondrial genome maintenance MGM101	none	basidiomycetes, Eukaryota	NCBI	1	Coprinopsis marcescibilis	1	CBS 121175
XP_027524082.1	DNA repair protein RAD52 homolog	none	birds, Eukaryota	NCBI	1	Corapipo altera	1	no_strain_in_ipg
XP_027519437.1	RAD52 motif-containing protein 1 isoform X1	none	birds, Eukaryota	NCBI	1	Corapipo altera	1	no_strain_in_ipg
OMO51482.1	hypothetical protein CCACVL1_29776	none	eudicots, Eukaryota	NCBI	1	Corchorus capsularis	1	no_strain_in_ipg
OMO90049.1	hypothetical protein CCACVL1_07532	none	eudicots, Eukaryota	NCBI	1	Corchorus capsularis	1	no_strain_in_ipg
OMO77610.1	hypothetical protein COLO4_25054	none	eudicots, Eukaryota	NCBI	1	Corchorus olitorius	1	no_strain_in_ipg
OMO95851.1	hypothetical protein COLO4_15649	none	eudicots, Eukaryota	NCBI	1	Corchorus olitorius	1	no_strain_in_ipg
OAQ96435.1	hypothetical protein LLEC1_04047	none	ascomycetes, Eukaryota	NCBI	1	Cordyceps confragosa	1	UM487
OAA72710.1	RAD52 DNA repair protein RADC	none	ascomycetes, Eukaryota	NCBI	1	Cordyceps confragosa RCEF 1005	1	RCEF 1005
OAA79112.1	mitochondrial genome maintenance protein MGM101	none	ascomycetes, Eukaryota	NCBI	1	Cordyceps confragosa RCEF 1005	1	RCEF 1005
XP_018702151.1	RAD52 DNA repair protein RADC	none	ascomycetes, Eukaryota	NCBI	1	Cordyceps fumosorosea ARSEF 2679	1	ARSEF 2679
XP_018706954.1	mitochondrial genome maintenance protein MGM101	none	ascomycetes, Eukaryota	NCBI	1	Cordyceps fumosorosea ARSEF 2679	1	ARSEF 2679
TQV93961.1	RAD52 DNA repair protein RADC	none	ascomycetes, Eukaryota	NCBI	1	Cordyceps javanica	2	IJ1G,IJ2G
TQV97856.1	mitochondrial genome maintenance protein	none	ascomycetes, Eukaryota	NCBI	1	Cordyceps javanica	2	IJ1G,IJ2G
ATY65752.1	RAD52 DNA repair RADC	none	ascomycetes, Eukaryota	NCBI	1	Cordyceps militaris	1	ATCC 34164
ATY58561.1	mitochondrial genome maintenance	none	ascomycetes, Eukaryota	NCBI	1	Cordyceps militaris	1	ATCC 34164
XP_006673580.1	RAD52 DNA repair protein RADC	none	ascomycetes, Eukaryota	NCBI	1	Cordyceps militaris CM01	1	CM01
XP_006670527.1	mitochondrial genome maintenance protein MGM101	none	ascomycetes, Eukaryota	NCBI	1	Cordyceps militaris CM01	1	CM01
PHH85208.1	hypothetical protein CDD83_758	none	ascomycetes, Eukaryota	NCBI	1	Cordyceps sp. RAO-2017	1	1346
PHH74912.1	hypothetical protein CDD83_4478	none	ascomycetes, Eukaryota	NCBI	1	Cordyceps sp. RAO-2017	1	1346
XP_008642207.1	PREDICTED: DNA repair protein RAD52 homolog isoform X2	none	birds, Eukaryota	NCBI	1	Corvus brachyrhynchos	1	no_strain_in_ipg
XP_017581720.1	PREDICTED: DNA repair protein RAD52 homolog isoform X1	none	birds, Eukaryota	NCBI	1	Corvus brachyrhynchos	1	no_strain_in_ipg
XP_010402402.2	DNA repair protein RAD52 homolog isoform X2	none	birds, Eukaryota	NCBI	1	Corvus cornix cornix	1	no_strain_in_ipg
XP_019144213.2	DNA repair protein RAD52 homolog isoform X1	none	birds, Eukaryota	NCBI	1	Corvus cornix cornix	1	no_strain_in_ipg
XP_019144214.2	DNA repair protein RAD52 homolog isoform X3	none	birds, Eukaryota	NCBI	1	Corvus cornix cornix	1	no_strain_in_ipg
XP_031962766.1	DNA repair protein RAD52 homolog isoform X2	none	birds, Eukaryota	NCBI	1	Corvus moneduloides	1	no_strain_in_ipg
XP_031962765.1	DNA repair protein RAD52 homolog isoform X1	none	birds, Eukaryota	NCBI	1	Corvus moneduloides	1	no_strain_in_ipg
PSN64028.1	hypothetical protein BS50DRAFT_576652	none	ascomycetes, Eukaryota	NCBI	1	Corynespora cassiicola Philippines	1	Philippines
XP_029290557.1	DNA repair protein RAD52 homolog isoform X1	none	bony fishes, Eukaryota	NCBI	1	Cottoperca gobio	1	no_strain_in_ipg
XP_029290558.1	DNA repair protein RAD52 homolog isoform X2	none	bony fishes, Eukaryota	NCBI	1	Cottoperca gobio	1	no_strain_in_ipg
XP_015721110.1	DNA repair protein RAD52 homolog isoform X2	none	birds, Eukaryota	NCBI	1	Coturnix japonica	1	no_strain_in_ipg
XP_015721107.1	DNA repair protein RAD52 homolog isoform X1	none	birds, Eukaryota	NCBI	1	Coturnix japonica	1	no_strain_in_ipg
XP_015741032.1	RAD52 motif-containing protein 1 isoform X1	none	birds, Eukaryota	NCBI	1	Coturnix japonica	1	no_strain_in_ipg
XP_015741034.1	RAD52 motif-containing protein 1 isoform X4	none	birds, Eukaryota	NCBI	1	Coturnix japonica	1	no_strain_in_ipg
XP_015741033.1	RAD52 motif-containing protein 1 isoform X2	none	birds, Eukaryota	NCBI	1	Coturnix japonica	1	no_strain_in_ipg
XP_011429738.2	PREDICTED: DNA repair and recombination protein RAD52-like isoform X3	none	bivalves, Eukaryota	NCBI	1	Crassostrea gigas	1	no_strain_in_ipg
XP_011429737.2	PREDICTED: DNA repair and recombination protein RAD52-like isoform X2	none	bivalves, Eukaryota	NCBI	1	Crassostrea gigas	1	no_strain_in_ipg
XP_011429736.2	PREDICTED: DNA repair and recombination protein RAD52-like isoform X1	none	bivalves, Eukaryota	NCBI	1	Crassostrea gigas	1	no_strain_in_ipg
XP_022300940.1	LOW QUALITY PROTEIN: uncharacterized protein LOC111109147	none	bivalves, Eukaryota	NCBI	1	Crassostrea virginica	1	no_strain_in_ipg
XP_022287853.1	uncharacterized protein LOC111100369	none	bivalves, Eukaryota	NCBI	1	Crassostrea virginica	1	no_strain_in_ipg
ERE67155.1	putative DNA repair protein RAD52 like protein	none	rodents, Eukaryota	NCBI	1	Cricetulus griseus	1	17A/GY
XP_007639239.1	DNA repair protein RAD52 homolog isoform X3	none	rodents, Eukaryota	NCBI	1	Cricetulus griseus	2	17A/GY,no_strain_in_ipg
RLQ61949.1	RAD52	none	rodents, Eukaryota	NCBI	1	Cricetulus griseus	1	17A/GY
NP_001233693.1	DNA repair protein RAD52 homolog	none	rodents, Eukaryota	NCBI	1	Cricetulus griseus	2	17A/GY,no_strain_in_ipg
EGW09381.1	DNA repair protein RAD52-like	none	rodents, Eukaryota	NCBI	1	Cricetulus griseus	1	no_strain_in_ipg
XP_016830080.1	DNA repair protein RAD52 homolog isoform X2	none	rodents, Eukaryota	NCBI	1	Cricetulus griseus	1	no_strain_in_ipg
XP_007639237.1	DNA repair protein RAD52 homolog isoform X1	none	rodents, Eukaryota	NCBI	1	Cricetulus griseus	1	no_strain_in_ipg
XP_019400124.1	PREDICTED: DNA repair protein RAD52 homolog isoform X3	none	crocodiles, Eukaryota	NCBI	1	Crocodylus porosus	1	no_strain_in_ipg
XP_019400122.1	PREDICTED: DNA repair protein RAD52 homolog isoform X1	none	crocodiles, Eukaryota	NCBI	1	Crocodylus porosus	1	no_strain_in_ipg
XP_019400123.1	PREDICTED: DNA repair protein RAD52 homolog isoform X2	none	crocodiles, Eukaryota	NCBI	1	Crocodylus porosus	1	no_strain_in_ipg
XP_019410113.1	PREDICTED: RAD52 motif-containing protein 1	none	crocodiles, Eukaryota	NCBI	1	Crocodylus porosus	1	no_strain_in_ipg
WP_161592894.1	recombinase	none	enterobacteria, Bacteria	NCBI	1	Cronobacter dublinensis	1	SD05
WP_105629760.1	recombinase	none	enterobacteria, Bacteria	NCBI	1	Cronobacter malonaticus	1	cro4164A3
WP_097585055.1	recombinase	none	enterobacteria, Bacteria	NCBI	1	Cronobacter sakazakii	1	MOD1_KW4
WP_075184040.1	recombinase	none	enterobacteria, Bacteria	NCBI	1	Cronobacter sakazakii	3	MOD1-Md1g,MOD1-Md5g,MOD1_Jor154
WP_088274422.1	recombinase	none	enterobacteria, Bacteria	NCBI	1	Cronobacter sakazakii	1	MOD1_5-21G
WP_124813670.1	recombinase	none	enterobacteria, Bacteria	NCBI	1	Cronobacter sakazakii	2	MOD1_Comp4,S6
TFK32016.1	hypothetical protein BDQ12DRAFT_693140	none	basidiomycetes, Eukaryota	NCBI	1	Crucibulum laeve	1	CBS 166.37
TFK43863.1	mitochondrial genome maintenance MGM101-domain-containing protein	none	basidiomycetes, Eukaryota	NCBI	1	Crucibulum laeve	1	CBS 166.37
TKA43717.1	hypothetical protein B0A49_13201	none	ascomycetes, Eukaryota	NCBI	1	Cryomyces minteri	1	CCFEE 5187
TKA59226.1	Cytokinesis protein sepH	none	ascomycetes, Eukaryota	NCBI	1	Cryomyces minteri	1	CCFEE 5187
TKA49935.1	hypothetical protein B0A49_12245	none	ascomycetes, Eukaryota	NCBI	1	Cryomyces minteri	1	CCFEE 5187
TKA65888.1	hypothetical protein B0A49_09590	none	ascomycetes, Eukaryota	NCBI	1	Cryomyces minteri	1	CCFEE 5187
XP_018998693.1	hypothetical protein L202_00743	none	basidiomycetes, Eukaryota	NCBI	1	Cryptococcus amylolentus CBS 6039	1	CBS 6039
XP_018989118.1	hypothetical protein L202_07765	none	basidiomycetes, Eukaryota	NCBI	1	Cryptococcus amylolentus CBS 6039	1	CBS 6039
ODO11402.1	hypothetical protein I350_00181	none	basidiomycetes, Eukaryota	NCBI	1	Cryptococcus amylolentus CBS 6273	1	CBS 6273
ODN99025.1	hypothetical protein I350_07177	none	basidiomycetes, Eukaryota	NCBI	1	Cryptococcus amylolentus CBS 6273	1	CBS 6273
KAE8537548.1	hypothetical protein D1P53_006254	none	basidiomycetes, Eukaryota	NCBI	1	Cryptococcus cf. gattii	1	MF34
KAE8539431.1	hypothetical protein D1P53_004531	none	basidiomycetes, Eukaryota	NCBI	1	Cryptococcus cf. gattii	1	MF34
ODN83812.1	hypothetical protein L203_05211	none	basidiomycetes, Eukaryota	NCBI	1	Cryptococcus depauperatus CBS 7841	1	CBS 7841
ODN91766.1	mitochondrial genome maintenance protein	none	basidiomycetes, Eukaryota	NCBI	1	Cryptococcus depauperatus CBS 7841	1	CBS 7841
ODN96850.1	hypothetical protein L204_03560	none	basidiomycetes, Eukaryota	NCBI	1	Cryptococcus depauperatus CBS 7855	1	CBS 7855
ODN91561.1	mitochondrial genome maintenance protein	none	basidiomycetes, Eukaryota	NCBI	1	Cryptococcus depauperatus CBS 7855	1	CBS 7855
TYJ55336.1	hypothetical protein B9479_003950	none	basidiomycetes, Eukaryota	NCBI	1	Cryptococcus floricola	1	DSM 27421
TYJ54211.1	hypothetical protein B9479_005137	none	basidiomycetes, Eukaryota	NCBI	1	Cryptococcus floricola	1	DSM 27421
KIR47457.1	mitochondrial genome maintenance protein	none	basidiomycetes, Eukaryota	NCBI	1	Cryptococcus gattii	2	CA1280,CA1873
KIR45033.1	DNA repair and recombination protein RAD52	none	basidiomycetes, Eukaryota	NCBI	1	Cryptococcus gattii CA1280	1	CA1280
KIR57762.1	DNA repair and recombination protein RAD52	none	basidiomycetes, Eukaryota	NCBI	1	Cryptococcus gattii CA1873	1	CA1873
KIY31261.1	DNA repair and recombination protein RAD52	none	basidiomycetes, Eukaryota	NCBI	1	Cryptococcus gattii E566	1	E566
XP_003195975.1	mitochondrial genome maintenance protein, putative	none	basidiomycetes, Eukaryota	NCBI	5	Cryptococcus gattii E566,Cryptococcus gattii EJB2,Cryptococcus gattii NT-10,Cryptococcus gattii Ru294,Cryptococcus gattii WM276	5	E566,EJB2,NT-10,Ru294,WM276
XP_003192402.1	DNA strand annealing protein, putative	none	basidiomycetes, Eukaryota	NCBI	3	Cryptococcus gattii EJB2,Cryptococcus gattii NT-10,Cryptococcus gattii WM276	3	EJB2,NT-10,WM276
KIR50716.1	DNA repair and recombination protein RAD52	none	basidiomycetes, Eukaryota	NCBI	1	Cryptococcus gattii Ru294	1	Ru294
KIR96157.1	DNA repair and recombination protein RAD52	none	basidiomycetes, Eukaryota	NCBI	1	Cryptococcus gattii VGII 2001/935-1	1	2001/935-1
KGB76944.1	mitochondrial genome maintenance protein mgm101	none	basidiomycetes, Eukaryota	NCBI	4	Cryptococcus gattii VGII 2001/935-1,Cryptococcus gattii VGII CA1014,Cryptococcus gattii VGII MMRL2647,Cryptococcus gattii VGII R265	4	2001/935-1,CA1014,MMRL2647,R265
KGB80268.1	DNA repair and recombination protein RAD52	none	basidiomycetes, Eukaryota	NCBI	4	Cryptococcus gattii VGII 99/473,Cryptococcus gattii VGII CA1014,Cryptococcus gattii VGII R265,Cryptococcus gattii VGII Ram5	4	99/473,CA1014,R265,Ram5
KIR29227.1	mitochondrial genome maintenance protein mgm101	none	basidiomycetes, Eukaryota	NCBI	4	Cryptococcus gattii VGII 99/473,Cryptococcus gattii VGII CBS 10090,Cryptococcus gattii VGII LA55,Cryptococcus gattii VGII Ram5	4	99/473,CBS 10090,LA55,Ram5
KIR25542.1	DNA repair and recombination protein RAD52	none	basidiomycetes, Eukaryota	NCBI	2	Cryptococcus gattii VGII CBS 10090,Cryptococcus gattii VGII LA55	2	CBS 10090,LA55
KIR31211.1	DNA repair and recombination protein RAD52	none	basidiomycetes, Eukaryota	NCBI	1	Cryptococcus gattii VGII MMRL2647	1	MMRL2647
KIR83443.1	DNA repair and recombination protein RAD52	none	basidiomycetes, Eukaryota	NCBI	1	Cryptococcus gattii VGIV IND107	1	IND107
KIR88352.1	mitochondrial genome maintenance protein	none	basidiomycetes, Eukaryota	NCBI	1	Cryptococcus gattii VGIV IND107	1	IND107
OXH40997.1	DNA repair and recombination protein RAD52	none	basidiomycetes, Eukaryota	NCBI	1	Cryptococcus neoformans var. grubii	1	RCT21
OXC64886.1	hypothetical protein AYX13_05855	none	basidiomycetes, Eukaryota	NCBI	1	Cryptococcus neoformans var. grubii	1	WM-1408
OWZ71240.1	hypothetical protein AYX14_03340	none	basidiomycetes, Eukaryota	NCBI	1	Cryptococcus neoformans var. grubii	1	V31
OWZ67952.1	hypothetical protein AYX15_01144	none	basidiomycetes, Eukaryota	NCBI	1	Cryptococcus neoformans var. grubii	1	V2
OXC70740.1	hypothetical protein AYX13_00722	none	basidiomycetes, Eukaryota	NCBI	1	Cryptococcus neoformans var. grubii	1	WM-1408
OWZ67422.1	hypothetical protein AYX15_01568	none	basidiomycetes, Eukaryota	NCBI	1	Cryptococcus neoformans var. grubii	1	V2
OWZ72597.1	hypothetical protein AYX14_01921	none	basidiomycetes, Eukaryota	NCBI	1	Cryptococcus neoformans var. grubii	1	V31
OWZ57302.1	DNA repair and recombination protein RAD52	none	basidiomycetes, Eukaryota	NCBI	2	Cryptococcus neoformans var. grubii 125.91,Cryptococcus neoformans var. grubii Br795	2	125.91,Br795
OWZ52239.1	mitochondrial genome maintenance protein	none	basidiomycetes, Eukaryota	NCBI	2	Cryptococcus neoformans var. grubii 125.91,Cryptococcus neoformans var. grubii Br795	2	125.91,Br795
OWZ53500.1	DNA repair and recombination protein RAD52	none	basidiomycetes, Eukaryota	NCBI	6	Cryptococcus neoformans var. grubii A1-35-8,Cryptococcus neoformans var. grubii A5-35-17,Cryptococcus neoformans var. grubii AD1-83a,Cryptococcus neoformans var. grubii CHC193,Cryptococcus neoformans var. grubii MW-RSA1955,Cryptococcus neoformans var. grubii c8	6	A1-35-8,A5-35-17,AD1-83a,CHC193,MW-RSA1955,c8
OXG81515.1	mitochondrial genome maintenance protein	none	basidiomycetes, Eukaryota	NCBI	2	Cryptococcus neoformans var. grubii A2-102-5,Cryptococcus neoformans var. grubii D17-1	2	A2-102-5,D17-1
OWT41574.1	DNA repair and recombination protein RAD52	none	basidiomycetes, Eukaryota	NCBI	2	Cryptococcus neoformans var. grubii Bt1,Cryptococcus neoformans var. grubii Ze90-1	2	Bt1,Ze90-1
OXG45295.1	DNA repair and recombination protein RAD52	none	basidiomycetes, Eukaryota	NCBI	1	Cryptococcus neoformans var. grubii Bt120	1	Bt120
OXG22631.1	DNA repair and recombination protein RAD52	none	basidiomycetes, Eukaryota	NCBI	2	Cryptococcus neoformans var. grubii Bt63,Cryptococcus neoformans var. grubii Tu401-1	2	Bt63,Tu401-1
OXG14023.1	mitochondrial genome maintenance protein MGM101	none	basidiomycetes, Eukaryota	NCBI	2	Cryptococcus neoformans var. grubii Bt63,Cryptococcus neoformans var. grubii Tu401-1	2	Bt63,Tu401-1
OWZ80540.1	DNA repair and recombination protein RAD52	none	basidiomycetes, Eukaryota	NCBI	1	Cryptococcus neoformans var. grubii Bt85	1	Bt85
OWZ76577.1	mitochondrial genome maintenance protein mgm101	none	basidiomycetes, Eukaryota	NCBI	1	Cryptococcus neoformans var. grubii Bt85	1	Bt85
OWZ59502.1	DNA repair and recombination protein RAD52	none	basidiomycetes, Eukaryota	NCBI	1	Cryptococcus neoformans var. grubii c45	1	c45
OWZ36043.1	mitochondrial genome maintenance protein	none	basidiomycetes, Eukaryota	NCBI	1	Cryptococcus neoformans var. grubii c45	1	c45
XP_012051701.1	mitochondrial genome maintenance protein	none	basidiomycetes, Eukaryota	NCBI	17	Cryptococcus neoformans var. grubii,Cryptococcus neoformans var. grubii A1-35-8,Cryptococcus neoformans var. grubii A5-35-17,Cryptococcus neoformans var. grubii AD1-7a,Cryptococcus neoformans var. grubii AD1-83a,Cryptococcus neoformans var. grubii AD2-60a,Cryptococcus neoformans var. grubii Bt120,Cryptococcus neoformans var. grubii Bt15,Cryptococcus neoformans var. grubii C23,Cryptococcus neoform…	17	A1-35-8,A5-35-17,AD1-7a,AD1-83a,AD2-60a,Bt120,Bt15,C23,CHC193,Gb118,H99,KN99,MW-RSA1955,MW-RSA36,Th84,Tu259-1,c8
OXG39484.1	DNA repair and recombination protein RAD52	none	basidiomycetes, Eukaryota	NCBI	7	Cryptococcus neoformans var. grubii,Cryptococcus neoformans var. grubii A2-102-5,Cryptococcus neoformans var. grubii Bt15,Cryptococcus neoformans var. grubii D17-1,Cryptococcus neoformans var. grubii Gb118,Cryptococcus neoformans var. grubii MW-RSA36,Cryptococcus neoformans var. grubii Th84	7	A2-102-5,Bt15,CM36,D17-1,Gb118,MW-RSA36,Th84
XP_012047131.1	DNA repair and recombination protein RAD52	none	basidiomycetes, Eukaryota	NCBI	6	Cryptococcus neoformans var. grubii,Cryptococcus neoformans var. grubii AD1-7a,Cryptococcus neoformans var. grubii AD2-60a,Cryptococcus neoformans var. grubii C23,Cryptococcus neoformans var. grubii H99,Cryptococcus neoformans var. grubii Tu259-1	6	AD1-7a,AD2-60a,C23,H99,KN99,Tu259-1
OWT37425.1	mitochondrial genome maintenance protein mgm101	none	basidiomycetes, Eukaryota	NCBI	3	Cryptococcus neoformans var. grubii,Cryptococcus neoformans var. grubii Bt1,Cryptococcus neoformans var. grubii Ze90-1	3	Bt1,RCT21,Ze90-1
OXB39278.1	DNA repair and recombination protein RAD52	none	basidiomycetes, Eukaryota	NCBI	2	Cryptococcus neoformans var. grubii,Cryptococcus neoformans var. grubii MW-RSA852	2	CCTP51,MW-RSA852
OXB35490.1	mitochondrial genome maintenance protein	none	basidiomycetes, Eukaryota	NCBI	2	Cryptococcus neoformans var. grubii,Cryptococcus neoformans var. grubii MW-RSA852	2	CCTP51,MW-RSA852
XP_569087.1	DNA strand annealing, putative	none	basidiomycetes, Eukaryota	NCBI	2	Cryptococcus neoformans var. neoformans B-3501A,Cryptococcus neoformans var. neoformans JEC21	2	B-3501A,JEC21
XP_572928.1	mitochondrial genome maintenance protein, putative	none	basidiomycetes, Eukaryota	NCBI	2	Cryptococcus neoformans var. neoformans B-3501A,Cryptococcus neoformans var. neoformans JEC21	2	B-3501A,JEC21
XP_019033572.1	hypothetical protein L198_02369	none	basidiomycetes, Eukaryota	NCBI	1	Cryptococcus wingfieldii CBS 7118	1	CBS 7118
XP_019030969.1	mitochondrial genome maintenance protein	none	basidiomycetes, Eukaryota	NCBI	1	Cryptococcus wingfieldii CBS 7118	1	CBS 7118
XP_023705221.1	uncharacterized protein LOC111863274 isoform X2	none	termites, Eukaryota	NCBI	1	Cryptotermes secundus	1	no_strain_in_ipg
XP_023705220.1	uncharacterized protein LOC111863274 isoform X1	none	termites, Eukaryota	NCBI	1	Cryptotermes secundus	1	no_strain_in_ipg
XP_009555392.1	PREDICTED: DNA repair protein RAD52 homolog	none	birds, Eukaryota	NCBI	1	Cuculus canorus	1	no_strain_in_ipg
XP_009565583.1	PREDICTED: RAD52 motif-containing protein 1	none	birds, Eukaryota	NCBI	1	Cuculus canorus	1	no_strain_in_ipg
XP_008452970.1	PREDICTED: uncharacterized protein LOC103493818	none	eudicots, Eukaryota	NCBI	1	Cucumis melo var. makuwa	1	no_strain_in_ipg
XP_004145544.1	DNA repair RAD52-like protein 2, chloroplastic	none	eudicots, Eukaryota	NCBI	1	Cucumis sativus	1	no_strain_in_ipg
XP_022982164.1	DNA repair RAD52-like protein 2, chloroplastic	none	eudicots, Eukaryota	NCBI	1	Cucurbita maxima	1	no_strain_in_ipg
XP_022936923.1	DNA repair RAD52-like protein 2, chloroplastic	none	eudicots, Eukaryota	NCBI	1	Cucurbita moschata	1	no_strain_in_ipg
XP_022940851.1	DNA repair RAD52-like protein 2, chloroplastic	none	eudicots, Eukaryota	NCBI	1	Cucurbita moschata	1	no_strain_in_ipg
XP_023536296.1	DNA repair RAD52-like protein 2, chloroplastic	none	eudicots, Eukaryota	NCBI	1	Cucurbita pepo subsp. pepo	1	no_strain_in_ipg
XP_023522333.1	DNA repair RAD52-like protein 2, chloroplastic	none	eudicots, Eukaryota	NCBI	1	Cucurbita pepo subsp. pepo	1	no_strain_in_ipg
KAF1849817.1	hypothetical protein K460DRAFT_349965	none	ascomycetes, Eukaryota	NCBI	1	Cucurbitaria berberidis CBS 394.84	1	CBS 394.84
KAF1841974.1	Mgm101p-domain-containing protein	none	ascomycetes, Eukaryota	NCBI	1	Cucurbitaria berberidis CBS 394.84	1	CBS 394.84
KAF3007847.1	Cell death protease	none	ascomycetes, Eukaryota	NCBI	1	Curvularia kusanoi	1	30M1
KAF3002093.1	hypothetical protein E8E13_009692	none	ascomycetes, Eukaryota	NCBI	1	Curvularia kusanoi	1	30M1
RAL43016.1	hypothetical protein DM860_009798	none	eudicots, Eukaryota	NCBI	1	Cuscuta australis	1	no_strain_in_ipg
RAL38630.1	hypothetical protein DM860_002608	none	eudicots, Eukaryota	NCBI	1	Cuscuta australis	1	no_strain_in_ipg
XP_018278490.1	uncharacterized protein CC85DRAFT_246669	none	basidiomycetes, Eukaryota	NCBI	1	Cutaneotrichosporon oleaginosum	2	ATCC 20508,IBC0246
XP_018282295.1	mitochondrial genome maintenance MGM101	none	basidiomycetes, Eukaryota	NCBI	1	Cutaneotrichosporon oleaginosum	2	ATCC 20508,IBC0246
XP_005538980.1	DNA repair protein RAD52	none	red algae, Eukaryota	NCBI	1	Cyanidioschyzon merolae strain 10D	1	10D
XP_023780770.1	DNA repair protein RAD52 homolog isoform X1	none	birds, Eukaryota	NCBI	1	Cyanistes caeruleus	1	no_strain_in_ipg
XP_023780785.1	DNA repair protein RAD52 homolog isoform X2	none	birds, Eukaryota	NCBI	1	Cyanistes caeruleus	1	no_strain_in_ipg
XP_023780792.1	DNA repair protein RAD52 homolog isoform X3	none	birds, Eukaryota	NCBI	1	Cyanistes caeruleus	1	no_strain_in_ipg
NBD19039.1	DUF1071 domain-containing protein	none	cyanobacteria, Bacteria	NCBI	1	Cyanobacteria bacterium	1	no_strain_in_ipg
NBD31630.1	DUF1071 domain-containing protein	none	cyanobacteria, Bacteria	NCBI	1	Cyanobacteria bacterium	1	no_strain_in_ipg
PSO81671.1	DUF1071 domain-containing protein	none	cyanobacteria, Bacteria	NCBI	1	Cyanobacteria bacterium	1	no_strain_in_ipg
HBN08597.1	hypothetical protein	none	cyanobacteria, Bacteria	NCBI	1	Cyanobacteria bacterium	1	no_strain_in_ipg
KRO94453.1	hypothetical protein ABR96_05345	none	cyanobacteria, Bacteria	NCBI	1	cyanobacterium BACL30 MAG-120619-bin27	1	no_strain_in_ipg
GDX73618.1	hypothetical protein LBMAG40_02750	none	cyanobacteria, Bacteria	NCBI	1	Cyanobium sp.	1	no_strain_in_ipg
PZV24939.1	hypothetical protein DCF18_00980	none	cyanobacteria, Bacteria	NCBI	1	Cyanobium sp.	1	no_strain_in_ipg
GDX76809.1	hypothetical protein LBMAG41_18850	none	cyanobacteria, Bacteria	NCBI	1	Cyanobium sp.	1	no_strain_in_ipg
PZV04171.1	hypothetical protein DCF23_07035	none	cyanobacteria, Bacteria	NCBI	1	Cyanobium sp.	1	no_strain_in_ipg
PZV04603.1	hypothetical protein DCF23_05920	none	cyanobacteria, Bacteria	NCBI	1	Cyanobium sp.	1	no_strain_in_ipg
PZV02740.1	hypothetical protein DCF24_00750	none	cyanobacteria, Bacteria	NCBI	1	Cyanobium sp.	1	no_strain_in_ipg
GDX77488.1	hypothetical protein LBMAG41_25670	none	cyanobacteria, Bacteria	NCBI	1	Cyanobium sp.	1	no_strain_in_ipg
WP_087067735.1	hypothetical protein	none	cyanobacteria, Bacteria	NCBI	1	Cyanobium sp.	1	NIES-981
PHX67692.1	hypothetical protein CK549_04700	none	cyanobacteria, Bacteria	NCBI	1	Cyanobium sp. Baikal-G2	1	no_strain_in_ipg
TVS07847.1	hypothetical protein EA413_00265	none	cyanobacteria, Bacteria	NCBI	1	Cyanobium sp. PLM2.Bin73	1	no_strain_in_ipg
WP_106502038.1	hypothetical protein	none	cyanobacteria, Bacteria	NCBI	1	Cyanobium usitatum	1	Tous
WP_052289134.1	hypothetical protein	none	cyanobacteria, Bacteria	NCBI	1	Cyanosarcina burmensis	1	CCALA 770
PSB48408.1	DUF1071 domain-containing protein	none	cyanobacteria, Bacteria	NCBI	1	Cyanosarcina cf. burmensis	1	CCALA 770
ONH68876.1	DNA repair and recombination protein RAD52	none	budding yeasts, Eukaryota	NCBI	1	Cyberlindnera fabianii	1	65
ONH69475.1	DNA repair protein RAD59	none	budding yeasts, Eukaryota	NCBI	1	Cyberlindnera fabianii	2	65,YJS4271
CDR46578.1	CYFA0S24e00386g1_1	none	budding yeasts, Eukaryota	NCBI	1	Cyberlindnera fabianii	1	YJS4271
CEP23439.1	unnamed protein product	none	budding yeasts, Eukaryota	NCBI	1	Cyberlindnera jadinii	1	CBS1600
XP_020070742.1	dsRNA-binding domain-like protein	none	budding yeasts, Eukaryota	NCBI	1	Cyberlindnera jadinii NRRL Y-1542	1	NRRL Y-1542
XP_020072267.1	recombination protein Rad52	none	budding yeasts, Eukaryota	NCBI	2	Cyberlindnera jadinii,Cyberlindnera jadinii NRRL Y-1542	2	CBS1600,NRRL Y-1542
XP_020069938.1	Mgm101p-domain-containing protein	none	budding yeasts, Eukaryota	NCBI	2	Cyberlindnera jadinii,Cyberlindnera jadinii NRRL Y-1542	2	CBS1600,NRRL Y-1542
KIY72690.1	Rad52 22 double-strand break repair protein	none	basidiomycetes, Eukaryota	NCBI	1	Cylindrobasidium torrendii FP15055 ss-10	1	FP15055 ss-10
KIY66692.1	mitochondrial genome maintenance MGM101	none	basidiomycetes, Eukaryota	NCBI	1	Cylindrobasidium torrendii FP15055 ss-10	1	FP15055 ss-10
WP_100060282.1	hypothetical protein	none	cyanobacteria, Bacteria	NCBI	1	Cylindrospermopsis raciborskii	1	CYLP
XP_024962357.1	DNA repair RAD52-like protein 1, mitochondrial	none	eudicots, Eukaryota	NCBI	1	Cynara cardunculus var. scolymus	1	no_strain_in_ipg
KVH88062.1	hypothetical protein Ccrd_024553	none	eudicots, Eukaryota	NCBI	1	Cynara cardunculus var. scolymus	1	no_strain_in_ipg
XP_024993435.1	DNA repair RAD52-like protein 2, chloroplastic	none	eudicots, Eukaryota	NCBI	1	Cynara cardunculus var. scolymus	1	no_strain_in_ipg
XP_024911809.1	DNA repair protein RAD52 homolog isoform X2	none	bony fishes, Eukaryota	NCBI	1	Cynoglossus semilaevis	1	no_strain_in_ipg
XP_024911807.1	DNA repair protein RAD52 homolog isoform X1	none	bony fishes, Eukaryota	NCBI	1	Cynoglossus semilaevis	1	no_strain_in_ipg
XP_008711005.1	hypothetical protein HMPREF1541_00477	none	ascomycetes, Eukaryota	NCBI	1	Cyphellophora europaea CBS 101466	1	CBS 101466
XP_008711965.1	mitochondrial genome maintenance protein	none	ascomycetes, Eukaryota	NCBI	1	Cyphellophora europaea CBS 101466	1	CBS 101466
KYN02935.1	DNA repair protein RAD52 like protein	none	ants, Eukaryota	NCBI	1	Cyphomyrmex costatus	1	no_strain_in_ipg
XP_018395240.1	PREDICTED: DNA repair protein RAD52 homolog	none	ants, Eukaryota	NCBI	1	Cyphomyrmex costatus	1	no_strain_in_ipg
XP_015259327.1	PREDICTED: DNA repair protein RAD52 homolog	none	bony fishes, Eukaryota	NCBI	1	Cyprinodon variegatus	1	no_strain_in_ipg
KTG04345.1	hypothetical protein cypCar_00004881	none	bony fishes, Eukaryota	NCBI	1	Cyprinus carpio	1	no_strain_in_ipg
XP_018949860.1	PREDICTED: DNA repair protein RAD52 homolog	none	bony fishes, Eukaryota	NCBI	1	Cyprinus carpio	1	no_strain_in_ipg
KTG02996.1	hypothetical protein cypCar_00021552	none	bony fishes, Eukaryota	NCBI	1	Cyprinus carpio	1	no_strain_in_ipg
RYF77099.1	DNA repair protein Rad52	none	CFB group bacteria, Bacteria	NCBI	1	Cytophagaceae bacterium	1	no_strain_in_ipg
RYF59398.1	hypothetical protein EOO39_33275	none	CFB group bacteria, Bacteria	NCBI	1	Cytophagaceae bacterium	1	no_strain_in_ipg
HCX23861.1	hypothetical protein	none	CFB group bacteria, Bacteria	NCBI	1	Cytophagales bacterium	1	no_strain_in_ipg
TAE29602.1	DNA repair protein Rad52	none	CFB group bacteria, Bacteria	NCBI	1	Cytophagales bacterium	1	no_strain_in_ipg
NBP68740.1	DNA repair protein Rad52	none	CFB group bacteria, Bacteria	NCBI	1	Cytophagia bacterium	1	no_strain_in_ipg
NBW37923.1	DNA repair protein Rad52	none	CFB group bacteria, Bacteria	NCBI	1	Cytophagia bacterium	1	no_strain_in_ipg
ROW08179.1	hypothetical protein VPNG_06909	none	ascomycetes, Eukaryota	NCBI	1	Cytospora leucostoma	1	SXYLt
ROW00886.1	hypothetical protein VPNG_08283	none	ascomycetes, Eukaryota	NCBI	1	Cytospora leucostoma	1	SXYLt
EJU02155.1	Rad52/22 double-strand break repair protein	none	basidiomycetes, Eukaryota	NCBI	1	Dacryopinax primogenitus	1	DJM-731 SS1
EJU06391.1	mitochondrial genome maintenance MGM101	none	basidiomycetes, Eukaryota	NCBI	1	Dacryopinax primogenitus	1	DJM-731 SS1
EPS43604.1	hypothetical protein H072_2456	none	ascomycetes, Eukaryota	NCBI	1	Dactylellina haptotyla	1	CBS 200.50
EPS37048.1	hypothetical protein H072_9349	none	ascomycetes, Eukaryota	NCBI	1	Dactylellina haptotyla CBS 200.50	1	CBS 200.50
KZT69936.1	hypothetical protein DAEQUDRAFT_668628	none	basidiomycetes, Eukaryota	NCBI	1	Daedalea quercina L-15889	1	L-15889
KZT71624.1	mitochondrial genome maintenance MGM101	none	basidiomycetes, Eukaryota	NCBI	1	Daedalea quercina L-15889	1	L-15889
OTB12355.1	hypothetical protein K445DRAFT_77067	none	ascomycetes, Eukaryota	NCBI	1	Daldinia sp. EC12	1	EC12
OTB14580.1	hypothetical protein K445DRAFT_62750	none	ascomycetes, Eukaryota	NCBI	1	Daldinia sp. EC12	1	EC12
OWR48422.1	DNA repair protein RAD52	none	butterflies, Eukaryota	NCBI	1	Danaus plexippus plexippus	1	no_strain_in_ipg
XP_032519941.1	uncharacterized protein LOC116772026	none	butterflies, Eukaryota	NCBI	1	Danaus plexippus plexippus	1	no_strain_in_ipg
NP_001019622.1	DNA repair protein RAD52 homolog	none	bony fishes, Eukaryota	NCBI	1	Danio rerio	2	AB,Tuebingen
AAH98627.1	Rad52 protein	none	bony fishes, Eukaryota	NCBI	1	Danio rerio	1	no_strain_in_ipg
AAY43162.1	Rad52 long isoform	none	bony fishes, Eukaryota	NCBI	1	Danio rerio	1	AB
XP_005163114.1	DNA repair protein RAD52 homolog isoform X1	none	bony fishes, Eukaryota	NCBI	1	Danio rerio	1	Tuebingen
TRY54826.1	hypothetical protein DNTS_001794	none	bony fishes, Eukaryota	NCBI	1	Danionella translucida	1	Bolton
KZS12776.1	DNA repair protein RAD52	none	crustaceans, Eukaryota	NCBI	1	Daphnia magna	1	Xinb3
EFX83374.1	hypothetical protein DAPPUDRAFT_100705	none	crustaceans, Eukaryota	NCBI	1	Daphnia pulex	1	no_strain_in_ipg
XP_012380260.1	DNA repair protein RAD52 homolog isoform X2	none	placentals, Eukaryota	NCBI	1	Dasypus novemcinctus	1	no_strain_in_ipg
XP_012380257.1	DNA repair protein RAD52 homolog isoform X1	none	placentals, Eukaryota	NCBI	1	Dasypus novemcinctus	1	no_strain_in_ipg
XP_017244867.1	PREDICTED: uncharacterized protein LOC108216583	none	eudicots, Eukaryota	NCBI	1	Daucus carota subsp. sativus	1	no_strain_in_ipg
XP_017218800.1	PREDICTED: uncharacterized protein LOC108196159	none	eudicots, Eukaryota	NCBI	1	Daucus carota subsp. sativus	1	no_strain_in_ipg
KZM87503.1	hypothetical protein DCAR_024637	none	eudicots, Eukaryota	NCBI	1	Daucus carota subsp. sativus	1	no_strain_in_ipg
XP_015470181.1	DNA repair and recombination protein RAD52	none	budding yeasts, Eukaryota	NCBI	1	Debaryomyces fabryi	1	CBS 789
XP_015468749.1	Mitochondrial genome maintenance protein	none	budding yeasts, Eukaryota	NCBI	1	Debaryomyces fabryi	1	CBS 789
XP_461770.1	DEHA2G05148p	none	budding yeasts, Eukaryota	NCBI	1	Debaryomyces hansenii CBS767	2	CBS767,no_strain_in_ipg
XP_458059.2	DEHA2C08756p	none	budding yeasts, Eukaryota	NCBI	1	Debaryomyces hansenii CBS767	1	CBS767
XP_460415.2	DEHA2F01210p	none	budding yeasts, Eukaryota	NCBI	1	Debaryomyces hansenii CBS767	2	CBS767,no_strain_in_ipg
KAF1835123.1	hypothetical protein BDW02DRAFT_496705	none	ascomycetes, Eukaryota	NCBI	1	Decorospora gaudefroyi	1	P77
KAF1836187.1	Mgm101p-domain-containing protein	none	ascomycetes, Eukaryota	NCBI	1	Decorospora gaudefroyi	1	P77
MXY44721.1	hypothetical protein	none	GNS bacteria, Bacteria	NCBI	1	Dehalococcoidia bacterium	1	no_strain_in_ipg
MYD36317.1	hypothetical protein	none	GNS bacteria, Bacteria	NCBI	1	Dehalococcoidia bacterium	1	no_strain_in_ipg
MXY72596.1	hypothetical protein	none	GNS bacteria, Bacteria	NCBI	1	Dehalococcoidia bacterium	1	no_strain_in_ipg
MXZ87419.1	hypothetical protein	none	GNS bacteria, Bacteria	NCBI	1	Dehalococcoidia bacterium	1	no_strain_in_ipg
MYI85309.1	hypothetical protein	none	GNS bacteria, Bacteria	NCBI	1	Dehalococcoidia bacterium	1	no_strain_in_ipg
MPZ50833.1	hypothetical protein	none	GNS bacteria, Bacteria	NCBI	1	Dehalococcoidia bacterium	1	no_strain_in_ipg
MXX18017.1	hypothetical protein	none	GNS bacteria, Bacteria	NCBI	1	Dehalococcoidia bacterium	1	no_strain_in_ipg
RJQ07864.1	hypothetical protein C4558_09065	none	GNS bacteria, Bacteria	NCBI	1	Dehalococcoidia bacterium	1	no_strain_in_ipg
MXY35846.1	hypothetical protein	none	GNS bacteria, Bacteria	NCBI	1	Dehalococcoidia bacterium	1	no_strain_in_ipg
MQA00741.1	hypothetical protein	none	GNS bacteria, Bacteria	NCBI	1	Dehalococcoidia bacterium	1	no_strain_in_ipg
MPZ50975.1	hypothetical protein	none	GNS bacteria, Bacteria	NCBI	1	Dehalococcoidia bacterium	1	no_strain_in_ipg
PWB45726.1	hypothetical protein C3F10_05370	none	GNS bacteria, Bacteria	NCBI	1	Dehalococcoidia bacterium	1	no_strain_in_ipg
RJQ08831.1	hypothetical protein C4558_07185	none	GNS bacteria, Bacteria	NCBI	1	Dehalococcoidia bacterium	1	no_strain_in_ipg
MBN86350.1	Rad52/22 double-strand break repair protein	none	GNS bacteria, Bacteria	NCBI	1	Dehalococcoidia bacterium	1	no_strain_in_ipg
PWB43394.1	hypothetical protein C3F10_11960	none	GNS bacteria, Bacteria	NCBI	1	Dehalococcoidia bacterium	1	no_strain_in_ipg
HCE76429.1	hypothetical protein	none	GNS bacteria, Bacteria	NCBI	1	Dehalococcoidia bacterium	1	no_strain_in_ipg
MYH68513.1	hypothetical protein	none	GNS bacteria, Bacteria	NCBI	1	Dehalococcoidia bacterium	1	no_strain_in_ipg
MAT63234.1	hypothetical protein	none	GNS bacteria, Bacteria	NCBI	1	Dehalococcoidia bacterium	1	no_strain_in_ipg
MAG36845.1	hypothetical protein	none	GNS bacteria, Bacteria	NCBI	1	Dehalococcoidia bacterium	1	no_strain_in_ipg
MAT63840.1	hypothetical protein	none	GNS bacteria, Bacteria	NCBI	1	Dehalococcoidia bacterium	1	no_strain_in_ipg
WP_110828196.1	single-stranded DNA-binding protein	none	bacteria, Bacteria	NCBI	1	Deinococcus actinosclerus	2	Deinococcus actinosclerus SJTR,SJTR
WP_110829006.1	MULTISPECIES: single-stranded DNA-binding protein	none	bacteria, Bacteria	NCBI	1	Deinococcus actinosclerus	2	Deinococcus actinosclerus SJTR,SJTR
WP_103128714.1	single-stranded DNA-binding protein	none	bacteria, Bacteria	NCBI	1	Deinococcus aerius	1	TR0125
WP_103131372.1	single-stranded DNA-binding protein	none	bacteria, Bacteria	NCBI	1	Deinococcus aerius	1	TR0125
GBF05259.1	Rad52/22 double-strand break repair protein	none	bacteria, Bacteria	NCBI	1	Deinococcus aerius	1	TR0125
WP_161882094.1	single-stranded DNA-binding protein	none	bacteria, Bacteria	NCBI	1	Deinococcus alpinitundrae	1	LMG 24283
WP_019586827.1	single-stranded DNA-binding protein	none	bacteria, Bacteria	NCBI	1	Deinococcus apachensis	1	DSM 19763
WP_019586128.1	hypothetical protein	none	bacteria, Bacteria	NCBI	1	Deinococcus apachensis	1	DSM 19763
WP_019011036.1	single-stranded DNA-binding protein	none	bacteria, Bacteria	NCBI	1	Deinococcus aquatilis	1	DSM 23025
WP_012692915.1	single-stranded DNA-binding protein DdrA	none	bacteria, Bacteria	NCBI	1	Deinococcus deserti	2	VCD115,no_strain_in_ipg
WP_022801839.1	single-stranded DNA-binding protein	none	bacteria, Bacteria	NCBI	1	Deinococcus ficus	1	2009
WP_027461697.1	single-stranded DNA-binding protein	none	bacteria, Bacteria	NCBI	1	Deinococcus ficus	1	CC-FR2-10
WP_029476911.1	single-stranded DNA-binding protein	none	bacteria, Bacteria	NCBI	1	Deinococcus frigens	1	DSM 12807
WP_011530114.1	single-stranded DNA-binding protein	none	bacteria, Bacteria	NCBI	1	Deinococcus geothermalis	1	DSM 11300
WP_014685456.1	single-stranded DNA-binding protein	none	bacteria, Bacteria	NCBI	1	Deinococcus gobiensis	1	I-0
WP_058975993.1	single-stranded DNA-binding protein	none	bacteria, Bacteria	NCBI	1	Deinococcus grandis	1	ATCC 43672
WP_084046538.1	single-stranded DNA-binding protein	none	bacteria, Bacteria	NCBI	1	Deinococcus hopiensis	1	KR-140
SMB82546.1	hypothetical protein SAMN00790413_04056	none	bacteria, Bacteria	NCBI	1	Deinococcus hopiensis	1	KR-140
WP_084049389.1	single-stranded DNA-binding protein	none	bacteria, Bacteria	NCBI	1	Deinococcus hopiensis	1	KR-140
WP_088249472.1	single-stranded DNA-binding protein	none	bacteria, Bacteria	NCBI	1	Deinococcus indicus	1	DR1
OWL94631.1	single-stranded DNA-binding protein	none	bacteria, Bacteria	NCBI	1	Deinococcus indicus	1	DR1
WP_088250053.1	single-stranded DNA-binding protein	none	bacteria, Bacteria	NCBI	1	Deinococcus indicus	1	DR1
WP_109826730.1	single-stranded DNA-binding protein	none	bacteria, Bacteria	NCBI	1	Deinococcus irradiatisoli	1	17bor-2
WP_103312969.1	single-stranded DNA-binding protein	none	bacteria, Bacteria	NCBI	1	Deinococcus koreensis	1	SJW1-2
WP_013556986.1	single-stranded DNA-binding protein	none	bacteria, Bacteria	NCBI	1	Deinococcus maricopensis	1	DSM 21211
WP_029484688.1	single-stranded DNA-binding protein	none	bacteria, Bacteria	NCBI	1	Deinococcus marmoris	1	DSM 12784
WP_075831210.1	MULTISPECIES: single-stranded DNA-binding protein	none	bacteria, Bacteria	NCBI	1	Deinococcus marmoris	2	AJ005,PAMC 26562
WP_129119343.1	single-stranded DNA-binding protein	none	bacteria, Bacteria	NCBI	1	Deinococcus metallilatus	2	MA1002,MA1002-m5
WP_027461074.1	single-stranded DNA-binding protein	none	bacteria, Bacteria	NCBI	1	Deinococcus murrayi	1	DSM 11303
WP_084542839.1	hypothetical protein	none	bacteria, Bacteria	NCBI	1	Deinococcus murrayi	1	DSM 11303
WP_015237426.1	hypothetical protein	none	bacteria, Bacteria	NCBI	1	Deinococcus peraridilitoris	1	DSM 19664
WP_034356231.1	single-stranded DNA-binding protein	none	bacteria, Bacteria	NCBI	1	Deinococcus phoenicis	1	1P10ME
WP_051517520.1	single-stranded DNA-binding protein	none	bacteria, Bacteria	NCBI	1	Deinococcus phoenicis	1	1P10ME
WP_027480958.1	single-stranded DNA-binding protein	none	bacteria, Bacteria	NCBI	1	Deinococcus pimensis	1	DSM 21231
WP_102125049.1	single-stranded DNA-binding protein	none	bacteria, Bacteria	NCBI	1	Deinococcus planocerae	1	XY-FW106
WP_064014040.1	single-stranded DNA-binding protein	none	bacteria, Bacteria	NCBI	1	Deinococcus puniceus	1	DY1
WP_010887068.1	single-stranded DNA-binding protein DdrA	none	bacteria, Bacteria	NCBI	1	Deinococcus radiodurans	5	DSM 20539,R1,R1 dM1,nie_ma,no_strain_in_ipg
WP_039684316.1	MULTISPECIES: single-stranded DNA-binding protein	none	bacteria, Bacteria	NCBI	2	Deinococcus radiopugnans,Deinococcus swuensis	2	ATCC 19172,DY59
WP_092265394.1	single-stranded DNA-binding protein	none	bacteria, Bacteria	NCBI	1	Deinococcus reticulitermitis	1	CGMCC 1.10218
SEI68406.1	hypothetical protein SAMN04488058_101334	none	bacteria, Bacteria	NCBI	1	Deinococcus reticulitermitis	1	CGMCC 1.10218
WP_046842928.1	single-stranded DNA-binding protein	none	bacteria, Bacteria	NCBI	1	Deinococcus soli	1	N5
WP_136364415.1	single-stranded DNA-binding protein	none	bacteria, Bacteria	NCBI	1	Deinococcus sp.	1	Arct2-2
WP_143720592.1	single-stranded DNA-binding protein	none	bacteria, Bacteria	NCBI	1	Deinococcus sp.	1	H1
WP_157459844.1	single-stranded DNA-binding protein	none	bacteria, Bacteria	NCBI	1	Deinococcus sp.	1	HMF7620
WP_157458923.1	single-stranded DNA-binding protein	none	bacteria, Bacteria	NCBI	1	Deinococcus sp.	1	HMF7620
WP_119765866.1	MULTISPECIES: single-stranded DNA-binding protein	none	bacteria, Bacteria	NCBI	1	Deinococcus sp.	2	FeSDHB5-19,K2S05-167
WP_155298990.1	hypothetical protein	none	bacteria, Bacteria	NCBI	1	Deinococcus sp.	1	KR1
WP_136387618.1	single-stranded DNA-binding protein	none	bacteria, Bacteria	NCBI	1	Deinococcus sp.	1	KSM4-11
WP_056293591.1	single-stranded DNA-binding protein	none	bacteria, Bacteria	NCBI	1	Deinococcus sp.	1	Leaf326
WP_056297911.1	single-stranded DNA-binding protein	none	bacteria, Bacteria	NCBI	1	Deinococcus sp.	1	Leaf326
WP_078302287.1	single-stranded DNA-binding protein	none	bacteria, Bacteria	NCBI	1	Deinococcus sp.	1	LM3
WP_104990740.1	single-stranded DNA-binding protein	none	bacteria, Bacteria	NCBI	1	Deinococcus sp.	1	NW-56
WP_104991918.1	single-stranded DNA-binding protein	none	bacteria, Bacteria	NCBI	1	Deinococcus sp.	1	NW-56
WP_107136964.1	single-stranded DNA-binding protein	none	bacteria, Bacteria	NCBI	1	Deinococcus sp.	1	OD32
WP_107138995.1	single-stranded DNA-binding protein	none	bacteria, Bacteria	NCBI	1	Deinococcus sp.	1	OD32
WP_034407390.1	single-stranded DNA-binding protein	none	bacteria, Bacteria	NCBI	1	Deinococcus sp.	1	RL
WP_052016302.1	hypothetical protein	none	bacteria, Bacteria	NCBI	1	Deinococcus sp.	1	RL
WP_119674863.1	single-stranded DNA-binding protein	none	bacteria, Bacteria	NCBI	1	Deinococcus sp.	1	RM
WP_124867679.1	single-stranded DNA-binding protein	none	bacteria, Bacteria	NCBI	1	Deinococcus sp.	1	S14-83T
WP_133008557.1	single-stranded DNA-binding protein	none	bacteria, Bacteria	NCBI	1	Deinococcus sp.	1	S9
WP_152869092.1	single-stranded DNA-binding protein	none	bacteria, Bacteria	NCBI	1	Deinococcus sp.	1	SDU3-2
WP_152869848.1	single-stranded DNA-binding protein	none	bacteria, Bacteria	NCBI	1	Deinococcus sp.	1	SDU3-2
MPY65282.1	single-stranded DNA-binding protein	none	bacteria, Bacteria	NCBI	1	Deinococcus sp.	1	SDU3-2
WP_099747864.1	single-stranded DNA-binding protein	none	bacteria, Bacteria	NCBI	1	Deinococcus sp.	1	UR1
WP_099747648.1	single-stranded DNA-binding protein	none	bacteria, Bacteria	NCBI	1	Deinococcus sp.	1	UR1
WP_034383581.1	single-stranded DNA-binding protein	none	bacteria, Bacteria	NCBI	1	Deinococcus sp.	1	YIM 77859
WP_039686996.1	single-stranded DNA-binding protein	none	bacteria, Bacteria	NCBI	1	Deinococcus swuensis	1	DY59
WP_017869232.1	hypothetical protein	none	bacteria, Bacteria	NCBI	1	Deinococcus wulumuqiensis	1	R12
WP_017870074.1	single-stranded DNA-binding protein	none	bacteria, Bacteria	NCBI	1	Deinococcus wulumuqiensis	2	NEB 479,R12
WP_160981201.1	single-stranded DNA-binding protein	none	bacteria, Bacteria	NCBI	1	Deinococcus xianganensis	1	Y35
WP_110887257.1	single-stranded DNA-binding protein	none	bacteria, Bacteria	NCBI	1	Deinococcus yavapaiensis	1	DSM 18048
WP_119359444.1	DNA repair protein Rad52	none	bacteria, Bacteria	NCBI	2	Deinococcus-Thermus bacterium,Meiothermus luteus	2	KCTC 52599,no_strain_in_ipg
KAF2204713.1	alpha/beta-hydrolase	none	ascomycetes, Eukaryota	NCBI	1	Delitschia confertaspora ATCC 74209	1	ATCC 74209
KAF2205994.1	Mgm101p-domain-containing protein	none	ascomycetes, Eukaryota	NCBI	1	Delitschia confertaspora ATCC 74209	1	ATCC 74209
XP_022432945.1	DNA repair protein RAD52 homolog isoform X5	none	whales & dolphins, Eukaryota	NCBI	1	Delphinapterus leucas	1	no_strain_in_ipg
XP_022432947.2	DNA repair protein RAD52 homolog isoform X7	none	whales & dolphins, Eukaryota	NCBI	1	Delphinapterus leucas	1	no_strain_in_ipg
XP_022432946.2	DNA repair protein RAD52 homolog isoform X6	none	whales & dolphins, Eukaryota	NCBI	1	Delphinapterus leucas	1	no_strain_in_ipg
XP_022432944.2	DNA repair protein RAD52 homolog isoform X4	none	whales & dolphins, Eukaryota	NCBI	1	Delphinapterus leucas	1	no_strain_in_ipg
XP_022432943.2	DNA repair protein RAD52 homolog isoform X3	none	whales & dolphins, Eukaryota	NCBI	1	Delphinapterus leucas	1	no_strain_in_ipg
XP_022432941.2	DNA repair protein RAD52 homolog isoform X2	none	whales & dolphins, Eukaryota	NCBI	1	Delphinapterus leucas	1	no_strain_in_ipg
XP_022432940.2	DNA repair protein RAD52 homolog isoform X1	none	whales & dolphins, Eukaryota	NCBI	1	Delphinapterus leucas	1	no_strain_in_ipg
XP_030617688.1	DNA repair protein RAD52 homolog isoform X9	none	whales & dolphins, Eukaryota	NCBI	1	Delphinapterus leucas	1	no_strain_in_ipg
XP_022432948.1	DNA repair protein RAD52 homolog isoform X8	none	whales & dolphins, Eukaryota	NCBI	1	Delphinapterus leucas	1	no_strain_in_ipg
XP_030617689.1	DNA repair protein RAD52 homolog isoform X10	none	whales & dolphins, Eukaryota	NCBI	1	Delphinapterus leucas	1	no_strain_in_ipg
KAF1344086.1	hypothetical protein BDV97DRAFT_403037	none	ascomycetes, Eukaryota	NCBI	1	Delphinella strobiligena	1	CBS 735.71
KAF1352443.1	mitochondrial genome maintenance MGM101-domain-containing protein	none	ascomycetes, Eukaryota	NCBI	1	Delphinella strobiligena	1	CBS 735.71
RLB29610.1	recombinase	none	d-proteobacteria, Bacteria	NCBI	1	Deltaproteobacteria bacterium	1	no_strain_in_ipg
RLB87224.1	hypothetical protein DRH50_17195	none	d-proteobacteria, Bacteria	NCBI	1	Deltaproteobacteria bacterium	1	no_strain_in_ipg
RLB14507.1	recombinase	none	d-proteobacteria, Bacteria	NCBI	1	Deltaproteobacteria bacterium	1	no_strain_in_ipg
RLB75071.1	hypothetical protein DRH15_14665	none	d-proteobacteria, Bacteria	NCBI	1	Deltaproteobacteria bacterium	1	no_strain_in_ipg
PKN07049.1	hypothetical protein CVU73_14545	none	d-proteobacteria, Bacteria	NCBI	1	Deltaproteobacteria bacterium HGW-Deltaproteobacteria-8	1	no_strain_in_ipg
OGP66113.1	hypothetical protein A2169_05520	none	d-proteobacteria, Bacteria	NCBI	1	Deltaproteobacteria bacterium RBG_13_47_9	1	no_strain_in_ipg
OGR01707.1	hypothetical protein A2511_00990	none	d-proteobacteria, Bacteria	NCBI	1	Deltaproteobacteria bacterium RIFOXYD12_FULL_50_9	1	no_strain_in_ipg
OGQ97422.1	hypothetical protein A2521_08530	none	d-proteobacteria, Bacteria	NCBI	1	Deltaproteobacteria bacterium RIFOXYD12_FULL_57_12	1	no_strain_in_ipg
XP_020699557.1	DNA repair RAD52-like protein 2, chloroplastic	none	monocots, Eukaryota	NCBI	1	Dendrobium catenatum	1	no_strain_in_ipg
PKU78690.1	hypothetical protein MA16_Dca000033	none	monocots, Eukaryota	NCBI	1	Dendrobium catenatum	1	no_strain_in_ipg
XP_020676599.2	DNA repair RAD52-like protein 1, mitochondrial	none	monocots, Eukaryota	NCBI	1	Dendrobium catenatum	1	no_strain_in_ipg
PKU76189.1	hypothetical protein MA16_Dca017602	none	monocots, Eukaryota	NCBI	1	Dendrobium catenatum	1	no_strain_in_ipg
XP_020686307.1	DNA repair RAD52-like protein 2, chloroplastic	none	monocots, Eukaryota	NCBI	1	Dendrobium catenatum	1	no_strain_in_ipg
XP_028392066.1	mitochondrial genome maintenance protein MGM101-like	none	soft corals, Eukaryota	NCBI	1	Dendronephthya gigantea	1	no_strain_in_ipg
THV00733.1	hypothetical protein K435DRAFT_656676	none	basidiomycetes, Eukaryota	NCBI	1	Dendrothele bispora CBS 962.96	1	CBS 962.96
THU89864.1	mitochondrial genome maintenance MGM101	none	basidiomycetes, Eukaryota	NCBI	1	Dendrothele bispora CBS 962.96	1	CBS 962.96
XP_028815084.1	DNA repair protein RAD52 homolog isoform X2	none	bony fishes, Eukaryota	NCBI	1	Denticeps clupeoides	1	no_strain_in_ipg
XP_028815083.1	DNA repair protein RAD52 homolog isoform X1	none	bony fishes, Eukaryota	NCBI	1	Denticeps clupeoides	1	no_strain_in_ipg
TFY57894.1	hypothetical protein EVG20_g8366	none	basidiomycetes, Eukaryota	NCBI	1	Dentipellis fragilis	1	DSM 105465
TFY66633.1	hypothetical protein EVG20_g4456	none	basidiomycetes, Eukaryota	NCBI	1	Dentipellis fragilis	1	DSM 105465
KAA1472449.1	hypothetical protein DENSPDRAFT_778506	none	basidiomycetes, Eukaryota	NCBI	1	Dentipellis sp. KUC8613	1	KUC8613
KAA1466530.1	mitochondrial genome maintenance MGM101	none	basidiomycetes, Eukaryota	NCBI	1	Dentipellis sp. KUC8613	1	KUC8613
WP_150333000.1	hypothetical protein	none	high GC Gram+, Bacteria	NCBI	1	Dermabacter vaginalis	1	FDAARGOS_640
XP_024422452.1	DNA repair protein RAD52 homolog isoform X1	none	bats, Eukaryota	NCBI	1	Desmodus rotundus	1	no_strain_in_ipg
XP_024422647.1	DNA repair protein RAD52 homolog isoform X3	none	bats, Eukaryota	NCBI	1	Desmodus rotundus	1	no_strain_in_ipg
XP_024422558.1	DNA repair protein RAD52 homolog isoform X2	none	bats, Eukaryota	NCBI	1	Desmodus rotundus	1	no_strain_in_ipg
HEA69078.1	hypothetical protein	none	d-proteobacteria, Bacteria	NCBI	1	Desulfobacterales bacterium	1	no_strain_in_ipg
HEA66237.1	hypothetical protein	none	d-proteobacteria, Bacteria	NCBI	1	Desulfobacterales bacterium	1	no_strain_in_ipg
PIP35820.1	hypothetical protein COX20_09500	none	d-proteobacteria, Bacteria	NCBI	1	Desulfobacterales bacterium CG23_combo_of_CG06-09_8_20_14_all_52_9	1	no_strain_in_ipg
WP_020878831.1	Rad52/22 double-strand break repair protein	none	d-proteobacteria, Bacteria	NCBI	1	Desulfococcus multivorans	1	DSM 2059
WP_012173710.1	hypothetical protein	none	d-proteobacteria, Bacteria	NCBI	1	Desulfococcus oleovorans	1	Hxd3
WP_100391776.1	hypothetical protein	none	d-proteobacteria, Bacteria	NCBI	1	Desulfofaba hansenii	1	nie_ma
WP_054688822.1	hypothetical protein	none	d-proteobacteria, Bacteria	NCBI	1	Desulfosarcina cetonica	1	JCM 12296
WP_155320847.1	hypothetical protein	none	d-proteobacteria, Bacteria	NCBI	1	Desulfosarcina ovata	1	28bB2T
SME89223.1	Rad52/22 family double-strand break repair protein	none	d-proteobacteria, Bacteria	NCBI	1	Desulfovibrio gilichinskyi	1	K3S
WP_085097176.1	hypothetical protein	none	d-proteobacteria, Bacteria	NCBI	1	Desulfovibrio gilichinskyi	1	K3S
TXH57118.1	DNA repair protein Rad52	none	d-proteobacteria, Bacteria	NCBI	1	Desulfurellales bacterium	1	no_strain_in_ipg
TXH52979.1	hypothetical protein E6Q97_14230	none	d-proteobacteria, Bacteria	NCBI	1	Desulfurellales bacterium	1	no_strain_in_ipg
TXH50934.1	DUF1018 domain-containing protein	none	d-proteobacteria, Bacteria	NCBI	1	Desulfurellales bacterium	1	no_strain_in_ipg
XP_015124335.1	DNA repair protein RAD52 homolog isoform X4	none	wasps, ants, and bees, Eukaryota	NCBI	1	Diachasma alloeum	1	no_strain_in_ipg
XP_015124334.1	DNA repair protein RAD52 homolog isoform X3	none	wasps, ants, and bees, Eukaryota	NCBI	1	Diachasma alloeum	1	no_strain_in_ipg
XP_015124332.1	DNA repair protein RAD52 homolog isoform X1	none	wasps, ants, and bees, Eukaryota	NCBI	1	Diachasma alloeum	1	no_strain_in_ipg
XP_015124333.1	DNA repair protein RAD52 homolog isoform X2	none	wasps, ants, and bees, Eukaryota	NCBI	1	Diachasma alloeum	1	no_strain_in_ipg
KKY32603.1	putative recombinational repair protein	none	ascomycetes, Eukaryota	NCBI	1	Diaporthe ampelina	1	no_strain_in_ipg
KKY35640.1	putative mitochondrial genome maintenance protein mgm101	none	ascomycetes, Eukaryota	NCBI	1	Diaporthe ampelina	1	no_strain_in_ipg
POS74405.1	recombination protein rad52	none	ascomycetes, Eukaryota	NCBI	1	Diaporthe helianthi	1	7/96
POS79686.1	mitochondrial genome maintenance protein MGM101	none	ascomycetes, Eukaryota	NCBI	1	Diaporthe helianthi	1	7/96
OEL29196.1	hypothetical protein BAE44_0009784	none	monocots, Eukaryota	NCBI	1	Dichanthelium oligosanthes	1	no_strain_in_ipg
TBU21370.1	recombination protein Rad52	none	basidiomycetes, Eukaryota	NCBI	1	Dichomitus squalens	3	CBS 463.89,CBS 464.89,OM18370.1
TBU33049.1	mitochondrial genome maintenance MGM101-domain-containing protein	none	basidiomycetes, Eukaryota	NCBI	1	Dichomitus squalens	3	CBS 463.89,CBS 464.89,OM18370.1
XP_007367686.1	recombination protein Rad52	none	basidiomycetes, Eukaryota	NCBI	1	Dichomitus squalens LYAD-421 SS1	1	LYAD-421 SS1
XP_007367688.1	Rad52/22 double-strand break repair protein	none	basidiomycetes, Eukaryota	NCBI	1	Dichomitus squalens LYAD-421 SS1	1	LYAD-421 SS1
XP_645943.1	hypothetical protein DDB_G0269406	none	cellular slime molds, Eukaryota	NCBI	1	Dictyostelium discoideum AX4	1	AX4
XP_637410.1	hypothetical protein DDB_G0287069	none	cellular slime molds, Eukaryota	NCBI	1	Dictyostelium discoideum AX4	1	AX4
XP_642651.1	mitochondrial genome maintenance protein	none	cellular slime molds, Eukaryota	NCBI	2	Dictyostelium discoideum,Dictyostelium discoideum AX4	2	AX4,no_strain_in_ipg
XP_003284478.1	hypothetical protein DICPUDRAFT_148248	none	cellular slime molds, Eukaryota	NCBI	1	Dictyostelium purpureum	1	QSDP1
XP_003287517.1	hypothetical protein DICPUDRAFT_97740	none	cellular slime molds, Eukaryota	NCBI	1	Dictyostelium purpureum	1	QSDP1
KAF1932815.1	Mgm101p-domain-containing protein	none	ascomycetes, Eukaryota	NCBI	1	Didymella exigua CBS 183.55	1	CBS 183.55
KAF3036942.1	Cell death protease	none	ascomycetes, Eukaryota	NCBI	1	Didymella heteroderae	1	28M1
KAF3042388.1	hypothetical protein E8E12_007000	none	ascomycetes, Eukaryota	NCBI	1	Didymella heteroderae	1	28M1
KAF3047303.1	Cell death protease	none	ascomycetes, Eukaryota	NCBI	1	Didymella keratinophila	1	9M1
KAF3050213.1	hypothetical protein E8E11_009191	none	ascomycetes, Eukaryota	NCBI	1	Didymella keratinophila	1	9M1
KAF2266716.1	hypothetical protein CC78DRAFT_566769	none	ascomycetes, Eukaryota	NCBI	1	Didymosphaeria enalia	1	CBS 304.66
KAF2263754.1	Mgm101p-domain-containing protein	none	ascomycetes, Eukaryota	NCBI	1	Didymosphaeria enalia	1	CBS 304.66
RKP35512.1	hypothetical protein BJ085DRAFT_22655	none	fungi, Eukaryota	NCBI	1	Dimargaris cristalligena	1	RSA 468
RKP33738.1	mitochondrial genome maintenance MGM101-domain-containing protein	none	fungi, Eukaryota	NCBI	1	Dimargaris cristalligena	1	RSA 468
PBP19381.1	putative DNA repair and recombination protein rhm52	none	ascomycetes, Eukaryota	NCBI	1	Diplocarpon rosae	1	DortE4
PBP25013.1	putative DNA repair and recombination protein rhm52	none	ascomycetes, Eukaryota	NCBI	1	Diplocarpon rosae	1	DortE4
PBP21810.1	hypothetical protein BUE80_DR007357	none	ascomycetes, Eukaryota	NCBI	1	Diplocarpon rosae	1	DortE4
PBP25397.1	hypothetical protein BUE80_DR003877	none	ascomycetes, Eukaryota	NCBI	1	Diplocarpon rosae	1	DortE4
XP_020132411.1	pheromone processing carboxypeptidase kex1	none	ascomycetes, Eukaryota	NCBI	1	Diplodia corticola	1	CBS 112549
XP_020134999.1	mgm101 protein	none	ascomycetes, Eukaryota	NCBI	1	Diplodia corticola	1	CBS 112549
OMP83254.1	DNA repair and recombination protein mus-11	none	ascomycetes, Eukaryota	NCBI	1	Diplodia seriata	1	F98.1
KKY14304.1	putative mitochondrial genome maintenance protein	none	ascomycetes, Eukaryota	NCBI	1	Diplodia seriata	2	F98.1,no_strain_in_ipg
XP_012879141.1	PREDICTED: DNA repair protein RAD52 homolog isoform X2	none	rodents, Eukaryota	NCBI	1	Dipodomys ordii	1	no_strain_in_ipg
XP_012879140.1	PREDICTED: DNA repair protein RAD52 homolog isoform X1	none	rodents, Eukaryota	NCBI	1	Dipodomys ordii	1	no_strain_in_ipg
KAF1820151.1	hypothetical protein K489DRAFT_412154	none	ascomycetes, Eukaryota	NCBI	1	Dissoconium aciculare CBS 342.82	1	CBS 342.82
KAF1826621.1	Mgm101p-domain-containing protein	none	ascomycetes, Eukaryota	NCBI	1	Dissoconium aciculare CBS 342.82	1	CBS 342.82
KAA8901062.1	hypothetical protein DIURU_003432	none	budding yeasts, Eukaryota	NCBI	1	Diutina rugosa	1	CBS 613
KAA8907509.1	hypothetical protein DIURU_000516	none	budding yeasts, Eukaryota	NCBI	1	Diutina rugosa	1	CBS 613
KAA8901348.1	hypothetical protein DIURU_003293	none	budding yeasts, Eukaryota	NCBI	1	Diutina rugosa	1	CBS 613
RHZ46093.1	hypothetical protein Glove_634g13	none	glomeromycetes, Eukaryota	NCBI	1	Diversispora epigaea	1	IT104
RHZ79310.1	hypothetical protein Glove_149g40	none	glomeromycetes, Eukaryota	NCBI	1	Diversispora epigaea	1	IT104
RHZ56988.1	hypothetical protein Glove_395g27	none	glomeromycetes, Eukaryota	NCBI	1	Diversispora epigaea	1	IT104
RHZ77096.1	hypothetical protein Glove_186g155	none	glomeromycetes, Eukaryota	NCBI	1	Diversispora epigaea	1	IT104
KZV57485.1	hypothetical protein F511_35210	none	eudicots, Eukaryota	NCBI	1	Dorcoceras hygrometricum	1	no_strain_in_ipg
KZV57118.1	hypothetical protein F511_05992	none	eudicots, Eukaryota	NCBI	1	Dorcoceras hygrometricum	1	no_strain_in_ipg
KAF2127332.1	alpha/beta-hydrolase	none	ascomycetes, Eukaryota	NCBI	1	Dothidotthia symphoricarpi CBS 119687	1	CBS 119687
KAF2133505.1	Mgm101p-domain-containing protein	none	ascomycetes, Eukaryota	NCBI	1	Dothidotthia symphoricarpi CBS 119687	1	CBS 119687
EME44443.1	hypothetical protein DOTSEDRAFT_53542	none	ascomycetes, Eukaryota	NCBI	1	Dothistroma septosporum NZE10	1	NZE10
EME41923.1	hypothetical protein DOTSEDRAFT_74088	none	ascomycetes, Eukaryota	NCBI	1	Dothistroma septosporum NZE10	1	NZE10
ODA80215.1	hypothetical protein RJ55_03173	none	ascomycetes, Eukaryota	NCBI	1	Drechmeria coniospora	1	ATCC 96282
KYK60272.1	DNA repair and recombination protein rhm52	none	ascomycetes, Eukaryota	NCBI	1	Drechmeria coniospora	1	ARSEF 6962
KYK60249.1	mitochondrial genome maintenance protein MGM101	none	ascomycetes, Eukaryota	NCBI	1	Drechmeria coniospora	2	ARSEF 6962,ATCC 96282
EWC45730.1	hypothetical protein DRE_05067	none	ascomycetes, Eukaryota	NCBI	1	Drechslerella stenobrocha 248	1	248
XP_025972680.1	DNA repair protein RAD52 homolog isoform X3	none	birds, Eukaryota	NCBI	1	Dromaius novaehollandiae	1	no_strain_in_ipg
XP_025972686.1	DNA repair protein RAD52 homolog isoform X8	none	birds, Eukaryota	NCBI	1	Dromaius novaehollandiae	1	no_strain_in_ipg
XP_025972684.1	DNA repair protein RAD52 homolog isoform X7	none	birds, Eukaryota	NCBI	1	Dromaius novaehollandiae	1	no_strain_in_ipg
XP_025972683.1	DNA repair protein RAD52 homolog isoform X6	none	birds, Eukaryota	NCBI	1	Dromaius novaehollandiae	1	no_strain_in_ipg
[truncated: 5,304 more rows]

## Sheet: Sak4
accession (protein) id	product name	gene context (manual)	phylum	link	no. of species	species type	no. of strains	strains	order
WP_023392103.1	AAA family ATPase	none	Firmicutes, Bacteria	NCBI	1	Abiotrophia defectiva	1	ATCC 49176	Lactobacillales
WP_073981648.1	ATP-binding protein	duf/?/?/DnaB(hel)	Firmicutes, Viruses (V)	NCBI	2	Enterococcus phage EF1,Enterococcus phage EF5	2	no_strain_in_ipg	Lactobacillales
WP_002407126.1	ATP-binding protein	SMC/duf/?/rep term prot	Firmicutes, Viruses (T)	NCBI	1	Enterococcus phage EFC-1	1	no_strain_in_ipg	Lactobacillales
AAU91241.1	conserved hypothetical protein	none	g-proteobacteria, Bacteria	NCBI	1	Methylococcus capsulatus	1	Bath
YP_164392.1	hypothetical protein BCBBV1cgp14	/DUF4763/duf/?/DEAD box family helicase/IncA	Firmicutes, Viruses (T)	NCBI	1	Bacillus phage BCJA1c	1	no_strain_in_ipg	Bacillales
ABA05223.1	hypothetical protein Nwi_1963	none	a-proteobacteria, Bacteria	NCBI	1	Nitrobacter winogradskyi	1	Nb-255
ACM34655.1	conserved hypothetical protein	none	b-proteobacteria, Bacteria	NCBI	1	Acidovorax ebreus H421	1	TPSY
AEG69820.1	conserved protein of unknown function	none	b-proteobacteria, Bacteria	NCBI	1	Ralstonia solanacearum	1	Po82
WP_161474792.1	AAA family ATPase	none	Firmicutes, Bacteria	NCBI	1	Acutalibacter muris	1	WYJ34-Z31	Clostridiales
SCZ83977.1	hypothetical protein	duf	Firmicutes, Viruses (T)	NCBI	1	Enterococcus phage VFW	1	no_strain_in_ipg	Lactobacillales
AFU62857.1	hypothetical protein AcaML1_0012	6827-7090:transcriptional regulator,7101-7580:hypothetical protein,7584-8357:prophage antirepressor,8357-9187:hypothetical protein,9191-9817:hypothetical protein,9881-10402:hypothetical protein,10399-11145:hypothetical protein	viruses, proteobacteria	NCBI	2	Acidithiobacillus caldus ATCC 51756,Acidithiobacillus phage AcaML1	2	ATCC 51756,no_strain_in_ipg
SCO93409.1	hypothetical protein	duf/	Firmicutes, Viruses (T)	NCBI	1	Enterococcus phage VPE25	1	no_strain_in_ipg	Lactobacillales
WP_071318401.1	ATP-binding protein	none	Firmicutes, Bacteria	NCBI	1	Anaerobacillus isosaccharinicus	1	NB2006	Bacillales
WP_066327885.1	AAA family ATPase	none	Firmicutes, Bacteria	NCBI	1	Anoxybacillus amylolyticus	1	DSM 15939	Bacillales
WP_012574337.1	AAA family ATPase	none	Firmicutes, Bacteria	NCBI	1	Anoxybacillus flavithermus	1	WK1	Bacillales
AHJ93676.1	ATPase AAA	none	g-proteobacteria, Bacteria	NCBI	1	Acinetobacter baumannii	1	AB07
AHX67155.1	ATPase AAA	none	g-proteobacteria, Bacteria	NCBI	1	Acinetobacter baumannii	1	AC30
AHX67156.1	ATPase AAA	none	g-proteobacteria, Bacteria	NCBI	1	Acinetobacter baumannii	1	AC30
AIK67545.1	hypothetical protein SS1_41	33013-32162:hypothetical protein,33472-33065:putative endolysin,33973-33527:hypothetical protein,34778-34053:hypothetical protein,35055-34768:hypothetical protein,35489-35097:hypothetical protein,35897-35493:putative holliday junction resolvase	viruses, enterobacteria	NCBI	1	Cronobacter phage vB_CsaP_Ss1	1	no_strain_in_ipg
AIL06343.1	AAA domain protein	none	g-proteobacteria, Bacteria	NCBI	2	Stenotrophomonas maltophilia,Stenotrophomonas sp.	4	13637,ATCC 13637,KAs 5-3,NCTC10257
AIW01696.1	hypothetical protein vB_Pae_PS9N_00045	34456-32801:type III restriction enzyme res subunit,35546-34449:hypothetical protein,36831-36058:hypothetical protein,37606-36890:hypothetical protein,38101-37661:hypothetical protein,38735-38178:hypothetical protein,38873-39061:hypothetical protein	viruses, g-proteobacteria	NCBI	2	Pseudomonas phage vB_Pae_PS9N,Stenotrophomonas phage vB_SmaS-DLP_1	1	no_strain_in_ipg
WP_101659830.1	AAA family ATPase	none	Firmicutes, Bacteria	NCBI	1	Aerococcus christensenii	1	UMB0844	Lactobacillales
AJP47318.1	phage related protein	none	b-proteobacteria, Bacteria	NCBI	1	Rugosibacter aromaticivorans	1	Ca6
AJW43591.1	phage related protein	none	b-proteobacteria, Bacteria	NCBI	1	Ralstonia mannitolilytica	1	SN82F48
AKI27953.1	hypothetical protein	30515-30390:hypothetical protein,30620-30766:hypothetical protein,30797-31183:hypothetical protein,31216-31854:hypothetical protein,31857-32336:hypothetical protein,32338-32544:hypothetical protein,32541-33497:hypothetical protein	viruses, g-proteobacteria	NCBI	1	Moraxella phage Mcat22	1	no_strain_in_ipg
AKJ72599.1	hypothetical protein GMA2_61	60747-60616:hypothetical protein,62569-60935:hypothetical protein,63482-62877:hypothetical protein,64314-63565:hypothetical protein,65413-64418:hypothetical protein,65715-65506:hypothetical protein,67776-65812:putative DNA helicase	viruses, high GC Gram+	NCBI	1	Gordonia phage GMA2	1	no_strain_in_ipg
WP_070812299.1	MULTISPECIES: AAA family ATPase	none	Firmicutes, Bacteria	NCBI	1	Aerococcus sanguinicola	1	UMB620	Lactobacillales
AYJ76158.1	putative P-loop_NTPase superfamily protein	put hel/putCas ass prot/duf/?/put luxR/put DNA primase	Firmicutes, Viruses (V?)	NCBI	1	Bacillus phage BSP7	1	no_strain_in_ipg	Bacillales
AKU42621.1	putative RecA-like NTPase	26565-26912:HNH endonuclease,26972-27205:hypothetical protein,27217-29475:bifunctional DNA primase/polymerase domain protein,29551-30306:putative RecA-like NTPase,30365-30892:hypothetical protein,30951-31865:TolA protein,31877-32419:exodeoxyribonuclease VIII	viruses, g-proteobacteria	NCBI	1	Vibrio phage H188	1	no_strain_in_ipg
AKU45373.1	RecA	53868-54059:hypothetical protein,54037-54240:hypothetical protein,54240-54536:hypothetical protein,54580-55638:RecA,55702-56388:hypothetical protein,56532-56762:hypothetical protein,56767-57009:hypothetical protein	viruses, high GC Gram+	NCBI	1	Mycobacterium phage Madruga	1	no_strain_in_ipg
AKZ25242.1	phage related protein	none	b-proteobacteria, Bacteria	NCBI	1	Ralstonia solanacearum	1	YC45
AKZ27109.1	phage related protein	none	b-proteobacteria, Bacteria	NCBI	1	Ralstonia solanacearum	1	YC45
ALD91902.1	hypothetical protein CR3_2710	none	b-proteobacteria, Bacteria	NCBI	1	Cupriavidus gilardii	1	CR3
ALH46240.1	putative ATPase	26815-25109:putative helicase,27678-26815:putative nuclease,28875-27733:hypothetical protein,29573-28890:putative ATPase,29975-29583:hypothetical protein,30155-30376:hypothetical protein,30392-32986:putative primase/helicase	viruses, g-proteobacteria	NCBI	1	Pseudomonas phage POR1	1	no_strain_in_ipg
WP_015979923.1	AAA family ATPase	duf/?/hel/DUF669	Firmicutes, Viruses (T)	NCBI	1	Lactobacillus phage phiadh	1	no_strain_in_ipg	Lactobacillales
NP_680513.1	NTP-binding protein	Sipho_Gp157/?/duf/?/put hel/ssb	Firmicutes, Viruses (T)	NCBI	1	Lactobacillus phage A2	1	no_strain_in_ipg	Lactobacillales
ALY08503.1	RecA-like DNA recombinase	36866-36486:transposase,39107-36867:DNA primase,40050-39559:hypothetical protein,40819-40079:RecA-like DNA recombinase,41469-40828:Cas4 family exonuclease,41794-41459:WhiB family transcription factor,42251-41781:hypothetical protein	viruses, high GC Gram+	NCBI	3	Arthrobacter phage Anansi,Arthrobacter phage Gorgeous,Arthrobacter phage SorJuana	1	no_strain_in_ipg
RPA65059.1	ATP-binding protein	none	Firmicutes, Bacteria	NCBI	1	Aerococcus sp.	1	SJQ22	Lactobacillales
WP_070559453.1	MULTISPECIES: AAA family ATPase	none	Firmicutes, Bacteria	NCBI	1	Aerococcus sp.	5	HMSC062B07,UMB0071,UMB0072,UMB0072b,UMB637	Lactobacillales
AMV35218.1	hypothetical protein VN12_24045	none	planctomycetes, Bacteria	NCBI	1	Pirellula sp.	1	SH-Sr6A
AMW36150.1	recombinase	30298-30062:hypothetical protein,30395-30508:hypothetical protein,31433-30618:putative single-stranded DNA-binding protein,32179-31499:recombinase,32475-32179:hypothetical protein,32850-32665:hypothetical protein,33353-32850:hypothetical protein	viruses, g-proteobacteria	NCBI	1	Xanthomonas phage XAJ2	1	no_strain_in_ipg
ANH31409.1	hypothetical protein A3768_0221	none	b-proteobacteria, Bacteria	NCBI	1	Ralstonia solanacearum	3	KACC10709,Phyl III-seqv23,YC40-M
ANI22048.1	putative NTPase	18700-17066:putative DNA helicase,19763-18687:putative cas4-like nuclease,20376-19843:hypothetical protein,21224-20442:putative NTPase,21626-21234:hypothetical protein,21778-22017:putative transcriptional regulator,24444-22051:putative bifunctional DNA primase/polymerase	viruses, g-proteobacteria	NCBI	1	Pseudoalteromonas phage vB_PspS-H40/1	1	no_strain_in_ipg
ANK79891.1	hypothetical protein TEF_03090	none	a-proteobacteria, Bacteria	NCBI	1	Rhizobiales bacterium	1	NRL2
ANO57478.1	hypothetical protein	10685-11293:hypothetical protein,11293-11727:hypothetical protein,11834-12274:hypothetical protein,12330-13070:hypothetical protein,13082-13933:multimodular transpeptidase-transglycosylase,14042-14527:hypothetical protein,14673-14972:hypothetical protein	viruses, g-proteobacteria	NCBI	1	Vibrio phage vB_VhaS-tm	1	no_strain_in_ipg
AFU63138.1	ATP/GTP binding protein	rep/?/duf/DNA pol/nicotinamide mononucleotide transporter	Firmicutes, Viruses (T)	NCBI	1	Lactobacillus phage ATCC 8014-B2	1	no_strain_in_ipg	Lactobacillales
ANS22282.1	ATPase AAA	none	g-proteobacteria, Bacteria	NCBI	1	Acinetobacter baumannii	1	PR07
QBJ03707.1	ATP/GTP binding protein	duf/?/?hel	Firmicutes, Viruses (T)	NCBI	1	Lactobacillus phage ATCCB	1	no_strain_in_ipg	Lactobacillales
WP_005712715.1	AAA family ATPase	Sipho_Gp157/duf/DUF669/?/DnaC	Firmicutes, Viruses (T)	NCBI	1	Lactobacillus phage BH1	1	Pen	Lactobacillales
YP_009201835.1	NTP-binding protein	transposase/?/Sipho_Gp157/duf/hel/HNH endo/ssb	Firmicutes, Viruses (T)	NCBI	1	Lactobacillus phage CL2	1	no_strain_in_ipg	Lactobacillales
AKQ08396.1	p-loop containing nucleoside triphosphate hydrolase	ssb/HNH/duf/MutS_III/deoxynucleoside kinase	Firmicutes, Viruses (T)	NCBI	1	Bacillus phage PBC2	1	no_strain_in_ipg	Bacillales
AOA49539.1	hypothetical protein gwv_1124	55698-55015:hypothetical protein,56108-55974:hypothetical protein,56080-56571:RNA polymerase sigma factor,56710-57465:hypothetical protein,57500-58306:hypothetical protein,58339-58830:hypothetical protein,58815-60011:hypothetical protein	viruses, a-proteobacteria	NCBI	1	Wolbachia phage WO	1	no_strain_in_ipg
AON97498.1	AAA-ATPase	53821-53582:hypothetical protein,55068-53818:DNA methylase,55998-55171:hypothetical protein,56830-56066:AAA-ATPase,57059-56832:hypothetical protein,57985-57056:phosphoadenosine phosphosulfate reductase,59181-57982:endonuclease	viruses, high GC Gram+	NCBI	1	Rhodococcus phage ChewyVIII	1	no_strain_in_ipg
WP_094517614.1	AAA family ATPase	none	Firmicutes, Bacteria	NCBI	1	Aerococcus sp.	1	1KP-2016	Lactobacillales
AOS78323.1	hypothetical protein Q5W_04730	none	b-proteobacteria, Bacteria	NCBI	2	Hydrogenophaga intermedia,Hydrogenophaga sp.	2	PBC,S1
AOS78374.1	hypothetical protein Q5W_05020	none	b-proteobacteria, Bacteria	NCBI	2	Hydrogenophaga sp. PBC,Tepidicella xavieri	2	DSM 19605,PBC
AOX99853.1	hypothetical protein BJP62_04900	none	b-proteobacteria, Bacteria	NCBI	1	Jeongeupia sp.	1	USM3
CUQ99456.1	putative NTP-binding protein	hydrolase NUDIX/Phage_Mu_Gam/?/duf/put hel/DUF669/phg pri	Firmicutes, Viruses (T)	NCBI	1	Lactobacillus phage EV3	1	no_strain_in_ipg	Lactobacillales
APC46562.1	ATPase	19538-18948:hypothetical protein,21972-19990:TOPRIM domain-containing protein,22217-21975:transcriptional regulator,22345-23025:ATPase,23018-23401:hypothetical protein,23406-23888:multimodular transpeptidase-transglycosylase,23930-24352:hypothetical protein	viruses, g-proteobacteria	NCBI	2	Alteromonas phage PB15,Alteromonas phage XX1924	1	no_strain_in_ipg
API60580.1	hypothetical protein BSL82_15855	none	a-proteobacteria, Bacteria	NCBI	1	Tardibacter chloracetimidivorans	1	JJ-A5
APQ42011.1	nucleotide-binding protein	DNA pol/hel/duf/?/?/hel	Firmicutes, Viruses (V)	NCBI	1	Clostridium phage Clo-PEP-1	1	no_strain_in_ipg	Clostridiales
APU03072.1	AAA family ATPase	7118-7999:hypothetical protein,8395-8967:hypothetical protein,9016-9462:hypothetical protein,9753-10418:AAA family ATPase,10396-10809:putative ATPase,10917-11462:hypothetical protein,11993-12610:YqaJ-like viral recombinase domain-containing protein	viruses, enterobacteria	NCBI	1	Salmonella phage UPF_BP2	1	no_strain_in_ipg
YP_007003006.1	putative NTP-binding protein	duf/put hel/duf669/put pri	Firmicutes, Viruses (T)	NCBI	1	Lactobacillus phage JCL1032	1	no_strain_in_ipg	Lactobacillales
APY15041.1	hypothetical protein BKD02_08440	none	a-proteobacteria, Bacteria	NCBI	1	Brucella sp.	1	09RB8910
APZ53106.1	AAA domain-containing protein	none	a-proteobacteria, Bacteria	NCBI	1	Pelagibaca abyssi	1	JLT2014
ARB11189.1	putative RecA ATPase	36161-34383:putative superfamily II DNA helicase,37090-36158:putative exonuclease RecB,38195-37380:hypothetical protein,38925-38200:putative RecA ATPase,39815-38925:putative DNA topoisomerase,39967-39812:hypothetical protein,40866-39964:putative DNA ligase	viruses, g-proteobacteria	NCBI	1	Pseudomonas phage JG054	1	no_strain_in_ipg
ARK50056.1	hypothetical protein BOC35_28735	none	b-proteobacteria, Bacteria	NCBI	1	Burkholderia pseudomallei	1	2002721100
YP_358787.1	putative NTP-binding protein	Siphovirus Gp157/duf/ssb/hnh	Firmicutes, Viruses (T)	NCBI	1	Lactobacillus phage Lc-Nu	1	no_strain_in_ipg	Lactobacillales
WP_004399537.1	MULTISPECIES: ATP-binding protein	duf/?/rep hel	Firmicutes, Viruses (T)	NCBI	2	Bacillus phage phi3T,Bacillus virus Spbeta	2	168,no_strain_in_ipg	Bacillales
AZU99015.1	p-loop containing nucleoside triphosphate hydrolase	ssb/duf/cell wall-binding protein	Firmicutes, Viruses (T)	NCBI	1	Bacillus phage pW2	1	no_strain_in_ipg	Bacillales
YP_009126510.1	ATP GTP binding protein	anit repressor_KilAC/duf/anit repressor_KilAC/DNA pol/	Firmicutes, Viruses (T)	NCBI	1	Lactobacillus phage Ldl1	1	no_strain_in_ipg	Lactobacillales
ATW59478.1	hypothetical protein	duf/?/?/calcineurin-like phosphoesterase superfamily domain protein	Firmicutes, Viruses (T)	NCBI	1	Lactobacillus phage Lenus	1	no_strain_in_ipg	Lactobacillales
YP_009223137.1	hypothetical protein LfeSau_37	Sipho_Gp157/hel/duf/?/DNA pri/VirE	Firmicutes, Viruses (V?)	NCBI	1	Lactobacillus phage LfeSau	1	no_strain_in_ipg	Lactobacillales
YP_002117702.1	NTP-binding protein	Sipho_Gp157/duf/ssb/dna rep/dnaC	Firmicutes, Viruses (T)	NCBI	1	Lactobacillus phage Lrm1	1	M-1	Lactobacillales
AVH85623.1	hypothetical protein	DUF1064/?/?/duf/MPP_superfamily/nicotinamide mononucleotide transporter/	Firmicutes, Viruses (T?)	NCBI	1	Lactobacillus phage Maenad	1	no_strain_in_ipg	Lactobacillales
AUV59821.1	hypothetical protein	duf	Firmicutes, Viruses (V?)	NCBI	1	Lactobacillus phage Nyseid	1	no_strain_in_ipg	Lactobacillales
ANO57978.1	ATP/GTP-binding protein	DUF1064/?/?/duf/DNA pol/Nicotinamide mononucleotide transporter/HNH endo	Firmicutes, Viruses (T)	NCBI	1	Lactobacillus phage P1	1	no_strain_in_ipg	Lactobacillales
APU93333.1	ATP GTP binding protein	DUF1064/?/?/duf/DNA pol/Nicotinamide mononucleotide transporter/HNH endo	Firmicutes, Viruses (T)	NCBI	1	Lactobacillus phage P2	1	P2	Lactobacillales
ASJ25802.1	AAA domain	none	b-proteobacteria, Bacteria	NCBI	1	Laribacter hongkongensis	1	HLGZ1
WP_101560398.1	AAA family ATPase	none	Firmicutes, Bacteria	NCBI	1	Aerococcus urinae	5	UMB0071,UMB0072,UMB0072b,UMB8614,UMB970	Lactobacillales
ASZ76644.1	hypothetical protein	Ish1/VRR_Nuc/?/DUF/PDDEXK_1/UDG,DNA polA,DNA polAexo	Firmicutes, Viruses (V)	NCBI	1	Clostridium phage CPD4	1	no_strain_in_ipg	Clostridiales
ATE85654.1	putative recA-like NTPase	3438-3695:putative eaa protein,3695-3976:putative RNA-binding protein,4245-4003:lambda repressor-like transcriptional regulator,4392-5222:putative recA-like NTPase,5191-5670:hypothetical protein,5688-6209:hypothetical protein,6221-8131:helicase	viruses, enterobacteria	NCBI	1	Shigella phage Sf11 SMD-2017	1	no_strain_in_ipg
ATI16190.1	hypothetical protein PA13076_46	31442-32347:hypothetical protein,32396-32842:hypothetical protein,32903-33133:hypothetical protein,33133-34017:hypothetical protein,34125-34670:hypothetical protein,34732-35217:deoxycytidylate deaminase,35201-36079:hypothetical protein	viruses, enterobacteria	NCBI	1	Salmonella phage vB_SenM_PA13076	1	no_strain_in_ipg
WP_015975071.1	MULTISPECIES: AAA family ATPase	DUF771/?/Sipho_Gp157/duf/ssb/rep/DnaC	Firmicutes, Viruses (T)	NCBI	1	Lactobacillus phage phiAT3	1	ATCC 393	Lactobacillales
NP_695186.1	hypothetical protein phig1ep57	DUF771/?/YlqD protein/duf/DUF 669/HNH	Firmicutes, Viruses (T)	NCBI	1	Lactobacillus phage phig1e	1	no_strain_in_ipg	Lactobacillales
WP_119906276.1	AAA family ATPase	antirep/?/hel/duf/?/pri-pol/DUF3874	Firmicutes, Viruses (T)	NCBI	1	Lactobacillus phage phiJB	1	no_strain_in_ipg	Lactobacillales
ATN89589.1	AAA-ATPase	48605-48384:hypothetical protein,49162-48602:hypothetical protein,50155-49232:hypothetical protein,51031-50168:AAA-ATPase,52277-51069:nuclease,52635-52267:hypothetical protein,52952-52635:hypothetical protein	viruses, high GC Gram+	NCBI	1	Gordonia phage Kabluna	1	no_strain_in_ipg
ATS93148.1	AAA-ATPase	49476-49249:hypothetical protein,50000-49473:hypothetical protein,50962-50075:hypothetical protein,51761-50982:AAA-ATPase,53007-51817:nuclease,53344-52997:hypothetical protein,53678-53337:hypothetical protein	viruses, high GC Gram+	NCBI	3	Gordonia Phage Lollipop1437,Gordonia phage Patio,Gordonia phage Skysand	1	no_strain_in_ipg
YP_009167805.1	phage nucleotide-binding protein	DUF2513/?/?/duf/DUF669/Phg_2220_C/DNA C	Firmicutes, Viruses (T)	NCBI	1	Lactobacillus phage phiPYB5	1	no_strain_in_ipg	Lactobacillales
AUM00544.1	hypothetical protein B4966_10490	none	b-proteobacteria, Bacteria	NCBI	1	Rhodocyclaceae bacterium	1	Thauera-like
AUM59760.1	nucleotide-binding protein	27561-27379:hypothetical protein,27706-27563:hypothetical protein,28831-27824:hypothetical protein,29686-28844:nucleotide-binding protein,30695-29643:Cas system-associated protein,33319-30815:DNA polymerase I,34245-33286:dCMP deaminase	viruses, g-proteobacteria	NCBI	1	Pseudomonas phage PMBT14	1	no_strain_in_ipg
WP_012491314.1	MULTISPECIES: AAA family ATPase	Sipho_Gp157/?/hel/duf/?/pri/hel	Firmicutes, Viruses (T)	NCBI	1	Lactobacillus phage PLE2	1	BL23	Lactobacillales
AUR81462.1	AAA domain protein	43760-43218:ribonuclease H-like domain protein,44685-43771:coil containing protein,45272-44748:hypothetical protein,46092-45337:AAA domain protein,48419-46167:coil containing protein,48665-48432:hypothetical protein,49065-48727:hypothetical protein	viruses, g-proteobacteria	NCBI	1	Vibrio phage 1.005.O._10N.286.48.F2	1	no_strain_in_ipg
AUR82978.1	AAA domain protein	39296-38754:ribonuclease H-like domain protein,40221-39307:fibrinogen binding protein,40808-40284:hypothetical protein,41628-40873:AAA domain protein,43955-41703:coil containing protein,44201-43968:hypothetical protein,44600-44262:hypothetical protein	viruses, g-proteobacteria	NCBI	1	Vibrio phage 1.030.O._10N.222.55.F9	1	no_strain_in_ipg
AUR88749.1	AAA domain protein	46918-46457:hypothetical protein,47369-46884:putative vitamin uptake transporter,48159-47446:hypothetical protein,48953-48228:AAA domain protein,49838-49017:P-loop containing nucleoside triphosphate hydrolase,50311-49916:hypothetical protein,50461-50664:DNA-binding domain protein	viruses, g-proteobacteria	NCBI	3	Vibrio phage 1.117.O._10N.261.45.E9,Vibrio phage 1.207.B._10N.222.51.C2,Vibrio phage 2.117.O._10N.261.45.E9	1	no_strain_in_ipg
AUR89565.1	coil containing protein	40176-38761:P-loop containing nucleoside triphosphate hydrolase,41240-40173:PD-(D/E)XK nuclease superfamily protein,41849-41307:hypothetical protein,42630-41851:coil containing protein,43161-42640:coil containing protein,45531-43228:bifunctional DNA primase/polymerase,45767-45543:hypothetical protein	viruses, g-proteobacteria	NCBI	2	Vibrio phage 1.124.O._10N.286.49.B1,Vibrio phage 1.174.O._10N.261.55.A8	2	no_strain_in_ipg
AUR91795.1	coil containing protein	40760-39345:P-loop containing nucleoside triphosphate hydrolase,41824-40757:PD-(D/E)XK nuclease superfamily protein,42433-41891:hypothetical protein,43214-42435:coil containing protein,43736-43224:coil containing protein,46106-43803:coil containing protein,46342-46118:hypothetical protein	viruses, g-proteobacteria	NCBI	1	Vibrio phage 1.164.O._10N.261.51.A7	1	no_strain_in_ipg
AVH85774.1	hypothetical protein	pyruvate oxidase/monooxygenase/DNA hel/duf/?/rep/	Firmicutes, Viruses (T)	NCBI	1	Lactobacillus phage PM411	1	no_strain_in_ipg	Lactobacillales
ALY06917.1	hypothetical protein SAC12_096	DUF1064/?/ssb/duf/?/?/Dna pol(metallophos_2)	Firmicutes, Viruses (V)	NCBI	1	Lactobacillus phage SA-C12	1	no_strain_in_ipg	Lactobacillales
WP_111861999.1	AAA family ATPase	none	Firmicutes, Bacteria	NCBI	1	Aerococcus urinae	3	UMB0267,UMB7382,UMB8662	Lactobacillales
AUX82998.1	AAA-ATPase	24097-22427:DNA recombinase,24366-24073:nuclease,25209-24370:hypothetical protein,25910-25242:AAA-ATPase,27082-25907:exonuclease,28934-27069:DNA polymerase I,29559-29134:hypothetical protein	viruses, high GC Gram+	NCBI	3	Microbacterium phage BonesMcCoy,Microbacterium phage Gargoyle,Microbacterium phage Knox	1	no_strain_in_ipg
AUX83123.1	AAA-ATPase	24085-22415:DNA recombinase,24354-24061:nuclease,25197-24358:hypothetical protein,25898-25230:AAA-ATPase,27070-25895:exonuclease,28922-27057:DNA polymerase I,29547-29122:hypothetical protein	viruses, high GC Gram+	NCBI	5	Microbacterium phage Antoinette,Microbacterium phage Dave,Microbacterium phage Peep,Microbacterium phage Renzie,Microbacterium phage Superfresh	1	no_strain_in_ipg
AUX83186.1	AAA-ATPase	24194-22452:DNA recombinase,24463-24170:nuclease,25321-24467:hypothetical protein,26020-25352:AAA-ATPase,27195-26017:exonuclease,29047-27182:DNA polymerase I,29674-29228:hypothetical protein	viruses, high GC Gram+	NCBI	4	Microbacterium phage Balsa,Microbacterium phage Peppino,Microbacterium phage Raccoon,Microbacterium phage Schnapsidee	1	no_strain_in_ipg
AVD99811.1	AAA-ATPase	49880-49656:hypothetical protein,50383-49877:thioredoxin,51337-50456:hypothetical protein,52133-51354:AAA-ATPase,53365-52184:exonuclease/helicase,53705-53355:hypothetical protein,54030-53698:hypothetical protein	viruses, high GC Gram+	NCBI	1	Gordonia phage Flapper	1	no_strain_in_ipg
AVE00719.1	AAA-ATPase	49827-49606:hypothetical protein,50432-49824:thioredoxin,51377-50454:hypothetical protein,52253-51390:AAA-ATPase,53499-52291:exonuclease,53860-53489:hypothetical protein,54189-53857:hypothetical protein	viruses, high GC Gram+	NCBI	3	Gordonia phage Buggaboo,Gordonia phage NosilaM,Gordonia phage SuperSulley	1	no_strain_in_ipg
AUV57300.1	hypothetical protein	DUF1064/?/?/duf/metallophos_2/nicotinamide mononucleotide transporter/HNH end	Firmicutes, Viruses (T?)	NCBI	1	Lactobacillus phage Satyr	1	no_strain_in_ipg	Lactobacillales
WP_016058363.1	AAA family ATPase	hage_Mu_Gam/duf/DUF669/HNHc_6	Firmicutes, Viruses (T)	NCBI	1	Lactobacillus phage Sha1	1	no_strain_in_ipg	Lactobacillales
WP_064214332.1	ATP-binding protein	none	Firmicutes, Bacteria	NCBI	1	Anoxybacillus flavithermus	1	AF16	Bacillales
BBD20138.1	NTP-binding protein	Sipho_Gp157/duf/hel/ssb(duf669)/pri	Firmicutes, Viruses (T)	NCBI	1	Lactobacillus phage T25	1	no_strain_in_ipg	Lactobacillales
AVO24428.1	AAA-ATPase	24088-22418:DNA recombinase,24357-24064:nuclease,25200-24361:hypothetical protein,25901-25233:AAA-ATPase,27073-25898:exonuclease,28925-27060:DNA polymerase I,29550-29125:hypothetical protein	viruses, high GC Gram+	NCBI	7	Microbacterium phage AlexAdler,Microbacterium phage Martin,Microbacterium phage MillyPhilly,Microbacterium phage Phriends,Microbacterium phage Robinson,Microbacterium phage Stanktossa,Microbacterium phage TinSulphur	1	no_strain_in_ipg
AVO26050.1	AAA-ATPase	51712-51870:hypothetical protein,51867-52130:membrane protein,52173-52541:membrane protein,52573-53652:AAA-ATPase,53733-54350:hypothetical protein,54574-54801:hypothetical protein,54798-55091:hypothetical protein	viruses, high GC Gram+	NCBI	1	Mycobacterium phage Thumb	1	no_strain_in_ipg
AVP40224.1	putative recA-like NTPase	24993-24778:hypothetical protein,25539-25018:hypothetical protein,26036-25557:hypothetical protein,26847-26023:putative recA-like NTPase,26982-27224:regulatory protein cro,27647-27252:hypothetical protein,29977-27644:putative DNA primase/polymerase	viruses, enterobacteria	NCBI	1	Escherichia phage vB_EcoS Sa179lw	1	no_strain_in_ipg
AVP41394.1	AAA-ATPase	42244-41987:hypothetical protein,43009-42356:hypothetical protein,44209-43277:hypothetical protein,44990-44223:AAA-ATPase,45153-44977:hypothetical protein,46145-45150:nuclease,46369-46142:hypothetical protein	viruses, high GC Gram+	NCBI	1	Streptomyces phage Yara	1	no_strain_in_ipg
AVP41503.1	AAA-ATPase	43514-43179:hypothetical protein,44313-43597:hypothetical protein,45342-44485:hypothetical protein,46130-45360:AAA-ATPase,46293-46117:hypothetical protein,47288-46290:nuclease,47505-47260:hypothetical protein	viruses, high GC Gram+	NCBI	1	Streptomyces phage Wentworth	1	no_strain_in_ipg
NBJ89928.1	ATP-binding protein	none	Firmicutes, Bacteria	NCBI	1	Acutalibacter sp.	1	1XD8-36	Clostridiales
AVR56122.1	AAA-ATPase	24369-22627:DNA recombinase,24638-24345:nuclease,25499-24642:hypothetical protein,26198-25530:AAA-ATPase,27373-26195:exonuclease,29216-27360:DNA polymerase I,29850-29404:hypothetical protein	viruses, high GC Gram+	NCBI	3	Microbacterium phage BeeBee8,Microbacterium phage Etna,Microbacterium phage Redfield	1	no_strain_in_ipg
AVR56953.1	RecA-like DNA recombinase	48116-48367:hypothetical protein,48360-49469:RecB-like exonuclease/helicase,49469-49756:hypothetical protein,49756-50565:RecA-like DNA recombinase,50647-51474:hypothetical protein,51622-51939:holliday junction resolvase,51936-52229:hypothetical protein	viruses, high GC Gram+	NCBI	1	Microbacterium phage Triscuit	1	no_strain_in_ipg
AWD93183.1	putative RecA family protein	46038-45589:hypothetical protein,46287-46042:putative poly-beta-1,6-N-acetyl-D-glucosamine N-deacetylase,47599-46289:hypothetical protein,48717-47596:putative RecA family protein,49052-48729:hypothetical protein,49495-49055:hypothetical protein,50319-49987:hypothetical protein	viruses, g-proteobacteria	NCBI	1	Acinetobacter phage AM106	1	no_strain_in_ipg
AWN07812.1	AAA-ATPase	86304-86504:hypothetical protein,86501-86722:hypothetical protein,86719-87066:hypothetical protein,87196-88029:AAA-ATPase,88084-88653:hypothetical protein,88738-89118:RecB-like exonuclease/helicase,89102-89473:hypothetical protein	viruses, high GC Gram+	NCBI	1	Microbacterium phage Hendrix	1	no_strain_in_ipg
AZA17307.1	hypothetical protein DQL93_0640	methylase/methylase/antirepressor protein/sak/Phage_pRha-HTH_17/Metallophos_2/?	Firmicutes, Viruses (T)	NCBI	1	Lactobacillus phage ViSo-2018a	1	no_strain_in_ipg	Lactobacillales
AWV20341.1	Phage protein	none	a-proteobacteria, Bacteria	NCBI	1	Roseomonas mucosa	1	AD2
YP_008873340.1	hypothetical protein	ssb/duf	Firmicutes, Viruses (T)	NCBI	1	Bacillus phage vB_BanS-Tsamsa	1	no_strain_in_ipg	Bacillales
AWY04501.1	RecA-like recombinase	28248-28784:hypothetical protein,28855-30009:RecB-like exonuclease/helicase,30009-30179:hypothetical protein,30179-31027:RecA-like recombinase,31027-32061:hypothetical protein,32548-35433:DNA primase,35430-35639:hypothetical protein	viruses, high GC Gram+	NCBI	5	Microbacterium phage Anakin,Microbacterium phage AnnaSerena,Microbacterium phage Krampus,Microbacterium phage NarutoRun,Microbacterium phage Rachella	1	no_strain_in_ipg
AWY05226.1	DNA recombinase	28452-28577:hypothetical protein,28911-28639:nuclease,29479-28916:hypothetical protein,30292-29483:DNA recombinase,30462-30289:hypothetical protein,31484-30459:helicase,33864-31474:DNA polymerase I	viruses, high GC Gram+	NCBI	1	Gordonia phage Margaret	1	no_strain_in_ipg
AWY06161.1	AAA-ATPase	40876-41415:hypothetical protein,41757-42902:exonuclease,42902-43084:hypothetical protein,43075-44001:AAA-ATPase,44001-44741:hypothetical protein,44745-44858:hypothetical protein,44983-45858:oxidoreductase	viruses, high GC Gram+	NCBI	1	Gordonia phage Suzy	1	no_strain_in_ipg
AWY07292.1	DNA recombinase	35844-36851:exonuclease,36851-37096:hypothetical protein,37100-37339:hypothetical protein,37465-38475:DNA recombinase,38561-39031:hypothetical protein,39127-41799:DNA primase/polymerase,42124-42450:hypothetical protein	viruses, high GC Gram+	NCBI	3	Streptomyces phage Araceli,Streptomyces phage Henoccus,Streptomyces phage JackieB	1	no_strain_in_ipg
AWY07455.1	DNA recombinase	36210-37214:exonuclease,37211-37465:hypothetical protein,37469-37714:hypothetical protein,37799-38812:DNA recombinase,38901-39371:hypothetical protein,39473-42130:DNA primase/polymerase,42461-42787:hypothetical protein	viruses, high GC Gram+	NCBI	1	Streptomyces phage UNTPL	1	no_strain_in_ipg
AWY07537.1	DNA recombinase	36312-37310:exonuclease,37310-37597:hypothetical protein,37601-37849:hypothetical protein,37996-39006:DNA recombinase,39090-39566:hypothetical protein,39653-42310:DNA primase/polymerase,42643-42972:hypothetical protein	viruses, high GC Gram+	NCBI	1	Streptomyces phage LazerLemon	1	no_strain_in_ipg
AXC34302.1	AAA domain protein	33133-32930:hypothetical protein,33294-33917:nucleotide pyrophosphohydrolase,33995-34462:hypothetical protein,34515-35195:AAA domain protein,35252-36061:hypothetical protein,36122-36637:hypothetical protein,36642-37526:hypothetical protein	viruses, enterobacteria	NCBI	1	Escherichia phage Halfdan	1	no_strain_in_ipg
AYP68366.1	hypothetical protein vBBcoS136_00252	duf/cell wall-binding protein precursor	Firmicutes, Viruses (T)	NCBI	1	Bacillus phage vB_BcoS-136	1	no_strain_in_ipg	Bacillales
WP_033699196.1	MULTISPECIES: AAA family ATPase	Restriction_endonuclease_like/?/duf/?/DUF669	Firmicutes, Viruses (T)	NCBI	1	Bacillus phage vB_BtS_BMBtp15	1	BGSC 4AE1	Bacillales
AXH47197.1	AAA-ATPase	51718-51879:hypothetical protein,51876-52139:hypothetical protein,52182-52571:hypothetical protein,52603-53682:AAA-ATPase,53763-54383:hypothetical protein,54483-54776:hypothetical protein,54773-55162:hypothetical protein	viruses, high GC Gram+	NCBI	1	Mycobacterium phage Cborch11	1	no_strain_in_ipg
AXH49442.1	RecA-like DNA recombinase	35943-36941:exonuclease,36938-37192:hypothetical protein,37196-37432:hypothetical protein,37524-38537:RecA-like DNA recombinase,38632-39102:hypothetical protein,39196-41853:DNA primase/polymerase,42160-42432:hypothetical protein	viruses, high GC Gram+	NCBI	2	Streptomyces phage Crosby,Streptomyces phage Microdon	2	no_strain_in_ipg
AXH49799.1	AAA-ATPase	48990-48769:hypothetical protein,49499-48987:thioredoxin,50445-49570:hypothetical protein,51253-50462:AAA-ATPase,52498-51308:nuclease,52857-52495:hypothetical protein,53203-52850:hypothetical protein	viruses, high GC Gram+	NCBI	2	Gordonia phage Fury,Gordonia phage Pleakley	1	no_strain_in_ipg
AXH50345.1	RecA-like DNA recombinase	48798-48568:hypothetical protein,49269-48805:hypothetical protein,50271-49339:hypothetical protein,51126-50305:RecA-like DNA recombinase,52381-51182:nuclease,52686-52378:hypothetical protein,52873-52697:hypothetical protein	viruses, high GC Gram+	NCBI	4	Gordonia phage Emianna,Gordonia phage Foxboro,Gordonia phage Kurt,Gordonia phage NatB6	1	no_strain_in_ipg
AXQ52898.1	AAA-ATPase	24055-22373:DNA recombinase,24324-24031:nuclease,25172-24324:hypothetical protein,25896-25201:AAA-ATPase,27068-25893:exonuclease,27180-27058:hypothetical protein,27344-27180:hypothetical protein	viruses, high GC Gram+	NCBI	1	Microbacterium phage Neferthena	1	no_strain_in_ipg
AXQ61385.1	RecA-like DNA recombinase	46140-45910:hypothetical protein,46706-46137:thioredoxin,47622-46780:hypothetical protein,48435-47638:RecA-like DNA recombinase,48623-48432:hypothetical protein,49875-48676:exonuclease,50173-49868:hypothetical protein	viruses, high GC Gram+	NCBI	1	Gordonia phage Marietta	1	no_strain_in_ipg
AYB56750.1	hypothetical protein C2L97_12370	none	b-proteobacteria, Bacteria	NCBI	1	Ralstonia solanacearum	1	SFC
AYB69783.1	AAA-ATPase	49504-49274:hypothetical protein,49975-49511:thioredoxin,50967-50050:hypothetical protein,51822-51001:AAA-ATPase,52214-51819:hypothetical protein,53442-52243:nuclease,53747-53439:hypothetical protein	viruses, high GC Gram+	NCBI	2	Gordonia phage Jifall16,Gordonia phage KidneyBean	1	no_strain_in_ipg
AYD82154.1	AAA-ATPase	49569-49345:hypothetical protein,50072-49566:thioredoxin,51020-50145:hypothetical protein,51816-51037:AAA-ATPase,52823-51867:nuclease,53491-53045:hypothetical protein,53873-53538:hypothetical protein	viruses, high GC Gram+	NCBI	1	Gordonia phage Turuncu	1	no_strain_in_ipg
AYD82558.1	putative ATPase AAA	66328-64619:helicase,67233-66325:exonuclease,68003-67353:hypothetical protein,68688-68005:putative ATPase AAA,69009-68716:hypothetical protein,69181-68996:hypothetical protein,69639-69178:putative DNA binding protein	viruses, b-proteobacteria	NCBI	1	Achromobacter phage vB_Ade_ART	1	no_strain_in_ipg
AZA16446.1	NTP-binding protein	duf/hel	Firmicutes, Viruses (T)	NCBI	1	Lactobacillus phage ViSo-2018b	1	NWC_2_2	Lactobacillales
ANY30003.1	DNA-binding protein	Phage_Mu_Gam/?/?/sak4/DUF669/D5_N/Terminase_1	Firmicutes, Viruses (T)	NCBI	1	Bacillus phage Wrath	1	no_strain_in_ipg	Bacillales
WP_014024924.1	AAA family ATPase	Sipho_Gp157/duf/ssb/hnh endo/HTH_36	Firmicutes, Viruses (T)	NCBI	1	Lactococcus garvieae phage PLgT-1	1	Lg2	Lactobacillales
WP_002819822.1	MULTISPECIES: AAA family ATPase	HNH_3/XRE_HTH/Cas4-like/duf/rep org/DnaC/ LUB HNH endo/?/?/duf/?/rep/hel loader(DnaI) LUB anti-rep/?/?/duf/?/rep/hel loader(DnaI) LUB HNH end/?/duf/?/?/hel loader(DnaI)	Firmicutes, Viruses (T/V)	NCBI	5	Lactococcus phage 4268 (V),Lactococcus phage CHPC148,Lactococcus phage CHPC836,Lactococcus phage CHPC974	5	no_strain_in_ipg	Lactobacillales
WP_101945720.1	AAA family ATPase	treg/?/duf/hel/?/rep LUB treg/?/duf/hel/DUF669/rep	Firmicutes, Viruses (T)	NCBI	2	Lactococcus phage 56701,Lactococcus phage 98201	2	no_strain_in_ipg	Lactobacillales
WP_039115581.1	AAA family ATPase	Treg/?/Sipho_Gp157duf/?/?/hel	Firmicutes, Viruses (T)	NCBI	1	Lactococcus phage 98202	1	no_strain_in_ipg	Lactobacillales
ANT43985.1	hypothetical protein DS98203_12	transcriptional regulator/Sipho_Gp157/duf/?/?/hel	Firmicutes, Viruses (T)	NCBI	1	Lactococcus phage 98203	1	no_strain_in_ipg	Lactobacillales
YP_009194202.1	putative nucleotide-binding protein	HTH_31/?/?/duf/	Firmicutes, Viruses (T)	NCBI	1	Brevibacillus phage Sundance	1	no_strain_in_ipg	Bacillales
WP_111882917.1	AAA family ATPase	none	Firmicutes, Bacteria	NCBI	1	Aerococcus urinae	2	UMB0574,nie_ma	Lactobacillales
ANT44037.1	hypothetical protein DS98204_12	transcriptional regulator/Sipho_Gp157/?/duf/?/?/helicase	Firmicutes, Viruses (T)	NCBI	1	Lactococcus phage 98204	1	no_strain_in_ipg	Lactobacillales
ARM66189.1	AAA domain-containing protein	rep/?/duf/?/hel/pri	Firmicutes, Viruses (T)	NCBI	7	Lactococcus phage AM1,Lactococcus phage AM11,Lactococcus phage AM12,Lactococcus phage AM2,Lactococcus phage AM3,Lactococcus phage AM8,Lactococcus phage AM9	7	no_strain_in_ipg	Lactobacillales
HCT97086.1	alpha/beta hydrolase	none	Firmicutes, Bacteria	NCBI	1	Aerococcus urinaeequi	1	no_strain_in_ipg	Lactobacillales
AZF88184.1	ATPase	2817-2626:DNA-binding domain protein,2958-3407:hypothetical protein,3414-3764:hypothetical protein,3773-4447:ATPase,4450-5211:hypothetical protein,5279-6178:putative exonuclease,6175-7887:ResIII	viruses, cyanobacteria	NCBI	1	Microcystis phage Me-ZS1	1	no_strain_in_ipg
AZF90040.1	RecA	28921-28025:RecB,29555-29028:hypothetical protein,30335-29634:single-stranded DNA-binding protein,31119-30394:RecA,31605-31165:hypothetical protein,32239-31682:MazG-related protein,32377-32565:hypothetical protein	viruses, g-proteobacteria	NCBI	1	Pseudomonas phage vB_PaeS_SCUT-S3	1	no_strain_in_ipg
NP_116538.1	hypothetical protein BK5-Tp46	duf/?/ssb/rep	Firmicutes, Viruses (T)	NCBI	1	Lactococcus phage BK5-T	1	no_strain_in_ipg	Lactobacillales
ANT44146.1	nucleotide-binding protein	HNH endo/Cro-CI family transcriptional regulator/Siphovirus Gp157/duf/hel/DUF669/bifunctional DNA primase/polymerase	Firmicutes, Viruses (T)	NCBI	1	Lactococcus phage Dub35A	1	no_strain_in_ipg	Lactobacillales
QGJ84930.1	hypothetical protein	?/duf/?	Firmicutes, Viruses (T)	NCBI	1	Lactococcus phage P1048	1	no_strain_in_ipg	Lactobacillales
AAC48871.1	ORF245	DUF1408/Sipho_Gp157/duf	Firmicutes, Viruses (T)	NCBI	1	Lactococcus phage phi31	1	no_strain_in_ipg	Lactobacillales
YP_009006951.1	hypothetical protein T548_0073	rep/?/duf/DnaB hel/pri	Firmicutes, Viruses (V)	NCBI	1	Lactococcus phage phiL47	1	no_strain_in_ipg	Lactobacillales
WP_021214427.1	AAA family ATPase	transcript reg/outer membrane prot/Mu Gam/duf/ssb/rep/topo	Firmicutes, Viruses (T)	NCBI	2	Lactococcus phage proPhi2,Lactococcus phage proPhi4	2	TIFN2,TIFN4	Lactobacillales
WP_021211861.1	AAA family ATPase	duf/?/?/pri-pol	Firmicutes, Viruses (T)	NCBI	1	Lactococcus phage proPhi7	1	TIFN7	Lactobacillales
WP_011834780.1	AAA family ATPase	transc reg/Phage_Mu_Gam/duf/ssb/Rep_Org_C(DUF4373)/DnaC	Firmicutes, Viruses (T)	NCBI	1	Lactococcus phage TP712	1	no_strain_in_ipg	Lactobacillales
AAF12715.1	unknown	transcription reg/Phage_Mu_Gam/duf	Firmicutes, Viruses (T)	NCBI	1	Lactococcus phage TPW22	1	no_strain_in_ipg	Lactobacillales
WP_064221335.1	AAA family ATPase	none	Firmicutes, Bacteria	NCBI	1	Anoxybacillus flavithermus	1	AF14	Bacillales
AZS06605.1	RecA-like DNA recombinase	29752-29387:hypothetical protein,30053-29745:hypothetical protein,30872-30189:hypothetical protein,31703-30873:RecA-like DNA recombinase,32689-31700:helicase,35060-32673:DNA polymerase I,35543-35163:hypothetical protein	viruses, high GC Gram+	NCBI	1	Mycobacterium phage JacoRen57	1	no_strain_in_ipg
AZS06684.1	DNA recombinase	29720-30685:helicase,30831-31100:hypothetical protein,31405-32076:hypothetical protein,32492-33436:DNA recombinase,33634-34110:hypothetical protein,34194-36686:DNA primase,37298-37450:hypothetical protein	viruses, high GC Gram+	NCBI	1	Streptomyces phage Hiyaa	1	no_strain_in_ipg
AZS11793.1	hypothetical protein PBI_NINA_39	27130-26843:nuclease,27285-27127:hypothetical protein,27914-27363:hypothetical protein,28732-27914:hypothetical protein,29915-28884:helicase,30288-29908:hypothetical protein,32678-30285:DNA polymerase I	viruses, high GC Gram+	NCBI	2	Gordonia phage Nina,Gordonia phage SweatNTears	1	no_strain_in_ipg
WP_015987320.1	AAA family ATPase	Sipho_Gp157/duf/hel/DUF669/pripol	Firmicutes, Viruses (T)	NCBI	1	Listeria phage B025	1	no_strain_in_ipg	Bacillales
AZV01741.1	DNA recombinase	23665-21992:DNA recombinase,23934-23641:nuclease,24621-23938:hypothetical protein,25315-24650:DNA recombinase,26499-25312:Cas4-like exonuclease,28339-26486:DNA polymerase I,28905-28522:hypothetical protein	viruses, high GC Gram+	NCBI	1	Microbacterium phage Schubert	1	no_strain_in_ipg
BAE49156.1	hypothetical protein amb0352	none	a-proteobacteria, Bacteria	NCBI	1	Magnetospirillum magneticum	1	AMB-1
BAH22212.1	hypothetical protein	none	a-proteobacteria, Bacteria	NCBI	1	Wolbachia endosymbiont of Cadra cautella	1	wCauB
BAH22277.1	hypothetical protein	none	a-proteobacteria, Bacteria	NCBI	1	Wolbachia endosymbiont of Cadra cautella	1	wCauB
BAK31649.1	hypothetical protein ERH_0592	none	Firmicutes, Bacteria	NCBI	1	Erysipelothrix rhusiopathiae	1	Fujisawa	Erysipelotrichales
BAL53628.1	phage nucleotide-binding protein	none	bacteria, Bacteria	NCBI	1	Aquificae bacterium uncultured	1	no_strain_in_ipg
BAN87296.1	hypothetical protein AB237_1360	none	g-proteobacteria, Bacteria	NCBI	1	Acinetobacter baumannii	1	NCGM 237
BAP88874.1	uncharacterized protein E1O_17430	none	b-proteobacteria, Bacteria	NCBI	1	Burkholderiales bacterium	1	GJ-E10
BAX03408.1	hypothetical protein	47960-48475:lysozyme,444-1:hypothetical protein,1040-444:hypothetical protein,1774-1049:hypothetical protein,2351-2010:hypothetical protein,2947-2399:hypothetical protein,5052-5672:hypothetical protein	viruses, CFB group bacteria	NCBI	1	Azobacteroides phage ProJPt-Bp1	1	no_strain_in_ipg
BBB91029.1	hypothetical protein MAMMFC1_01697	none	Firmicutes, Bacteria	NCBI	1	Methylomusa anaerophila	1	MMFC1	Selenomonadales
YP_009147719.1	hypothetical protein WRP3_062	endolysin/HTH_XRE/rep/duf/?/hel/pri	Firmicutes, Viruses (T)	NCBI	1	Lactococcus phage WRP3	1	no_strain_in_ipg	Lactobacillales
CAA2409800.1	Phage recombinase protein	27277-25598:Phage DNA/RNA helicase,28302-27280:Phage Exonuclease,29205-28369:Putative phage Single-stranded DNA-binding protein,30048-29359:Phage recombinase protein,30234-30052:hypothetical protein,30948-30415:hypothetical protein,31627-31004:Phage Nucleoside Triphosphate Pyrophosphohydrolase MazG-related protein	viruses, g-proteobacteria	NCBI	1	Xanthomonas phage Suba	1	no_strain_in_ipg
WP_075039431.1	AAA family ATPase	none	Firmicutes, Bacteria	NCBI	1	Anoxybacillus mongoliensis	1	MB4	Bacillales
WP_130067507.1	AAA family ATPase	none	Firmicutes, Bacteria	NCBI	1	Bacillus albus	1	PFYN01	Bacillales
WP_144626279.1	AAA family ATPase	none	Firmicutes, Bacteria	NCBI	1	Bacillus altitudinis	1	DE0090	Bacillales
CAA7614799.1	conserved hypothetical protein	none	a-proteobacteria, Bacteria	NCBI	1	Magnetospirillum sp.	1	SS-4
CAA7614926.1	conserved hypothetical protein	none	a-proteobacteria, Bacteria	NCBI	1	Magnetospirillum sp.	1	SS-4
CAA7615767.1	conserved hypothetical protein	none	a-proteobacteria, Bacteria	NCBI	1	Magnetospirillum sp.	1	UT-4
CAA7618243.1	conserved hypothetical protein	none	a-proteobacteria, Bacteria	NCBI	1	Magnetospirillum sp.	1	SS-4
CAA7618894.1	ATPase AAA	none	a-proteobacteria, Bacteria	NCBI	1	Magnetospirillum sp.	1	LM-5
CAA7619012.1	hypothetical protein MTBSS4_230013	none	a-proteobacteria, Bacteria	NCBI	1	Magnetospirillum sp.	1	SS-4
CAA7619745.1	conserved hypothetical protein	none	a-proteobacteria, Bacteria	NCBI	1	Magnetospirillum sp.	1	SS-4
CAA7620501.1	conserved hypothetical protein	none	a-proteobacteria, Bacteria	NCBI	1	Magnetospirillum sp.	1	SS-4
CAA7621592.1	conserved hypothetical protein	none	a-proteobacteria, Bacteria	NCBI	1	Candidatus Terasakiella magnetica	1	PR1
CAA7627434.1	conserved hypothetical protein	none	a-proteobacteria, Bacteria	NCBI	1	Candidatus Terasakiella magnetica	1	PR1
CAG23310.1	conserved hypothetical protein	none	g-proteobacteria, Bacteria	NCBI	1	Photobacterium profundum	1	SS9
CAM77551.1	conserved hypothetical protein	none	a-proteobacteria, Bacteria	NCBI	1	Magnetospirillum gryphiswaldense	1	MSR-1
CAM77552.1	conserved hypothetical protein	none	a-proteobacteria, Bacteria	NCBI	1	Magnetospirillum gryphiswaldense	1	MSR-1
CAM77553.1	conserved hypothetical protein	none	a-proteobacteria, Bacteria	NCBI	1	Magnetospirillum gryphiswaldense	1	MSR-1
CAM77560.1	conserved hypothetical protein	none	a-proteobacteria, Bacteria	NCBI	1	Magnetospirillum gryphiswaldense	1	MSR-1
CAM87583.1	hypothetical protein; putative phage-related protein	none	g-proteobacteria, Bacteria	NCBI	1	Acinetobacter baumannii	1	AYE
CBJ38803.1	conserved protein of unknown function	none	b-proteobacteria, Bacteria	NCBI	1	Ralstonia solanacearum	1	CMR15
WP_125116471.1	ATP-binding protein	none	Firmicutes, Bacteria	NCBI	1	Agathobaculum sp.	1	Marseille-P7918	Clostridiales
WP_152803987.1	AAA family ATPase	none	Firmicutes, Bacteria	NCBI	1	Alkalibaculum sp.	1	M08DMB	Clostridiales
CCA85616.1	conserved hypothethical protein	none	b-proteobacteria, Bacteria	NCBI	1	Ralstonia syzygii	1	R24
CCX55743.1	putative uncharacterized protein	none	Firmicutes, Bacteria	NCBI	1	Veillonella sp. CAG:933	1	no_strain_in_ipg	Veillonellales
WP_105302673.1	ATP-binding protein	none	Firmicutes, Bacteria	NCBI	1	Anaerolactibacter massiliensis	1	Marseille-P4302	Clostridiales
WP_006873564.1	ATP-binding protein	none	Firmicutes, Bacteria	NCBI	1	Anaerotruncus colihominis	1	DSM 17241	Clostridiales
CDA50189.1	putative uncharacterized protein	none	Firmicutes, Bacteria	NCBI	1	Dialister sp. CAG:486	1	no_strain_in_ipg	Veillonellales
WP_014471968.1	ATP-binding protein	none	Firmicutes, Bacteria	NCBI	1	Bacillus amyloliquefaciens	1	LL3	Bacillales
CDB46936.1	putative uncharacterized protein	none	Firmicutes, Bacteria	NCBI	1	Phascolarctobacterium sp.	1	CAG:207	Acidaminococcales
WP_055245903.1	ATP-binding protein	none	Firmicutes, Bacteria	NCBI	1	Anaerotruncus colihominis	1	2789STDY5834939	Clostridiales
WP_117546707.1	ATP-binding protein	none	Firmicutes, Bacteria	NCBI	1	Anaerotruncus colihominis	1	TF05-12AC	Clostridiales
CDD26008.1	putative uncharacterized protein	none	CFB group bacteria, Bacteria	NCBI	1	Alistipes sp. CAG:29	1	no_strain_in_ipg
CDD32316.1	phage nucleotide-binding protein	none	CFB group bacteria, Bacteria	NCBI	1	Bacteroides sp. CAG:714	1	no_strain_in_ipg
CDD82643.1	putative phage nucleotide-binding protein	none	CFB group bacteria, Bacteria	NCBI	1	Bacteroides sp. CAG:462	1	no_strain_in_ipg
CDD94671.1	phage protein	none	verrucomicrobia, Bacteria	NCBI	1	Akkermansia sp. CAG:344	1	no_strain_in_ipg
WP_021493516.1	MULTISPECIES: ATP-binding protein	none	Firmicutes, Bacteria	NCBI	1	Bacillus amyloliquefaciens	2	Bac57,EGD-AQ14	Bacillales
CDF04914.1	putative uncharacterized protein	none	Firmicutes, Bacteria	NCBI	1	Megasphaera elsdenii	1	no_strain_in_ipg	Veillonellales
WP_083067634.1	AAA family ATPase	none	Firmicutes, Bacteria	NCBI	1	Aerococcus viridans	1	FDAARGOS_249	Lactobacillales
WP_102198744.1	AAA family ATPase	none	Firmicutes, Bacteria	NCBI	1	Aerococcus viridans	1	UMB0240	Lactobacillales
CRH06169.1	conserved protein of unknown function	none	bacteria, Bacteria	NCBI	1	magneto-ovoid bacterium	1	MO-1
CRH89988.1	Uncharacterised protein	none	chlamydias, Bacteria	NCBI	1	Chlamydia trachomatis	1	H27IMS
CRL44464.1	hypothetical protein SGGMMB4_01592	none	enterobacteria, Bacteria	NCBI	1	Sodalis glossinidius str. 'morsitans'	1	morsitans
WP_111856888.1	AAA family ATPase	none	Firmicutes, Bacteria	NCBI	1	Aerococcus viridans	1	NCTC7595	Lactobacillales
CUA99163.1	AAA domain	none	b-proteobacteria, Bacteria	NCBI	1	Thiomonas bhubaneswarensis	1	DSM 18181
CUB07869.1	AAA domain	none	proteobacteria, Bacteria	NCBI	1	Tepidiphilus thermophilus	1	JCM 19170
WP_038458615.1	MULTISPECIES: ATP-binding protein	none	Firmicutes, Bacteria	NCBI	3	Bacillus amyloliquefaciens,Bacillus siamensis,Bacillus velezensis	6	B425,FadWe,GR4-5,SQR9,SRCM100169,SRCM101368	Bacillales
WP_014417929.1	MULTISPECIES: ATP-binding protein	none	Firmicutes, Bacteria	NCBI	2	Bacillus amyloliquefaciens,Bacillus velezensis	4	Lzh-a42,PEBA20,Y2,YAU B9601-Y2	Bacillales
WP_046559754.1	MULTISPECIES: ATP-binding protein	none	Firmicutes, Bacteria	NCBI	2	Bacillus amyloliquefaciens,Bacillus velezensis	2	JJ-D34,RHNK22	Bacillales
WP_096034849.1	MULTISPECIES: ATP-binding protein	none	Firmicutes, Bacteria	NCBI	2	Bacillus amyloliquefaciens,Bacillus velezensis	2	SCGB 1,YP6	Bacillales
WP_098347098.1	AAA family ATPase	none	Firmicutes, Bacteria	NCBI	1	Bacillus anthracis	2	AFS027605,nie_ma	Bacillales
CUJ09304.1	phage nucleotide-binding protein	none	b-proteobacteria, Bacteria	NCBI	1	Achromobacter xylosoxidans	1	2789STDY5608622
WP_148355351.1	AAA family ATPase	none	Firmicutes, Bacteria	NCBI	1	Anaerotruncus colihominis	1	no_strain_in_ipg	Clostridiales
WP_162221774.1	AAA family ATPase	none	Firmicutes, Bacteria	NCBI	1	Anaerotruncus colihominis	1	JM4-15	Clostridiales
WP_105204567.1	ATP-binding protein	none	Firmicutes, Bacteria	NCBI	1	Anaerotruncus sp. uncultured	1	no_strain_in_ipg	Clostridiales
WP_041137870.1	ATP-binding protein	none	Firmicutes, Bacteria	NCBI	1	Beduini massiliensis	1	GM1	Clostridiales
CUP40674.1	Uncharacterised protein	none	CFB group bacteria, Bacteria	NCBI	1	Bacteroides xylanisolvens	1	2789STDY5608839
YP_001469088.1	gp089	exo/?/pri/duf/?/alpha-ketoglutarate decarboxylase/RecB exonuclease	Firmicutes, Viruses (V)	NCBI	1	Lactococcus virus KSY1	1	no_strain_in_ipg	Lactobacillales
WP_107867095.1	ATP-binding protein	none	Firmicutes, Bacteria	NCBI	1	Agitococcus lubricus	1	DSM 5822	Lactobacillales
CUU41689.1	hypothetical protein BVIRIDIS_06820	none	a-proteobacteria, Bacteria	NCBI	1	Blastochloris viridis	1	no_strain_in_ipg
CUV19237.1	conserved protein of unknown function	none	b-proteobacteria, Bacteria	NCBI	1	Ralstonia solanacearum	1	Phyl III-seqv23
CUV26178.1	conserved protein of unknown function	none	b-proteobacteria, Bacteria	NCBI	1	Ralstonia solanacearum	1	Phyl III-seqv23
CUV27031.1	Conserved hypothethical protein	none	b-proteobacteria, Bacteria	NCBI	1	Ralstonia solanacearum	1	Phyl III-seqv23
CUV31784.1	conserved protein of unknown function	none	b-proteobacteria, Bacteria	NCBI	1	Ralstonia solanacearum	1	Phyl III-seqv23
CUV31800.1	conserved protein of unknown function	none	b-proteobacteria, Bacteria	NCBI	1	Ralstonia solanacearum	1	Phyl III-seqv23
CUV56929.1	conserved protein of unknown function	none	b-proteobacteria, Bacteria	NCBI	1	Ralstonia solanacearum	1	Phyl III-seqv23
CUV58292.1	Conserved hypothethical protein	none	b-proteobacteria, Bacteria	NCBI	1	Ralstonia solanacearum	1	Phyl III-seqv23
WP_098788555.1	AAA family ATPase	none	Firmicutes, Bacteria	NCBI	1	Bacillus anthracis	2	AFS057764,nie_ma	Bacillales
DAB05395.1	TPA: hypothetical protein CPT89_00255	none	bacteria, Bacteria	NCBI	1	Candidatus Gastranaerophilales bacterium	1	HUM_11
WP_098925512.1	AAA family ATPase	none	Firmicutes, Bacteria	NCBI	1	Bacillus anthracis	1	AFS029941	Bacillales
WP_048020564.1	AAA family ATPase	none	Firmicutes, Bacteria	NCBI	1	Bacillus aryabhattai	2	LK20,LK25	Bacillales
WP_127760736.1	ATP-binding protein	none	Firmicutes, Bacteria	NCBI	1	Bacillus asahii	1	OM18	Bacillales
WP_151290720.1	ATP-binding protein	none	Firmicutes, Bacteria	NCBI	1	Bacillus atrophaeus	1	BA59	Bacillales
WP_063440449.1	AAA family ATPase	none	Firmicutes, Bacteria	NCBI	1	Bacillus badius	1	DSM 5610	Bacillales
WP_101356664.1	AAA family ATPase	none	Firmicutes, Bacteria	NCBI	1	Bacillus camelliae	1	7578--1	Bacillales
WP_083493741.1	AAA family ATPase	none	Firmicutes, Bacteria	NCBI	1	Bacillus cecembensis	1	DSM 21993	Bacillales
EEL19710.1	Phage NTP-binding protein	none	Firmicutes, Bacteria	NCBI	1	Bacillus cereus	1	Rock1-3	Bacillales
EJR59508.1	phage nucleotide-binding protein	none	Firmicutes, Bacteria	NCBI	1	Bacillus cereus	1	VD154	Bacillales
KXY28091.1	DNA-binding protein	none	Firmicutes, Bacteria	NCBI	1	Bacillus cereus	1	FSL K6-0067	Bacillales
WP_000195965.1	AAA family ATPase	none	Firmicutes, Bacteria	NCBI	1	Bacillus cereus	1	MSX-A1	Bacillales
WP_000406867.1	AAA family ATPase	none	Firmicutes, Bacteria	NCBI	1	Bacillus cereus	1	BAG4X2-1	Bacillales
WP_002124322.1	AAA family ATPase	none	Firmicutes, Bacteria	NCBI	1	Bacillus cereus	1	BAG6X1-2	Bacillales
WP_002145550.1	AAA family ATPase	none	Firmicutes, Bacteria	NCBI	1	Bacillus cereus	1	HuA4-10	Bacillales
WP_016079082.1	AAA family ATPase	none	Firmicutes, Bacteria	NCBI	1	Bacillus cereus	2	AFS052321,BAG1O-1	Bacillales
WP_016094894.1	AAA family ATPase	none	Firmicutes, Bacteria	NCBI	1	Bacillus cereus	1	HuA3-9	Bacillales
WP_016123589.1	AAA family ATPase	none	Firmicutes, Bacteria	NCBI	1	Bacillus cereus	1	VD184	Bacillales
WP_016125190.1	AAA family ATPase	none	Firmicutes, Bacteria	NCBI	1	Bacillus cereus	1	VD196	Bacillales
WP_042513443.1	AAA family ATPase	none	Firmicutes, Bacteria	NCBI	1	Bacillus cereus	1	D17	Bacillales
WP_044796183.1	AAA family ATPase	none	Firmicutes, Bacteria	NCBI	1	Bacillus cereus	1	AFS067996	Bacillales
WP_046946918.1	AAA family ATPase	none	Firmicutes, Bacteria	NCBI	1	Bacillus cereus	2	B4087,HWW 274-2	Bacillales
WP_061529077.1	AAA family ATPase	none	Firmicutes, Bacteria	NCBI	1	Bacillus cereus	1	FSL W8-0050	Bacillales
WP_061659283.1	AAA family ATPase	none	Firmicutes, Bacteria	NCBI	1	Bacillus cereus	1	FSL K6-0067	Bacillales
WP_061686893.1	AAA family ATPase	none	Firmicutes, Bacteria	NCBI	1	Bacillus cereus	1	FSL M8-0117	Bacillales
WP_072179777.1	AAA family ATPase	none	Firmicutes, Bacteria	NCBI	1	Bacillus cereus	1	no_strain_in_ipg	Bacillales
WP_074607850.1	AAA family ATPase	none	Firmicutes, Bacteria	NCBI	1	Bacillus cereus	1	MOD1_Bc89	Bacillales
WP_074620196.1	AAA family ATPase	none	Firmicutes, Bacteria	NCBI	1	Bacillus cereus	1	MOD1_Bc50	Bacillales
WP_078204896.1	AAA family ATPase	none	Firmicutes, Bacteria	NCBI	1	Bacillus cereus	1	FSL H8-0485	Bacillales
WP_078386830.1	AAA family ATPase	none	Firmicutes, Bacteria	NCBI	1	Bacillus cereus	1	WH2015	Bacillales
WP_086709383.1	AAA family ATPase	none	Firmicutes, Bacteria	NCBI	1	Bacillus cereus	1	16-00188	Bacillales
WP_088311692.1	AAA family ATPase	none	Firmicutes, Bacteria	NCBI	1	Bacillus cereus	1	MOD1_Bc215	Bacillales
WP_097796092.1	AAA family ATPase	none	Firmicutes, Bacteria	NCBI	1	Bacillus cereus	1	AFS088784	Bacillales
WP_097832969.1	AAA family ATPase	none	Firmicutes, Bacteria	NCBI	1	Bacillus cereus	1	AFS096926	Bacillales
WP_097919380.1	AAA family ATPase	none	Firmicutes, Bacteria	NCBI	1	Bacillus cereus	1	AFS097219	Bacillales
WP_097938609.1	AAA family ATPase	none	Firmicutes, Bacteria	NCBI	1	Bacillus cereus	2	AFS045441,AFS098022	Bacillales
WP_097998808.1	AAA family ATPase	none	Firmicutes, Bacteria	NCBI	1	Bacillus cereus	3	AFS018489,AFS022438,AFS097130	Bacillales
WP_098012772.1	AAA family ATPase	none	Firmicutes, Bacteria	NCBI	1	Bacillus cereus	5	AFS013880,AFS018668,AFS071863,AFS090123,AFS093833	Bacillales
WP_098021238.1	AAA family ATPase	none	Firmicutes, Bacteria	NCBI	1	Bacillus cereus	1	AFS095703	Bacillales
WP_098208045.1	AAA family ATPase	none	Firmicutes, Bacteria	NCBI	1	Bacillus cereus	5	AFS001900,AFS016599,AFS022169,AFS023720,AFS089031	Bacillales
WP_098208135.1	AAA family ATPase	none	Firmicutes, Bacteria	NCBI	1	Bacillus cereus	5	AFS001900,AFS011058,AFS016599,AFS023720,AFS089031	Bacillales
WP_098214350.1	AAA family ATPase	none	Firmicutes, Bacteria	NCBI	1	Bacillus cereus	4	AFS012400,AFS053406,AFS076904,P4-1-5	Bacillales
WP_098216493.1	AAA family ATPase	none	Firmicutes, Bacteria	NCBI	1	Bacillus cereus	1	AFS005977	Bacillales
WP_098258157.1	AAA family ATPase	none	Firmicutes, Bacteria	NCBI	1	Bacillus cereus	1	AFS013362	Bacillales
WP_098291400.1	AAA family ATPase	none	Firmicutes, Bacteria	NCBI	1	Bacillus cereus	1	AFS007158	Bacillales
WP_098291542.1	AAA family ATPase	none	Firmicutes, Bacteria	NCBI	1	Bacillus cereus	1	AFS007158	Bacillales
WP_098355417.1	AAA family ATPase	none	Firmicutes, Bacteria	NCBI	1	Bacillus cereus	1	AFS017700	Bacillales
WP_098397998.1	AAA family ATPase	none	Firmicutes, Bacteria	NCBI	1	Bacillus cereus	1	AFS009283	Bacillales
WP_098413373.1	AAA family ATPase	none	Firmicutes, Bacteria	NCBI	1	Bacillus cereus	1	AFS011058	Bacillales
WP_098430165.1	AAA family ATPase	none	Firmicutes, Bacteria	NCBI	1	Bacillus cereus	4	AFS029513,AFS044520,AFS071044,AFS081512	Bacillales
WP_098499351.1	AAA family ATPase	none	Firmicutes, Bacteria	NCBI	1	Bacillus cereus	1	AFS081508	Bacillales
WP_098502090.1	AAA family ATPase	none	Firmicutes, Bacteria	NCBI	1	Bacillus cereus	1	AFS077972	Bacillales
WP_098582393.1	AAA family ATPase	none	Firmicutes, Bacteria	NCBI	1	Bacillus cereus	1	AFS072104	Bacillales
WP_098583885.1	AAA family ATPase	none	Firmicutes, Bacteria	NCBI	1	Bacillus cereus	1	AFS083741	Bacillales
WP_098614601.1	AAA family ATPase	none	Firmicutes, Bacteria	NCBI	1	Bacillus cereus	1	AFS070861	Bacillales
WP_098683055.1	AAA family ATPase	none	Firmicutes, Bacteria	NCBI	1	Bacillus cereus	4	AFS038688,AFS042006,AFS046340,AFS059960	Bacillales
WP_098757935.1	AAA family ATPase	none	Firmicutes, Bacteria	NCBI	1	Bacillus cereus	1	AFS055486	Bacillales
WP_098772579.1	AAA family ATPase	none	Firmicutes, Bacteria	NCBI	1	Bacillus cereus	1	AFS039661	Bacillales
WP_098774016.1	AAA family ATPase	none	Firmicutes, Bacteria	NCBI	1	Bacillus cereus	1	AFS057690	Bacillales
WP_098776840.1	AAA family ATPase	none	Firmicutes, Bacteria	NCBI	1	Bacillus cereus	1	AFS053130	Bacillales
WP_098782164.1	AAA family ATPase	none	Firmicutes, Bacteria	NCBI	1	Bacillus cereus	1	AFS041711	Bacillales
WP_098782382.1	AAA family ATPase	none	Firmicutes, Bacteria	NCBI	1	Bacillus cereus	1	AFS041711	Bacillales
WP_098783528.1	AAA family ATPase	none	Firmicutes, Bacteria	NCBI	1	Bacillus cereus	1	AFS041711	Bacillales
WP_098787445.1	AAA family ATPase	none	Firmicutes, Bacteria	NCBI	1	Bacillus cereus	1	AFS041041	Bacillales
WP_098873532.1	AAA family ATPase	none	Firmicutes, Bacteria	NCBI	1	Bacillus cereus	2	AFS036086,AFS040627	Bacillales
WP_098881691.1	AAA family ATPase	none	Firmicutes, Bacteria	NCBI	1	Bacillus cereus	1	AFS042343	Bacillales
WP_098883694.1	AAA family ATPase	none	Firmicutes, Bacteria	NCBI	1	Bacillus cereus	1	AFS039926	Bacillales
WP_098889852.1	AAA family ATPase	none	Firmicutes, Bacteria	NCBI	1	Bacillus cereus	1	AFS036423	Bacillales
WP_098939731.1	AAA family ATPase	none	Firmicutes, Bacteria	NCBI	1	Bacillus cereus	1	AFS093276	Bacillales
WP_098962664.1	AAA family ATPase	none	Firmicutes, Bacteria	NCBI	1	Bacillus cereus	1	AFS031783	Bacillales
WP_098987779.1	AAA family ATPase	none	Firmicutes, Bacteria	NCBI	1	Bacillus cereus	1	AFS007396	Bacillales
WP_137075251.1	AAA family ATPase	none	Firmicutes, Bacteria	NCBI	1	Bacillus cereus	1	I153	Bacillales
WP_144608529.1	AAA family ATPase	none	Firmicutes, Bacteria	NCBI	1	Bacillus cereus	1	DE0429	Bacillales
WP_144640055.1	AAA family ATPase	none	Firmicutes, Bacteria	NCBI	1	Bacillus cereus	1	DE0246	Bacillales
WP_016716794.1	MULTISPECIES: AAA family ATPase	none	Firmicutes, Bacteria	NCBI	2	Bacillus cereus,Bacillus cytotoxicus	6	AFS099758,CH_1,CH_23,CH_25,CVUAS 2833,RC-1	Bacillales
WP_046646653.1	MULTISPECIES: AAA family ATPase	none	Firmicutes, Bacteria	NCBI	2	Bacillus cereus,Bacillus pacificus	4	B06.009,EB422,F3162-04,MOD1_Bc111	Bacillales
EEM44066.1	hypothetical protein bthur0005_62380	none	Firmicutes, Bacteria	NCBI	2	Bacillus cereus,Bacillus thuringiensis	3	Sbt003,T13001,VD154	Bacillales
EEM45189.1	hypothetical protein bthur0005_49160	none	Firmicutes, Bacteria	NCBI	2	Bacillus cereus,Bacillus thuringiensis	2	T13001,VD154	Bacillales
WP_061656520.1	MULTISPECIES: AAA family ATPase	none	Firmicutes, Bacteria	NCBI	2	Bacillus cereus,Bacillus thuringiensis	3	FSL K6-0067,G25-42,strain 62	Bacillales
WP_086387870.1	MULTISPECIES: AAA family ATPase	none	Firmicutes, Bacteria	NCBI	2	Bacillus cereus,Bacillus thuringiensis	3	AFS049141,BGSC 4AD1,BGSC 4AG1	Bacillales
WP_086401338.1	MULTISPECIES: AAA family ATPase	none	Firmicutes, Bacteria	NCBI	2	Bacillus cereus,Bacillus thuringiensis	2	AFS049141,BGSC 4BW1	Bacillales
WP_086401722.1	MULTISPECIES: AAA family ATPase	none	Firmicutes, Bacteria	NCBI	2	Bacillus cereus,Bacillus thuringiensis	2	AFS049141,BGSC 4BW1	Bacillales
WP_088029284.1	AAA family ATPase	none	Firmicutes, Bacteria	NCBI	2	Bacillus cereus,Bacillus thuringiensis	4	BGSC 4V1,C15,Co1-1,h16	Bacillales
WP_097877094.1	MULTISPECIES: AAA family ATPase	none	Firmicutes, Bacteria	NCBI	2	Bacillus cereus,Bacillus thuringiensis	5	AFS025854,AFS066485,AFS075396,AFS094413,AFS094940	Bacillales
WP_095320729.1	AAA family ATPase	none	Firmicutes, Bacteria	NCBI	1	Bacillus circulans	1	7520-T	Bacillales
WP_095328680.1	AAA family ATPase	none	Firmicutes, Bacteria	NCBI	1	Bacillus circulans	1	7521--2	Bacillales
WP_087099813.1	AAA family ATPase	none	Firmicutes, Bacteria	NCBI	1	Bacillus cytotoxicus	1	AFSSA_08CEB44bac	Bacillales
WP_151534325.1	AAA family ATPase	none	Firmicutes, Bacteria	NCBI	1	Bacillus depressus	1	BZ1	Bacillales
WP_150442839.1	AAA family ATPase	none	Firmicutes, Bacteria	NCBI	1	Bacillus endozanthoxylicus	1	MER_TA_151	Bacillales
WP_058006464.1	AAA family ATPase	none	Firmicutes, Bacteria	NCBI	1	Bacillus farraginis	1	DSM 16013	Bacillales
WP_046216982.1	AAA family ATPase	none	Firmicutes, Bacteria	NCBI	1	Bacillus filamentosus	1	Hbe603	Bacillales
WP_113884327.1	MULTISPECIES: AAA family ATPase	none	Firmicutes, Bacteria	NCBI	2	Bacillus firmus,Bacillus oceanisediminis	2	13_TX,14_TX	Bacillales
WP_046132621.1	MULTISPECIES: ATP-binding protein	none	Firmicutes, Bacteria	NCBI	2	Bacillus glycinifermentans,Bacillus sp.	3	SRCM103574,TH008,no_strain_in_ipg	Bacillales
WP_061187791.1	ATP-binding protein	none	Firmicutes, Bacteria	NCBI	1	Bacillus intestinalis	1	HUK15	Bacillales
WP_136832656.1	AAA family ATPase	none	Firmicutes, Bacteria	NCBI	1	Bacillus kyonggiensis	1	NB22	Bacillales
WP_154306008.1	AAA family ATPase	none	Firmicutes, Bacteria	NCBI	1	Bacillus lacus	1	KCTC 33946	Bacillales
WP_016885337.1	MULTISPECIES: ATP-binding protein	none	Firmicutes, Bacteria	NCBI	1	Bacillus licheniformis	5	CG-B52,TAB7,W17,W18,W22	Bacillales
WP_017474766.1	ATP-binding protein	none	Firmicutes, Bacteria	NCBI	1	Bacillus licheniformis	6	7715,B4091,GB2,HRBL-15TDI7,RE1.58,RE1.59	Bacillales
WP_061578077.1	AAA family ATPase	none	Firmicutes, Bacteria	NCBI	1	Bacillus licheniformis	1	NCTC 8720	Bacillales
WP_073411032.1	MULTISPECIES: AAA family ATPase	none	Firmicutes, Bacteria	NCBI	1	Bacillus licheniformis	5	14ADL4,BAC-14809,BAC-15325,P8_B2,YNP5-TSU	Bacillales
WP_073425867.1	AAA family ATPase	none	Firmicutes, Bacteria	NCBI	1	Bacillus licheniformis	3	BAC-15091,YNP2-TSU,YNP3-TSU	Bacillales
WP_075223451.1	AAA family ATPase	none	Firmicutes, Bacteria	NCBI	1	Bacillus licheniformis	6	7711,7727,AAK_S4,B4094,DE0140,TCCC 11148	Bacillales
WP_075646743.1	ATP-binding protein	none	Firmicutes, Bacteria	NCBI	1	Bacillus licheniformis	3	127160/7,7701,LMG 17336	Bacillales
WP_080618482.1	ATP-binding protein	none	Firmicutes, Bacteria	NCBI	1	Bacillus licheniformis	5	CSL2,DMTMMB10,LMG 17655,SCK B11,SMIA-2	Bacillales
WP_095303737.1	ATP-binding protein	none	Firmicutes, Bacteria	NCBI	1	Bacillus licheniformis	1	7525	Bacillales
WP_128474888.1	ATP-binding protein	none	Firmicutes, Bacteria	NCBI	1	Bacillus licheniformis	1	SRCM103844	Bacillales
WP_145643890.1	AAA family ATPase	none	Firmicutes, Bacteria	NCBI	1	Bacillus licheniformis	1	BAC-16874	Bacillales
WP_145680418.1	AAA family ATPase	none	Firmicutes, Bacteria	NCBI	1	Bacillus licheniformis	4	BAC-14808,BAC-15311,DSM 30523,LMG 17657	Bacillales
WP_145689619.1	AAA family ATPase	none	Firmicutes, Bacteria	NCBI	1	Bacillus licheniformis	2	ATCC 14409,BAC-16736	Bacillales
WP_161968185.1	AAA family ATPase	none	Firmicutes, Bacteria	NCBI	1	Bacillus licheniformis	1	B4092	Bacillales
WP_163258725.1	AAA family ATPase	none	Firmicutes, Bacteria	NCBI	1	Bacillus licheniformis	2	BAC-15091,IFR 18/121	Bacillales
WP_034291501.1	MULTISPECIES: ATP-binding protein	none	Firmicutes, Bacteria	NCBI	2	Bacillus licheniformis,Bacillus sp.	5	AG442,BAC-14813,BAC-15318,SCDB 34,YNP3-TSU	Bacillales
WP_151624961.1	AAA family ATPase	none	Firmicutes, Bacteria	NCBI	1	Bacillus luti	1	CH155b_5T	Bacillales
WP_148984385.1	AAA family ATPase	none	Firmicutes, Bacteria	NCBI	1	Bacillus marisflavi	1	CH108_3D	Bacillales
WP_022628485.1	AAA family ATPase	none	Firmicutes, Bacteria	NCBI	1	Bacillus marmarensis	1	DSM 21297	Bacillales
WP_026681358.1	AAA family ATPase	none	Firmicutes, Bacteria	NCBI	1	Bacillus megaterium	1	MSP20.1	Bacillales
WP_095379617.1	AAA family ATPase	none	Firmicutes, Bacteria	NCBI	1	Bacillus megaterium	1	7503--1	Bacillales
WP_098792661.1	AAA family ATPase	none	Firmicutes, Bacteria	NCBI	1	Bacillus megaterium	1	AFS049113	Bacillales
WP_098896685.1	AAA family ATPase	none	Firmicutes, Bacteria	NCBI	1	Bacillus megaterium	1	AFS093026	Bacillales
WP_114897317.1	AAA family ATPase	none	Firmicutes, Bacteria	NCBI	1	Bacillus megaterium	2	SR7,nie_ma	Bacillales
WP_140450482.1	AAA family ATPase	none	Firmicutes, Bacteria	NCBI	1	Bacillus megaterium	2	SEM-4,SEM-5	Bacillales
WP_144534596.1	AAA family ATPase	none	Firmicutes, Bacteria	NCBI	1	Bacillus mobilis	1	DE0085	Bacillales
WP_004399537.1	MULTISPECIES: ATP-binding protein	none	Firmicutes, Bacteria	NCBI	2	Bacillus murimartini,Bacillus subtilis	13	3NA,6051-HGW,AG1839,BTS-3,J22,J24,J26,JH642,KCTC 1028,LMG21005,MB73/2,NCIB 3610,QB928	Bacillales
WP_144505947.1	AAA family ATPase	none	Firmicutes, Bacteria	NCBI	1	Bacillus mycoides	1	DE0362	Bacillales
WP_144561657.1	AAA family ATPase	none	Firmicutes, Bacteria	NCBI	1	Bacillus mycoides	1	DE0208	Bacillales
WP_149191451.1	AAA family ATPase	none	Firmicutes, Bacteria	NCBI	1	Bacillus mycoides	1	BPN401	Bacillales
WP_016201961.1	AAA family ATPase	none	Firmicutes, Bacteria	NCBI	1	Bacillus nealsonii	1	AAU1	Bacillales
WP_118922251.1	AAA family ATPase	none	Firmicutes, Bacteria	NCBI	1	Bacillus notoginsengisoli	1	JCM 30743	Bacillales
WP_078109247.1	AAA family ATPase	none	Firmicutes, Bacteria	NCBI	1	Bacillus oleronius	1	DSM 9356	Bacillales
WP_026579515.1	MULTISPECIES: AAA family ATPase	none	Firmicutes, Bacteria	NCBI	1	Bacillus paralicheniformis	2	DSM 11259,TYF-LIM-B05	Bacillales
WP_095291859.1	ATP-binding protein	none	Firmicutes, Bacteria	NCBI	1	Bacillus paralicheniformis	1	7704	Bacillales
WP_143261044.1	AAA family ATPase	none	Firmicutes, Bacteria	NCBI	1	Bacillus paralicheniformis	2	BAC-15381,TRQ65	Bacillales
WP_163262163.1	AAA family ATPase	none	Firmicutes, Bacteria	NCBI	1	Bacillus paranthracis	1	14--9	Bacillales
WP_003203462.1	AAA family ATPase	none	Firmicutes, Bacteria	NCBI	1	Bacillus pseudomycoides	3	AFS022050,AFS069374,Rock1-4	Bacillales
WP_097969952.1	AAA family ATPase	none	Firmicutes, Bacteria	NCBI	1	Bacillus pseudomycoides	5	AFS001949,AFS008320,AFS012367,AFS089336,AFS092470	Bacillales
WP_097990097.1	AAA family ATPase	none	Firmicutes, Bacteria	NCBI	1	Bacillus pseudomycoides	5	AFS000475,AFS022225,AFS026857,AFS088703,AFS095077	Bacillales
WP_098059878.1	AAA family ATPase	none	Firmicutes, Bacteria	NCBI	1	Bacillus pseudomycoides	1	AFS009013	Bacillales
WP_098149002.1	AAA family ATPase	none	Firmicutes, Bacteria	NCBI	1	Bacillus pseudomycoides	3	AFS013396,AFS048805,AFS092115	Bacillales
WP_098609418.1	AAA family ATPase	none	Firmicutes, Bacteria	NCBI	1	Bacillus pseudomycoides	1	AFS088215	Bacillales
WP_098733972.1	AAA family ATPase	none	Firmicutes, Bacteria	NCBI	1	Bacillus pseudomycoides	1	AFS060037	Bacillales
WP_098801607.1	AAA family ATPase	none	Firmicutes, Bacteria	NCBI	1	Bacillus pseudomycoides	1	AFS050088	Bacillales
WP_154709252.1	ATP-binding protein	none	Firmicutes, Bacteria	NCBI	1	Bacillus pseudomycoides	1	AFS041167	Bacillales
WP_098125249.1	MULTISPECIES: AAA family ATPase	none	Firmicutes, Bacteria	NCBI	2	Bacillus pseudomycoides,Bacillus sp.	3	AFS011189,AFS023182,AFS037265	Bacillales
WP_117730676.1	ATP-binding protein	none	Firmicutes, Bacteria	NCBI	1	Bacillus pumilus	2	145,CH144a_4T	Bacillales
WP_144498218.1	AAA family ATPase	none	Firmicutes, Bacteria	NCBI	1	Bacillus pumilus	1	DE0262	Bacillales
WP_144522964.1	AAA family ATPase	none	Firmicutes, Bacteria	NCBI	1	Bacillus pumilus	1	DE0072	Bacillales
WP_144533946.1	AAA family ATPase	none	Firmicutes, Bacteria	NCBI	1	Bacillus pumilus	1	DE0607	Bacillales
WP_047474329.1	ATP-binding protein	none	Firmicutes, Bacteria	NCBI	1	Bacillus siamensis	1	JJC33M	Bacillales
WP_088272893.1	ATP-binding protein	none	Firmicutes, Bacteria	NCBI	1	Bacillus sonorensis	2	AM12-57B,SRCM101395	Bacillales
EFV72269.1	ATP/GTP binding protein	none	Firmicutes, Bacteria	NCBI	1	Bacillus sp.	1	BT1B_CT2	Bacillales
SDM18037.1	phage nucleotide-binding protein	none	Firmicutes, Bacteria	NCBI	1	Bacillus sp.	1	OK048	Bacillales
WP_006921746.1	AAA family ATPase	none	Firmicutes, Bacteria	NCBI	1	Bacillus sp.	1	GeD10	Bacillales
WP_026581040.1	AAA family ATPase	none	Firmicutes, Bacteria	NCBI	1	Bacillus sp.	1	J33	Bacillales
WP_047974165.1	AAA family ATPase	none	Firmicutes, Bacteria	NCBI	1	Bacillus sp.	1	LL01	Bacillales
WP_056704438.1	ATP-binding protein	none	Firmicutes, Bacteria	NCBI	1	Bacillus sp.	1	Leaf49	Bacillales
WP_060965018.1	ATP-binding protein	none	Firmicutes, Bacteria	NCBI	1	Bacillus sp.	1	SDLI1	Bacillales
WP_066316872.1	AAA family ATPase	none	Firmicutes, Bacteria	NCBI	1	Bacillus sp.	1	FJAT-29814	Bacillales
WP_071578988.1	ATP-binding protein	none	Firmicutes, Bacteria	NCBI	1	Bacillus sp.	1	FMQ74	Bacillales
WP_072941589.1	AAA family ATPase	none	Firmicutes, Bacteria	NCBI	1	Bacillus sp.	1	BC15	Bacillales
WP_088608310.1	AAA family ATPase	none	Firmicutes, Bacteria	NCBI	1	Bacillus sp.	1	K2I17	Bacillales
WP_090759423.1	AAA family ATPase	none	Firmicutes, Bacteria	NCBI	1	Bacillus sp.	1	OK048	Bacillales
WP_090977274.1	AAA family ATPase	none	Firmicutes, Bacteria	NCBI	1	Bacillus sp.	1	5MFCol3.1	Bacillales
WP_094032733.1	ATP-binding protein	none	Firmicutes, Bacteria	NCBI	1	Bacillus sp.	1	LYLB4	Bacillales
WP_095297797.1	ATP-binding protein	none	Firmicutes, Bacteria	NCBI	1	Bacillus sp.	1	7586-K	Bacillales
WP_099301923.1	ATP-binding protein	none	Firmicutes, Bacteria	NCBI	1	Bacillus sp.	1	Marseille-P3800	Bacillales
WP_101549861.1	ATP-binding protein	none	Firmicutes, Bacteria	NCBI	1	Bacillus sp.	1	UMB0728	Bacillales
WP_105586330.1	AAA family ATPase	none	Firmicutes, Bacteria	NCBI	1	Bacillus sp.	1	MYb209	Bacillales
WP_128853922.1	AAA family ATPase	none	Firmicutes, Bacteria	NCBI	1	Bacillus sp.	1	CDB3	Bacillales
WP_131101108.1	AAA family ATPase	none	Firmicutes, Bacteria	NCBI	1	Bacillus sp.	1	SYJ	Bacillales
WP_132105099.1	ATP-binding protein	none	Firmicutes, Bacteria	NCBI	1	Bacillus sp.	1	BK100	Bacillales
WP_144451910.1	AAA family ATPase	none	Firmicutes, Bacteria	NCBI	1	Bacillus sp.	1	DE0587	Bacillales
WP_144509874.1	AAA family ATPase	none	Firmicutes, Bacteria	NCBI	1	Bacillus sp.	1	DE0292	Bacillales
WP_144545055.1	AAA family ATPase	none	Firmicutes, Bacteria	NCBI	1	Bacillus sp.	1	DE0237	Bacillales
WP_149237952.1	AAA family ATPase	none	Firmicutes, Bacteria	NCBI	1	Bacillus sp.	1	BB51/4	Bacillales
WP_158175904.1	AAA family ATPase	none	Firmicutes, Bacteria	NCBI	1	Bacillus sp.	1	THG-D6.12	Bacillales
WP_160182781.1	AAA family ATPase	none	Firmicutes, Bacteria	NCBI	1	Bacillus sp.	1	AM1(2019)	Bacillales
WP_009968592.1	MULTISPECIES: AAA family ATPase	none	Firmicutes, Bacteria	NCBI	2	Bacillus sp.,Bacillus subtilis	5	ANT_WA51,J23,NCIB 3610,SYST2,YP1	Bacillales
WP_042976139.1	MULTISPECIES: ATP-binding protein	none	Firmicutes, Bacteria	NCBI	2	Bacillus sp.,Bacillus subtilis	3	B4122,B4146,WR11	Bacillales
WP_097981736.1	MULTISPECIES: AAA family ATPase	none	Firmicutes, Bacteria	NCBI	2	Bacillus sp.,Bacillus thuringiensis	5	AFS000517,AFS012607,AFS016611,AFS019758,AFS094730	Bacillales
CUB52291.1	hypothetical protein BN2127_JRS10_01762	none	Firmicutes, Bacteria	NCBI	1	Bacillus subtilis	1	no_strain_in_ipg	Bacillales
CUB52314.1	hypothetical protein BN2127_JRS10_01771	none	Firmicutes, Bacteria	NCBI	1	Bacillus subtilis	1	no_strain_in_ipg	Bacillales
CUB54929.1	hypothetical protein BN2127_JRS10_03011	none	Firmicutes, Bacteria	NCBI	1	Bacillus subtilis	1	no_strain_in_ipg	Bacillales
CUB57426.1	hypothetical protein BN2127_JRS10_04116	none	Firmicutes, Bacteria	NCBI	1	Bacillus subtilis	1	no_strain_in_ipg	Bacillales
CUB57507.1	hypothetical protein BN2127_JRS10_04152	none	Firmicutes, Bacteria	NCBI	1	Bacillus subtilis	1	no_strain_in_ipg	Bacillales
SPU13749.1	SPBc2 prophage-derived uncharacterized protein yorG	none	Firmicutes, Bacteria	NCBI	1	Bacillus subtilis	1	NCTC3610	Bacillales
WP_013603308.1	AAA family ATPase	none	Firmicutes, Bacteria	NCBI	1	Bacillus subtilis	2	IAM 11631,SRCM103622	Bacillales
WP_041338501.1	ATP-binding protein	none	Firmicutes, Bacteria	NCBI	1	Bacillus subtilis	1	B4073	Bacillales
WP_064814896.1	ATP-binding protein	none	Firmicutes, Bacteria	NCBI	1	Bacillus subtilis	1	ND23	Bacillales
WP_071581205.1	ATP-binding protein	none	Firmicutes, Bacteria	NCBI	1	Bacillus subtilis	3	RE1.1,RE1.3,RE1.4	Bacillales
WP_072589238.1	ATP-binding protein	none	Firmicutes, Bacteria	NCBI	1	Bacillus subtilis	1	J-5	Bacillales
WP_124058374.1	ATP-binding protein	none	Firmicutes, Bacteria	NCBI	1	Bacillus subtilis	1	EH2	Bacillales
WP_147772070.1	AAA family ATPase	none	Firmicutes, Bacteria	NCBI	1	Bacillus subtilis	1	JNUCC	Bacillales
WP_152425484.1	AAA family ATPase	none	Firmicutes, Bacteria	NCBI	1	Bacillus subtilis	1	JAAA	Bacillales
EAP3072121.1	ATP-binding protein	none	enterobacteria, Bacteria	NCBI	1	Salmonella enterica	1	PNUSAS057327
WP_160216315.1	AAA family ATPase	none	Firmicutes, Bacteria	NCBI	1	Bacillus subtilis	1	SRCM102750	Bacillales
WP_160243798.1	AAA family ATPase	none	Firmicutes, Bacteria	NCBI	1	Bacillus subtilis	1	SRCM102756	Bacillales
EAW2933966.1	ATP-binding protein	none	enterobacteria, Bacteria	NCBI	1	Salmonella enterica subsp. enterica	5	271153,460488,475805,500372,PNUSAS073102
WP_148959192.1	AAA family ATPase	none	Firmicutes, Bacteria	NCBI	1	Bacillus swezeyi	3	21,427,CH43_1T	Bacillales
WP_000406866.1	MULTISPECIES: AAA family ATPase	none	Firmicutes, Bacteria	NCBI	1	Bacillus thuringensis	1	Sbt003	Bacillales
EAY4770988.1	ATP-binding protein	none	enterobacteria, Bacteria	NCBI	1	Salmonella enterica	2	2016AM-3488,FSE0017
AHA69935.1	phage nucleotide-binding protein	none	Firmicutes, Bacteria	NCBI	1	Bacillus thuringiensis	1	YBT-1518	Bacillales
AHA74943.1	phage nucleotide-binding protein	none	Firmicutes, Bacteria	NCBI	1	Bacillus thuringiensis	1	YBT-1518	Bacillales
EEM39695.1	hypothetical protein bthur0004_43370	none	Firmicutes, Bacteria	NCBI	1	Bacillus thuringiensis	1	T04001	Bacillales
OUB05997.1	DNA-binding protein	none	Firmicutes, Bacteria	NCBI	1	Bacillus thuringiensis	1	BGSC 4AM1	Bacillales
EBG4688074.1	ATP-binding protein	none	enterobacteria, Bacteria	NCBI	1	Salmonella enterica	2	PNUSAS078629,PNUSAS111105
OUB08790.1	DNA-binding protein	none	Firmicutes, Bacteria	NCBI	1	Bacillus thuringiensis	1	BGSC 4AM1	Bacillales
EBM5663468.1	ATP-binding protein	none	enterobacteria, Bacteria	NCBI	1	Salmonella enterica	1	PNUSAS047699
EBR5509748.1	ATP-binding protein	none	enterobacteria, Bacteria	NCBI	1	Salmonella enterica	1	PNUSAS011953
EBY3944474.1	ATP-binding protein	none	enterobacteria, Bacteria	NCBI	1	Salmonella enterica subsp. enterica	3	325710,581327,581337
ECA4811388.1	ATP-binding protein	none	enterobacteria, Bacteria	NCBI	1	Salmonella enterica subsp. enterica serovar Kiambu	1	653986
OUB35729.1	DNA-binding protein	none	Firmicutes, Bacteria	NCBI	1	Bacillus thuringiensis	1	BGSC 4AM1	Bacillales
WP_000406868.1	AAA family ATPase	none	Firmicutes, Bacteria	NCBI	1	Bacillus thuringiensis	3	BGSC 4BZ1,BGSC 4C3,HD-771	Bacillales
WP_000694784.1	AAA family ATPase	none	Firmicutes, Bacteria	NCBI	1	Bacillus thuringiensis	5	4L1,4L2,4L4,Pasteur Institute Standard strain,T04001	Bacillales
WP_023523051.1	AAA family ATPase	none	Firmicutes, Bacteria	NCBI	1	Bacillus thuringiensis	1	YBT-1518	Bacillales
WP_033699196.1	MULTISPECIES: AAA family ATPase	none	Firmicutes, Bacteria	NCBI	1	Bacillus thuringiensis	4	4G2,BGSC 4CB1,BGSC 4G1,BGSC 4T1	Bacillales
WP_033699470.1	AAA family ATPase	none	Firmicutes, Bacteria	NCBI	1	Bacillus thuringiensis	6	4G2,BGSC 4AE1,BGSC 4AK1,BGSC 4CB1,BGSC 4G1,BGSC 4T1	Bacillales
WP_038413860.1	AAA family ATPase	none	Firmicutes, Bacteria	NCBI	1	Bacillus thuringiensis	5	4F3,BGSC 4X1,NT06,PT02,YBT-1520	Bacillales
WP_042596421.1	AAA family ATPase	none	Firmicutes, Bacteria	NCBI	1	Bacillus thuringiensis	2	AFS015413,HD 600	Bacillales
ECO1594897.1	ATP-binding protein	none	enterobacteria, Bacteria	NCBI	1	Salmonella enterica subsp. enterica serovar Enteritidis	2	FDA296407 12-2,FDA296407 8-4
WP_042596681.1	AAA family ATPase	none	Firmicutes, Bacteria	NCBI	1	Bacillus thuringiensis	5	BGSC 4K1,BGSC 4O1,HD 600,HD12,WBt-2	Bacillales
WP_043924610.1	AAA family ATPase	none	Firmicutes, Bacteria	NCBI	1	Bacillus thuringiensis	1	YBT-1518	Bacillales
WP_043924723.1	AAA family ATPase	none	Firmicutes, Bacteria	NCBI	1	Bacillus thuringiensis	1	YBT-1518	Bacillales
WP_043924729.1	AAA family ATPase	none	Firmicutes, Bacteria	NCBI	1	Bacillus thuringiensis	1	YBT-1518	Bacillales
WP_061885338.1	AAA family ATPase	none	Firmicutes, Bacteria	NCBI	1	Bacillus thuringiensis	3	78-2,Bt185,QZL38	Bacillales
WP_063676033.1	AAA family ATPase	none	Firmicutes, Bacteria	NCBI	1	Bacillus thuringiensis	2	BGSC 4C1,BGSC 4C3	Bacillales
WP_065481986.1	AAA family ATPase	none	Firmicutes, Bacteria	NCBI	1	Bacillus thuringiensis	1	MYBT18246	Bacillales
WP_065482600.1	AAA family ATPase	none	Firmicutes, Bacteria	NCBI	1	Bacillus thuringiensis	1	MYBT18246	Bacillales
EDK89447.1	hypothetical protein FNP_1674	none	fusobacteria, Bacteria	NCBI	1	Fusobacterium nucleatum subsp. Polymorphum	2	ATCC 10953,NCTC10562
WP_065485269.1	AAA family ATPase	none	Firmicutes, Bacteria	NCBI	1	Bacillus thuringiensis	1	MYBT18246	Bacillales
WP_065485849.1	AAA family ATPase	none	Firmicutes, Bacteria	NCBI	1	Bacillus thuringiensis	1	MYBT18246	Bacillales
WP_079245966.1	AAA family ATPase	none	Firmicutes, Bacteria	NCBI	1	Bacillus thuringiensis	2	Bacillus thuringiensis L-7601,L-7601	Bacillales
WP_086387210.1	AAA family ATPase	none	Firmicutes, Bacteria	NCBI	1	Bacillus thuringiensis	2	BGSC 4AD1,BGSC 4AG1	Bacillales
WP_086390420.1	AAA family ATPase	none	Firmicutes, Bacteria	NCBI	1	Bacillus thuringiensis	1	BGSC 4BZ1	Bacillales
WP_086412610.1	AAA family ATPase	none	Firmicutes, Bacteria	NCBI	1	Bacillus thuringiensis	2	4I5,BGSC 4I4	Bacillales
WP_086422197.1	AAA family ATPase	none	Firmicutes, Bacteria	NCBI	1	Bacillus thuringiensis	1	BGSC 4Z1	Bacillales
WP_087964117.1	AAA family ATPase	none	Firmicutes, Bacteria	NCBI	1	Bacillus thuringiensis	3	261-1,BGSC 4BH1,nie_ma	Bacillales
WP_087994133.1	AAA family ATPase	none	Firmicutes, Bacteria	NCBI	1	Bacillus thuringiensis	1	BGSC 4AH1	Bacillales
WP_087994698.1	AAA family ATPase	none	Firmicutes, Bacteria	NCBI	1	Bacillus thuringiensis	1	BGSC 4AH1	Bacillales
WP_087996021.1	AAA family ATPase	none	Firmicutes, Bacteria	NCBI	1	Bacillus thuringiensis	1	BGSC 4AH1	Bacillales
WP_088011345.1	AAA family ATPase	none	Firmicutes, Bacteria	NCBI	1	Bacillus thuringiensis	1	T07005	Bacillales
WP_088115069.1	AAA family ATPase	none	Firmicutes, Bacteria	NCBI	1	Bacillus thuringiensis	1	BGSC 4AU1	Bacillales
WP_088115135.1	AAA family ATPase	none	Firmicutes, Bacteria	NCBI	1	Bacillus thuringiensis	1	BGSC 4AU1	Bacillales
WP_059004715.1	AAA family ATPase	none	Firmicutes, Bacteria	NCBI	1	Bittarella massiliensis	1	GD6	Clostridiales
EDY21001.1	hypothetical protein CfE428DRAFT_1294	none	verrucomicrobia, Bacteria	NCBI	1	Chthoniobacter flavus	1	Ellin428
EDZ5934532.1	ATP-binding protein	none	enterobacteria, Bacteria	NCBI	1	Salmonella enterica	1	PNUSAS125473
EEB55405.1	putative phage related protein	none	a-proteobacteria, Bacteria	NCBI	1	Wolbachia endosymbiont of Culex quinquefasciatus JHB	1	no_strain_in_ipg
EEF94246.1	hypothetical protein CATMIT_01080	none	Firmicutes, Bacteria	NCBI	1	Catenibacterium mitsuokai	1	DSM 15897	Erysipelotrichales
WP_161213430.1	AAA family ATPase	none	Firmicutes, Bacteria	NCBI	1	Bittarella massiliensis	2	BIOML-A1,BIOML-A2	Clostridiales
WP_098282343.1	AAA family ATPase	none	Firmicutes, Bacteria	NCBI	1	Bacillus thuringiensis	1	AFS022504	Bacillales
WP_098292335.1	AAA family ATPase	none	Firmicutes, Bacteria	NCBI	1	Bacillus thuringiensis	1	AFS002866	Bacillales
WP_098311907.1	AAA family ATPase	none	Firmicutes, Bacteria	NCBI	1	Bacillus thuringiensis	1	AFS005023	Bacillales
WP_098394965.1	AAA family ATPase	none	Firmicutes, Bacteria	NCBI	1	Bacillus thuringiensis	1	AFS014334	Bacillales
EEQ93913.1	p077	none	a-proteobacteria, Bacteria	NCBI	1	Ochrobactrum intermedium	1	LMG 3301
WP_098395509.1	AAA family ATPase	none	Firmicutes, Bacteria	NCBI	1	Bacillus thuringiensis	1	AFS014334	Bacillales
EEV22029.1	putative phage nucleotide-binding protein	none	a-proteobacteria, Bacteria	NCBI	1	Enhydrobacter aerosaccus	1	SK60
EFL84678.1	hypothetical protein HMPREF0326_02540	none	d-proteobacteria, Bacteria	NCBI	1	Desulfovibrio sp.	1	3_1_syn3
EFV43394.1	hypothetical protein HMPREF0179_02917	none	d-proteobacteria, Bacteria	NCBI	1	Bilophila wadsworthia	1	3_1_6
WP_098425123.1	AAA family ATPase	none	Firmicutes, Bacteria	NCBI	1	Bacillus thuringiensis	2	AFS018331,AFS031210	Bacillales
WP_003778246.1	AAA family ATPase	none	Firmicutes, Bacteria	NCBI	1	Alloiococcus otitis	2	ATCC 51267,NCTC13840	Lactobacillales
EGF54918.1	putative phage nucleotide-binding protein	none	CFB group bacteria, Bacteria	NCBI	1	Bacteroides clarus	1	YIT 12056
WP_098425329.1	AAA family ATPase	none	Firmicutes, Bacteria	NCBI	1	Bacillus thuringiensis	2	AFS018331,AFS031210	Bacillales
WP_098505904.1	AAA family ATPase	none	Firmicutes, Bacteria	NCBI	1	Bacillus thuringiensis	1	AFS075683	Bacillales
WP_098558379.1	AAA family ATPase	none	Firmicutes, Bacteria	NCBI	1	Bacillus thuringiensis	3	AFS050333,AFS076262,DE0604	Bacillales
WP_003020713.1	AAA family ATPase	none	Firmicutes, Bacteria	NCBI	1	Blautia hansenii	2	DSM 20583,no_strain_in_ipg	Clostridiales
EJG13311.1	hypothetical protein ACIN3137_A3809	none	g-proteobacteria, Bacteria	NCBI	1	Acinetobacter baumannii	2	OIFC109,OIFC137
EJG29638.1	hypothetical protein ACINNAV7_A0001	none	g-proteobacteria, Bacteria	NCBI	1	Acinetobacter baumannii	3	Naval-17,UH12408,UH18608
EJO43149.1	AAA domain protein	none	g-proteobacteria, Bacteria	NCBI	1	Acinetobacter baumannii	1	IS-123
WP_098661406.1	AAA family ATPase	none	Firmicutes, Bacteria	NCBI	1	Bacillus thuringiensis	1	AFS059526	Bacillales
EKA71474.1	AAA domain protein	none	g-proteobacteria, Bacteria	NCBI	1	Acinetobacter baumannii	1	IS-143
EKP47526.1	AAA domain protein	none	g-proteobacteria, Bacteria	NCBI	1	Acinetobacter baumannii	1	Naval-82
EKP57260.1	AAA domain protein	none	g-proteobacteria, Bacteria	NCBI	1	Acinetobacter baumannii	1	Naval-2
EKP65329.1	AAA domain protein	none	g-proteobacteria, Bacteria	NCBI	1	Acinetobacter baumannii	1	WC-A-694
WP_121565396.1	AAA family ATPase	none	Firmicutes, Bacteria	NCBI	1	Atopobacter sp.	1	AH10	Lactobacillales
ELX00217.1	AAA domain protein	none	g-proteobacteria, Bacteria	NCBI	1	Acinetobacter baumannii	1	Naval-78
EMG52689.1	hypothetical protein WYI_15980	none	a-proteobacteria, Bacteria	NCBI	1	Ochrobactrum sp.	1	CDB2
WP_098676251.1	AAA family ATPase	none	Firmicutes, Bacteria	NCBI	1	Bacillus thuringiensis	1	AFS059242	Bacillales
WP_098676573.1	AAA family ATPase	none	Firmicutes, Bacteria	NCBI	1	Bacillus thuringiensis	1	AFS058532	Bacillales
ENZ78250.1	hypothetical protein OR214_01664	none	b-proteobacteria, Bacteria	NCBI	1	Ralstonia pickettii	1	OR214
WP_109840838.1	AAA family ATPase	none	Firmicutes, Bacteria	NCBI	1	Carnobacterium divergens	4	B7,B8,C16,C6	Lactobacillales
WP_135019952.1	AAA family ATPase	none	Firmicutes, Bacteria	NCBI	1	Carnobacterium divergens	2	A10,A11	Lactobacillales
WP_135081779.1	ATP-binding protein	none	Firmicutes, Bacteria	NCBI	1	Carnobacterium divergens	1	C8	Lactobacillales
EPF80033.1	hypothetical protein F945_00928	none	g-proteobacteria, Bacteria	NCBI	1	Acinetobacter rudis	1	CIP 110305
WP_010050470.1	AAA family ATPase	none	Firmicutes, Bacteria	NCBI	1	Carnobacterium maltaromaticum	1	ATCC 35586	Lactobacillales
WP_135056267.1	AAA family ATPase	none	Firmicutes, Bacteria	NCBI	1	Carnobacterium maltaromaticum	2	A1,A3	Lactobacillales
WP_154837220.1	AAA family ATPase	none	Firmicutes, Bacteria	NCBI	1	Carnobacterium sp.	2	PL17RED31,nie_ma	Lactobacillales
WP_089978526.1	AAA family ATPase	none	Firmicutes, Bacteria	NCBI	1	Carnobacterium viridans	1	MPL-11	Lactobacillales
EQA99103.1	hypothetical protein L485_16260	none	a-proteobacteria, Bacteria	NCBI	1	Sphingobium baderi	1	LL03
PVY82084.1	phage nucleotide-binding protein	none	Firmicutes, Bacteria	NCBI	1	Convivina intestini	1	DSM 28795	Lactobacillales
WP_092084593.1	AAA family ATPase	none	Firmicutes, Bacteria	NCBI	1	Dolosicoccus paucivorans	1	DSM 15742	Lactobacillales
WP_156342551.1	AAA family ATPase	none	Firmicutes, Bacteria	NCBI	1	Blautia hansenii	1	nie_ma	Clostridiales
WP_055053123.1	MULTISPECIES: AAA family ATPase	none	Firmicutes, Bacteria	NCBI	1	Blautia obeum	1	2789STDY5608838	Clostridiales
WP_118040770.1	ATP-binding protein	none	Firmicutes, Bacteria	NCBI	1	Blautia obeum	1	AM32-10AC	Clostridiales
WP_130182900.1	ATP-binding protein	none	Firmicutes, Bacteria	NCBI	1	Blautia producta	1	PMF1	Clostridiales
WP_118641243.1	AAA family ATPase	none	Firmicutes, Bacteria	NCBI	1	Blautia sp.	1	TM10-2	Clostridiales
ESQ08641.1	hypothetical protein N838_35885	none	g-proteobacteria, Bacteria	NCBI	1	Thiohalocapsa sp. uncultured	1	PB-PSB1
ESS47878.1	hypothetical protein L665_04598	none	b-proteobacteria, Bacteria	NCBI	1	Ralstonia solanacearum	1	SD54
WP_032820215.1	AAA family ATPase	DUF1351/duf/duf669/Phg_2220_C/	Firmicutes, Viruses (T)	NCBI	1	Oenococcus phage phi9805	1	no_strain_in_ipg	Lactobacillales
WP_098679504.1	AAA family ATPase	none	Firmicutes, Bacteria	NCBI	1	Bacillus thuringiensis	1	AFS064137	Bacillales
ETP89720.1	AAA domain protein	none	g-proteobacteria, Bacteria	NCBI	1	Acinetobacter baumannii	1	UH10107
ETQ48707.1	AAA domain protein	none	g-proteobacteria, Bacteria	NCBI	1	Acinetobacter baumannii	1	UH19908
WP_112789306.1	AAA family ATPase	none	Firmicutes, Bacteria	NCBI	1	Dolosigranulum pigrum	1	KPL1922_CDC39-95	Lactobacillales
EXI92799.1	hypothetical protein AW12_00279	none	b-proteobacteria, Bacteria	NCBI	1	Candidatus Accumulibacter sp.	1	BA-94
EXY43482.1	AAA domain protein	none	CFB group bacteria, Bacteria	NCBI	1	Bacteroides fragilis	1	3774 T13
EXY63117.1	AAA domain protein	none	CFB group bacteria, Bacteria	NCBI	1	Bacteroides fragilis	4	1007-1-F #4,1007-1-F #6,1007-1-F #9,3986 N(B)19
EXZ38249.1	AAA domain protein	none	CFB group bacteria, Bacteria	NCBI	1	Bacteroides fragilis	1	1007-1-F #7
EXZ97795.1	AAA domain protein	none	CFB group bacteria, Bacteria	NCBI	1	Bacteroides fragilis	1	S23 R14
EYA13680.1	AAA domain protein	none	CFB group bacteria, Bacteria	NCBI	1	Bacteroides fragilis	3	1007-1-F #10,1007-1-F #3,3719 T6
WP_098680269.1	AAA family ATPase	none	Firmicutes, Bacteria	NCBI	1	Bacillus thuringiensis	1	AFS064137	Bacillales
GAK61758.1	Gp70 protein	none	bacteria, Bacteria	NCBI	1	Candidatus Vecturithrix granuli	1	no_strain_in_ipg
CDB76599.1	putative uncharacterized protein	none	Firmicutes, Bacteria	NCBI	1	Blautia sp. CAG:237	1	no_strain_in_ipg	Clostridiales
GDX83907.1	hypothetical protein LBMAG42_57180	none	d-proteobacteria, Bacteria	NCBI	1	Deltaproteobacteria bacterium	1	no_strain_in_ipg
GDX99604.1	hypothetical protein LBMAG48_20080	none	bacteria, Bacteria	NCBI	1	Phycisphaerae bacterium	1	no_strain_in_ipg
GDY10824.1	hypothetical protein LBMAG52_43120	none	bacteria, Bacteria	NCBI	1	Planctomycetia bacterium	1	no_strain_in_ipg
GDY13123.1	hypothetical protein LBMAG53_20010	none	bacteria, Bacteria	NCBI	1	Planctomycetes bacterium	1	no_strain_in_ipg
GDY13443.1	hypothetical protein LBMAG53_23210	none	bacteria, Bacteria	NCBI	1	Planctomycetes bacterium	1	no_strain_in_ipg
GDY15042.1	hypothetical protein LBMAG53_39200	none	bacteria, Bacteria	NCBI	1	Planctomycetes bacterium	1	no_strain_in_ipg
WP_112790432.1	AAA family ATPase	none	Firmicutes, Bacteria	NCBI	1	Dolosigranulum pigrum	1	KPL1931_CDC4294-98	Lactobacillales
WP_098687050.1	AAA family ATPase	none	Firmicutes, Bacteria	NCBI	1	Bacillus thuringiensis	1	AFS063736	Bacillales
WP_098831954.1	AAA family ATPase	none	Firmicutes, Bacteria	NCBI	1	Bacillus thuringiensis	1	AFS050081	Bacillales
WP_098843053.1	AAA family ATPase	none	Firmicutes, Bacteria	NCBI	1	Bacillus thuringiensis	1	AFS036336	Bacillales
WP_098853925.1	AAA family ATPase	none	Firmicutes, Bacteria	NCBI	1	Bacillus thuringiensis	1	AFS056670	Bacillales
WP_098854646.1	AAA family ATPase	none	Firmicutes, Bacteria	NCBI	1	Bacillus thuringiensis	1	AFS054343	Bacillales
WP_098856276.1	AAA family ATPase	none	Firmicutes, Bacteria	NCBI	1	Bacillus thuringiensis	1	AFS056009	Bacillales
WP_098902727.1	AAA family ATPase	none	Firmicutes, Bacteria	NCBI	1	Bacillus thuringiensis	1	AFS089089	Bacillales
WP_098910475.1	AAA family ATPase	none	Firmicutes, Bacteria	NCBI	1	Bacillus thuringiensis	1	AFS034818	Bacillales
WP_098976230.1	AAA family ATPase	none	Firmicutes, Bacteria	NCBI	1	Bacillus thuringiensis	1	AFS034708	Bacillales
WP_103592379.1	AAA family ATPase	none	Firmicutes, Bacteria	NCBI	1	Bacillus thuringiensis	1	BGSC 4U1	Bacillales
WP_103652634.1	AAA family ATPase	none	Firmicutes, Bacteria	NCBI	1	Bacillus thuringiensis	1	Buibui	Bacillales
WP_118415371.1	AAA family ATPase	none	Firmicutes, Bacteria	NCBI	1	Bacillus thuringiensis	1	BLB406	Bacillales
WP_131931325.1	AAA family ATPase	none	Firmicutes, Bacteria	NCBI	1	Bacillus thuringiensis	2	LP_1_YM,LP_2_YM	Bacillales
WP_134207534.1	AAA family ATPase	none	Firmicutes, Bacteria	NCBI	1	Bacillus thuringiensis	1	F14-1	Bacillales
WP_153578836.1	AAA family ATPase	none	Firmicutes, Bacteria	NCBI	1	Bacillus thuringiensis	1	4I5	Bacillales
WP_000195964.1	MULTISPECIES: AAA family ATPase	none	Firmicutes, Bacteria	NCBI	1	Bacillus thuringiensis	6	4H5,AM65-52,BGSC 4AX1,HD-789,HD1002,IBL 4222	Bacillales
WP_000406869.1	MULTISPECIES: AAA family ATPase	none	Firmicutes, Bacteria	NCBI	1	Bacillus thuringiensis	2	Sbt003,T13001	Bacillales
WP_021727752.1	MULTISPECIES: AAA family ATPase	none	Firmicutes, Bacteria	NCBI	1	Bacillus thuringiensis	5	HD-133,HD-29,Hu4-2,Leapi01,PT18	Bacillales
WP_074642875.1	MULTISPECIES: AAA family ATPase	none	Firmicutes, Bacteria	NCBI	1	Bacillus thuringiensis	5	4F1,4F2,4F4,4F5,BGSC 4J5	Bacillales
WP_098392869.1	MULTISPECIES: AAA family ATPase	none	Firmicutes, Bacteria	NCBI	2	Bacillus thuringiensis,Bacillus toyonensis	3	AFS011084,AFS065400,AFS083349	Bacillales
WP_029440536.1	MULTISPECIES: AAA family ATPase	none	Firmicutes, Bacteria	NCBI	2	Bacillus thuringiensis,Bacillus tropicus	2	LM1212,LM1212-W3	Bacillales
WP_000195963.1	MULTISPECIES: AAA family ATPase	none	Firmicutes, Bacteria	NCBI	1	Bacillus toyonensis	2	AFS039823,AFS058541	Bacillales
WP_097980067.1	AAA family ATPase	none	Firmicutes, Bacteria	NCBI	1	Bacillus toyonensis	1	AFS089607	Bacillales
WP_098072111.1	AAA family ATPase	none	Firmicutes, Bacteria	NCBI	1	Bacillus toyonensis	6	AFS001368,AFS018451,AFS026137,AFS066620,AFS083176,AFS083298	Bacillales
WP_098072221.1	AAA family ATPase	none	Firmicutes, Bacteria	NCBI	1	Bacillus toyonensis	6	AFS018451,AFS026137,AFS066620,AFS081174,AFS083176,AFS083298	Bacillales
WP_098072428.1	AAA family ATPase	none	Firmicutes, Bacteria	NCBI	1	Bacillus toyonensis	5	AFS018451,AFS066620,AFS081174,AFS083176,AFS083298	Bacillales
HAB41847.1	DNA-binding protein	none	CFB group bacteria, Bacteria	NCBI	1	Porphyromonadaceae bacterium	1	no_strain_in_ipg
HAB42533.1	AAA family ATPase	none	g-proteobacteria, Bacteria	NCBI	1	Acinetobacter sp.	1	no_strain_in_ipg
HAB47111.1	hypothetical protein	none	b-proteobacteria, Bacteria	NCBI	1	Lautropia sp.	1	no_strain_in_ipg
WP_098088156.1	AAA family ATPase	none	Firmicutes, Bacteria	NCBI	1	Bacillus toyonensis	1	AFS017221	Bacillales
WP_098098965.1	AAA family ATPase	none	Firmicutes, Bacteria	NCBI	1	Bacillus toyonensis	1	AFS026137	Bacillales
WP_098227971.1	AAA family ATPase	none	Firmicutes, Bacteria	NCBI	1	Bacillus toyonensis	1	AFS021349	Bacillales
WP_098709089.1	AAA family ATPase	none	Firmicutes, Bacteria	NCBI	1	Bacillus toyonensis	1	AFS067491	Bacillales
WP_098710594.1	AAA family ATPase	none	Firmicutes, Bacteria	NCBI	1	Bacillus toyonensis	1	AFS067541	Bacillales
WP_055226755.1	AAA family ATPase	none	Firmicutes, Bacteria	NCBI	1	Blautia sp. CAG:37_48_57	1	no_strain_in_ipg	Clostridiales
WP_099009721.1	AAA family ATPase	none	Firmicutes, Bacteria	NCBI	1	Bacillus toyonensis	1	AFS033477	Bacillales
WP_100063882.1	AAA family ATPase	none	Firmicutes, Bacteria	NCBI	1	Bacillus toyonensis	2	AFS044250,AFS073955	Bacillales
WP_100064042.1	AAA family ATPase	none	Firmicutes, Bacteria	NCBI	1	Bacillus toyonensis	2	AFS044250,AFS073955	Bacillales
WP_100064716.1	AAA family ATPase	none	Firmicutes, Bacteria	NCBI	1	Bacillus toyonensis	1	AFS044250	Bacillales
WP_010331031.1	ATP-binding protein	none	Firmicutes, Bacteria	NCBI	1	Bacillus vallismortis	2	DSM 11031,DV1-F-3	Bacillales
WP_020954099.1	ATP-binding protein	none	Firmicutes, Bacteria	NCBI	1	Bacillus velezensis	1	UCMB-5033	Bacillales
WP_022553130.1	ATP-binding protein	none	Firmicutes, Bacteria	NCBI	1	Bacillus velezensis	2	CFSAN034338,NAU-B3	Bacillales
WP_062623429.1	ATP-binding protein	none	Firmicutes, Bacteria	NCBI	1	Bacillus velezensis	5	CC09,CGMCC 11640,DSYZ,GF423,K1	Bacillales
WP_077722311.1	ATP-binding protein	none	Firmicutes, Bacteria	NCBI	1	Bacillus velezensis	1	GH1-13	Bacillales
WP_108490809.1	ATP-binding protein	none	Firmicutes, Bacteria	NCBI	1	Bacillus velezensis	1	FS001	Bacillales
WP_113766160.1	ATP-binding protein	none	Firmicutes, Bacteria	NCBI	1	Bacillus velezensis	1	MG33	Bacillales
HAC91314.1	hypothetical protein	none	planctomycetes, Bacteria	NCBI	1	Planctomycetaceae bacterium	1	no_strain_in_ipg
HAD28591.1	hypothetical protein	none	a-proteobacteria, Bacteria	NCBI	1	Rhodobacteraceae bacterium	1	no_strain_in_ipg
HAD29882.1	hypothetical protein	none	a-proteobacteria, Bacteria	NCBI	1	Rhodobacteraceae bacterium	1	no_strain_in_ipg
HAD77045.1	hypothetical protein	none	Firmicutes, Bacteria	NCBI	1	Dialister sp.	1	no_strain_in_ipg	Veillonellales
WP_124692940.1	ATP-binding protein	none	Firmicutes, Bacteria	NCBI	1	Bacillus velezensis	1	1B-23	Bacillales
RKJ79192.1	ATP-binding protein	none	Firmicutes, Bacteria	NCBI	1	Butyricicoccus sp.	1	1XD8-22	Clostridiales
RKJ79348.1	NTP-binding protein	none	Firmicutes, Bacteria	NCBI	1	Butyricicoccus sp.	1	1XD8-22	Clostridiales
HAH22469.1	hypothetical protein	none	CFB group bacteria, Bacteria	NCBI	1	Prolixibacteraceae bacterium	1	no_strain_in_ipg
HAH91295.1	hypothetical protein	none	CFB group bacteria, Bacteria	NCBI	1	Prevotella sp.	1	no_strain_in_ipg
HAI10757.1	oxidoreductase	none	bacteria, Bacteria	NCBI	1	Phycisphaerales bacterium	1	no_strain_in_ipg
HAI13376.1	oxidoreductase	none	bacteria, Bacteria	NCBI	1	Phycisphaerales bacterium	1	no_strain_in_ipg
WP_143333849.1	AAA family ATPase	none	Firmicutes, Bacteria	NCBI	1	Dolosigranulum pigrum	1	83VPs-KB5	Lactobacillales
WP_144443865.1	AAA family ATPase	none	Firmicutes, Bacteria	NCBI	1	Dolosigranulum pigrum	1	15S00348	Lactobacillales
HAI36931.1	hypothetical protein	none	CFB group bacteria, Bacteria	NCBI	1	Maribacter sp.	1	no_strain_in_ipg
HAI43060.1	oxidoreductase	none	CFB group bacteria, Bacteria	NCBI	1	Maribacter sp.	1	no_strain_in_ipg
HAI59231.1	oxidoreductase	none	g-proteobacteria, Bacteria	NCBI	1	Xanthomonadaceae bacterium	1	no_strain_in_ipg
WP_151280641.1	ATP-binding protein	none	Firmicutes, Bacteria	NCBI	1	Bacillus velezensis	1	AGVL-005	Bacillales
WP_071874806.1	ATP-binding protein	none	Firmicutes, Bacteria	NCBI	1	Enterococcus aquimarinus	1	DSM 17690	Lactobacillales
WP_118358652.1	ATP-binding protein	none	Firmicutes, Bacteria	NCBI	1	Butyricicoccus sp.	1	AM05-1	Clostridiales
HAM34579.1	hypothetical protein	none	bacteria, Bacteria	NCBI	1	Elusimicrobia bacterium	1	no_strain_in_ipg
HAM59862.1	hypothetical protein	none	bacteria, Bacteria	NCBI	1	Candidatus Rokubacteria bacterium	1	no_strain_in_ipg
HAM59863.1	hypothetical protein	none	bacteria, Bacteria	NCBI	1	Candidatus Rokubacteria bacterium	1	no_strain_in_ipg
WP_160228902.1	AAA family ATPase	none	Firmicutes, Bacteria	NCBI	1	Bacillus velezensis	2	SRCM102744,SRCM102747	Bacillales
NBK09869.1	ATP-binding protein	none	Firmicutes, Bacteria	NCBI	1	Enterococcus asini	1	J2	Lactobacillales
HAN37661.1	hypothetical protein	none	CFB group bacteria, Bacteria	NCBI	1	Chitinophagaceae bacterium	1	no_strain_in_ipg
HAN97718.1	hypothetical protein	none	planctomycetes, Bacteria	NCBI	1	Planctomycetaceae bacterium	1	no_strain_in_ipg
HAN99484.1	oxidoreductase	none	planctomycetes, Bacteria	NCBI	1	Planctomycetaceae bacterium	1	no_strain_in_ipg
WP_010743605.1	MULTISPECIES: AAA family ATPase	none	Firmicutes, Bacteria	NCBI	3	Enterococcus avium,Enterococcus raffinosus,Enterococcus sp.	4	ATCC 14025,ATCC 49464,HMSC072H05,NCTC9938	Lactobacillales
HAR65528.1	hypothetical protein	none	bacteria, Bacteria	NCBI	1	Lentisphaeria bacterium	1	no_strain_in_ipg
HAR74938.1	hypothetical protein	none	g-proteobacteria, Bacteria	NCBI	1	Psychrobacter sp.	1	no_strain_in_ipg
HAS47243.1	hypothetical protein	none	CFB group bacteria, Bacteria	NCBI	1	Microscillaceae bacterium	1	no_strain_in_ipg
WP_118722276.1	ATP-binding protein	none	Firmicutes, Bacteria	NCBI	1	Butyricicoccus sp.	1	AM42-5AC	Clostridiales
WP_118729335.1	ATP-binding protein	none	Firmicutes, Bacteria	NCBI	1	Butyricicoccus sp.	1	AM32-19	Clostridiales
WP_118730189.1	ATP-binding protein	none	Firmicutes, Bacteria	NCBI	1	Butyricicoccus sp.	1	AM32-19	Clostridiales
WP_118760605.1	ATP-binding protein	none	Firmicutes, Bacteria	NCBI	1	Butyricicoccus sp.	1	AM27-36	Clostridiales
HAW47649.1	AAA family ATPase	none	a-proteobacteria, Bacteria	NCBI	1	Roseovarius sp.	1	no_strain_in_ipg
HAX91971.1	hypothetical protein	none	a-proteobacteria, Bacteria	NCBI	1	Rhodospirillaceae bacterium	1	no_strain_in_ipg
HBC02821.1	oxidoreductase	none	CFB group bacteria, Bacteria	NCBI	1	Aequorivita sp.	1	no_strain_in_ipg
WP_160342508.1	AAA family ATPase	none	Firmicutes, Bacteria	NCBI	1	Bacillus velezensis	1	G3	Bacillales
WP_010749461.1	ATP-binding protein	none	Firmicutes, Bacteria	NCBI	1	Enterococcus casseliflavus	2	ATCC 49996,EC291	Lactobacillales
HBG28610.1	hypothetical protein	none	bacteria, Bacteria	NCBI	1	Phycisphaerales bacterium	1	no_strain_in_ipg
WP_077452208.1	AAA family ATPase	none	Firmicutes, Bacteria	NCBI	1	Enterococcus casseliflavus	1	PAVET15	Lactobacillales
HBG97558.1	hypothetical protein	none	a-proteobacteria, Bacteria	NCBI	1	Rhodobacteraceae bacterium	1	no_strain_in_ipg
HBG98250.1	hypothetical protein	none	a-proteobacteria, Bacteria	NCBI	1	Rhodobacteraceae bacterium	1	no_strain_in_ipg
HBG99937.1	oxidoreductase	none	a-proteobacteria, Bacteria	NCBI	1	Rhodobacteraceae bacterium	1	no_strain_in_ipg
WP_119214925.1	ATP-binding protein	none	Firmicutes, Bacteria	NCBI	1	Butyricicoccus sp.	1	OF10-2	Clostridiales
HBI46891.1	hypothetical protein	none	planctomycetes, Bacteria	NCBI	1	Planctomycetales bacterium	1	no_strain_in_ipg
WP_147574080.1	ATP-binding protein	none	Firmicutes, Bacteria	NCBI	1	Butyricicoccus sp. uncultured	1	2789STDY5834927	Clostridiales
HBJ38773.1	hypothetical protein	none	planctomycetes, Bacteria	NCBI	1	Planctomycetaceae bacterium	1	no_strain_in_ipg
HBJ58929.1	hypothetical protein	none	verrucomicrobia, Bacteria	NCBI	1	Verrucomicrobia bacterium	1	no_strain_in_ipg
HBK27336.1	hypothetical protein	none	Firmicutes, Bacteria	NCBI	1	Dialister sp.	1	no_strain_in_ipg	Veillonellales
WP_120742929.1	ATP-binding protein	none	Firmicutes, Bacteria	NCBI	1	Butyrivibrio sp.	1	CB08	Clostridiales
HBM69322.1	oxidoreductase	none	a-proteobacteria, Bacteria	NCBI	1	Rhodobacteraceae bacterium	1	no_strain_in_ipg
WP_148941737.1	AAA family ATPase	none	Firmicutes, Bacteria	NCBI	1	Bacillus vietnamensis	1	CH34_1T	Bacillales
HBN06741.1	hypothetical protein	none	CFB group bacteria, Bacteria	NCBI	1	Bacteroidales bacterium	1	no_strain_in_ipg
HBO07202.1	DNA-binding protein	none	CFB group bacteria, Bacteria	NCBI	1	Bacteroides sp.	1	no_strain_in_ipg
WP_142962946.1	MULTISPECIES: AAA family ATPase	none	Firmicutes, Bacteria	NCBI	1	Enterococcus casseliflavus	2	4928STDY7071326, 4928STDY7387869	Lactobacillales
HBO82334.1	hypothetical protein	none	b-proteobacteria, Bacteria	NCBI	1	Cupriavidus sp.	1	no_strain_in_ipg
WP_144771869.1	AAA family ATPase	none	Firmicutes, Bacteria	NCBI	1	Enterococcus casseliflavus	1	DE0110	Lactobacillales
HBR68718.1	hypothetical protein	none	a-proteobacteria, Bacteria	NCBI	1	Rhodospirillaceae bacterium	1	no_strain_in_ipg
HBR92241.1	AAA family ATPase	none	g-proteobacteria, Bacteria	NCBI	1	Acinetobacter nosocomialis	1	no_strain_in_ipg
HBS49285.1	oxidoreductase	none	a-proteobacteria, Bacteria	NCBI	1	Rhodobacteraceae bacterium	1	no_strain_in_ipg
HBS81514.1	hypothetical protein	none	g-proteobacteria, Bacteria	NCBI	1	Pseudomonas sp.	1	no_strain_in_ipg
HBT75687.1	hypothetical protein	none	planctomycetes, Bacteria	NCBI	1	Planctomycetaceae bacterium	1	no_strain_in_ipg
HBT76993.1	oxidoreductase	none	planctomycetes, Bacteria	NCBI	1	Planctomycetaceae bacterium	1	no_strain_in_ipg
HBT77298.1	oxidoreductase	none	planctomycetes, Bacteria	NCBI	1	Planctomycetaceae bacterium	1	no_strain_in_ipg
HBT77865.1	oxidoreductase	none	planctomycetes, Bacteria	NCBI	1	Planctomycetaceae bacterium	1	no_strain_in_ipg
WP_016250895.1	AAA family ATPase	none	Firmicutes, Bacteria	NCBI	1	Enterococcus cecorum	3	ATCC 43198,DSM 20682,NCTC12421	Lactobacillales
HBU87128.1	AAA family ATPase	none	g-proteobacteria, Bacteria	NCBI	1	Acinetobacter sp.	1	no_strain_in_ipg
HBV19724.1	DNA-binding protein	none	CFB group bacteria, Bacteria	NCBI	1	Bacteroides sp.	1	no_strain_in_ipg
WP_034430241.1	AAA family ATPase	none	Firmicutes, Bacteria	NCBI	1	Caldisalinibacter kiritimatiensis	1	L21-TH-D2	Clostridiales
WP_047342822.1	AAA family ATPase	none	Firmicutes, Bacteria	NCBI	1	Enterococcus cecorum	1	G-29	Lactobacillales
WP_072967731.1	AAA family ATPase	none	Firmicutes, Bacteria	NCBI	1	Caminicella sporogenes	1	AM 1114	Clostridiales
HBX74938.1	hypothetical protein	none	Firmicutes, Bacteria	NCBI	1	Acidaminococcaceae bacterium	1	no_strain_in_ipg	Acidaminococcales
HBY87461.1	AAA family ATPase	none	g-proteobacteria, Bacteria	NCBI	1	Colwellia sp.	1	no_strain_in_ipg
HCB89104.1	DNA-binding protein	none	CFB group bacteria, Bacteria	NCBI	1	Porphyromonadaceae bacterium	1	no_strain_in_ipg
HCD31152.1	oxidoreductase	none	bacteria, Bacteria	NCBI	1	Phycisphaerales bacterium	1	no_strain_in_ipg
WP_098128603.1	AAA family ATPase	none	Firmicutes, Bacteria	NCBI	1	Bacillus wiedmannii	2	AFS027918,AFS056211	Bacillales
HCD99844.1	hypothetical protein	none	bacteria, Bacteria	NCBI	1	Armatimonadetes bacterium	1	no_strain_in_ipg
HCF06299.1	hypothetical protein	none	d-proteobacteria, Bacteria	NCBI	1	Desulfomicrobiaceae bacterium	1	no_strain_in_ipg
SHK31615.1	PD-(D/E)XK nuclease superfamily protein	none	Firmicutes, Bacteria	NCBI	1	Caminicella sporogenes	1	DSM 14501	Clostridiales
RKW15378.1	hypothetical protein D8B54_07255	none	Firmicutes, Bacteria	NCBI	1	Catonella sp.	1	no_strain_in_ipg	Clostridiales
HCG61322.1	hypothetical protein	none	actinobacteria, Bacteria	NCBI	1	Collinsella sp.	1	no_strain_in_ipg
HCI70552.1	oxidoreductase	none	bacteria, Bacteria	NCBI	1	Balneola sp.	1	no_strain_in_ipg
HCJ37847.1	DNA-binding protein	none	Firmicutes, Bacteria	NCBI	1	Erysipelotrichaceae bacterium	1	no_strain_in_ipg	Erysipelotrichales
HCL80603.1	hypothetical protein	none	bacteria, Bacteria	NCBI	1	Synergistaceae bacterium	1	no_strain_in_ipg
HCM31121.1	AAA family ATPase	none	g-proteobacteria, Bacteria	NCBI	1	Acinetobacter radioresistens	1	no_strain_in_ipg
HCM31962.1	AAA family ATPase	none	g-proteobacteria, Bacteria	NCBI	1	Acinetobacter radioresistens	1	no_strain_in_ipg
HCM51331.1	hypothetical protein	none	high GC Gram+, Bacteria	NCBI	1	Microbacterium sp.	1	no_strain_in_ipg
WP_113842701.1	AAA family ATPase	none	Firmicutes, Bacteria	NCBI	1	Enterococcus cecorum	1	100AEA1	Lactobacillales
HCR95143.1	hypothetical protein	none	a-proteobacteria, Bacteria	NCBI	1	Oceanicaulis sp.	1	no_strain_in_ipg
WP_098150694.1	AAA family ATPase	none	Firmicutes, Bacteria	NCBI	1	Bacillus wiedmannii	1	AFS000938	Bacillales
WP_029472407.1	MULTISPECIES: ATP-binding protein	none	Firmicutes, Bacteria	NCBI	1	Clostridia	1	no_strain_in_ipg	Clostridiales
WP_029472817.1	MULTISPECIES: ATP-binding protein	none	Firmicutes, Bacteria	NCBI	1	Clostridia	1	no_strain_in_ipg	Clostridiales
WP_071861476.1	AAA family ATPase	none	Firmicutes, Bacteria	NCBI	1	Enterococcus devriesei	1	DSM 22802	Lactobacillales
HCT54992.1	hypothetical protein	none	bacteria, Bacteria	NCBI	1	Balneola sp.	1	no_strain_in_ipg
WP_161868862.1	AAA family ATPase	none	Firmicutes, Bacteria	NCBI	1	Enterococcus diestrammenae	1	JM9A	Lactobacillales
WP_029473959.1	MULTISPECIES: ATP-binding protein	none	Firmicutes, Bacteria	NCBI	1	Clostridia	1	no_strain_in_ipg	Clostridiales
WP_161870045.1	AAA family ATPase	none	Firmicutes, Bacteria	NCBI	1	Enterococcus diestrammenae	1	JM9A	Lactobacillales
HCU40436.1	AAA family ATPase	none	g-proteobacteria, Bacteria	NCBI	1	Acinetobacter nosocomialis	1	no_strain_in_ipg
HCV70561.1	oxidoreductase	none	a-proteobacteria, Bacteria	NCBI	1	Agrobacterium sp.	1	no_strain_in_ipg
NCA99998.1	ATP-binding protein	none	Firmicutes, Bacteria	NCBI	1	Clostridia bacterium	1	no_strain_in_ipg	Clostridiales
WP_098822704.1	AAA family ATPase	none	Firmicutes, Bacteria	NCBI	1	Bacillus wiedmannii	1	AFS054563	Bacillales
WP_016176430.1	ATP-binding protein	none	Firmicutes, Bacteria	NCBI	1	Enterococcus durans	2	ATCC 6056,FDAARGOS_396	Lactobacillales
NCB00227.1	ATP-binding protein	none	Firmicutes, Bacteria	NCBI	1	Clostridia bacterium	1	no_strain_in_ipg	Clostridiales
HDK27262.1	hypothetical protein	none	bacteria, Bacteria	NCBI	1	Candidatus Atribacteria bacterium	1	no_strain_in_ipg
HDK42909.1	ATP-binding protein	none	archaea, Archaea	NCBI	1	Candidatus Pacearchaeota archaeon	1	no_strain_in_ipg
HDL08236.1	hypothetical protein	none	d-proteobacteria, Bacteria	NCBI	1	Desulfobacteraceae bacterium	1	no_strain_in_ipg
HDR27484.1	ATP-binding protein	none	a-proteobacteria, Bacteria	NCBI	1	Rhodovulum sp.	1	no_strain_in_ipg
HDR28150.1	ATP-binding protein	none	a-proteobacteria, Bacteria	NCBI	1	Rhodovulum sp.	1	no_strain_in_ipg
HDZ25649.1	ATP-binding protein	none	bacteria, Bacteria	NCBI	1	Candidatus Aminicenantes bacterium	1	no_strain_in_ipg
HDZ37978.1	hypothetical protein	none	g-proteobacteria, Bacteria	NCBI	1	Marinobacter sp.	1	no_strain_in_ipg
HDZ39610.1	ATP-binding protein	none	g-proteobacteria, Bacteria	NCBI	1	Marinobacter sp.	1	no_strain_in_ipg
HEB83752.1	ATP-binding protein	none	CFB group bacteria, Bacteria	NCBI	1	Bacteroidetes bacterium	1	no_strain_in_ipg
HED53873.1	ATP-binding protein	none	bacteria, Bacteria	NCBI	1	Phycisphaerales bacterium	1	no_strain_in_ipg
HEE45273.1	hypothetical protein	none	bacteria, Bacteria	NCBI	1	Candidatus Dadabacteria bacterium	1	no_strain_in_ipg
WP_098823147.1	AAA family ATPase	none	Firmicutes, Bacteria	NCBI	1	Bacillus wiedmannii	1	AFS038775	Bacillales
WP_098953736.1	AAA family ATPase	none	Firmicutes, Bacteria	NCBI	1	Bacillus wiedmannii	1	AFS053345	Bacillales
HEJ48436.1	ATP-binding protein	none	bacteria, Bacteria	NCBI	1	Gemmata sp.	1	no_strain_in_ipg
HEL42754.1	ATP-binding protein	none	a-proteobacteria, Bacteria	NCBI	1	Rhodobacteraceae bacterium	1	no_strain_in_ipg
HEL70922.1	ATP-binding protein	none	bacteria, Bacteria	NCBI	2	Bryobacteraceae bacterium,Chloroflexi bacterium	2	no_strain_in_ipg
HEP25745.1	ATP-binding protein	none	bacteria, Bacteria	NCBI	1	Phycisphaerae bacterium	1	no_strain_in_ipg
HER25752.1	ATP-binding protein	none	a-proteobacteria, Bacteria	NCBI	1	Rhodospirillales bacterium	1	no_strain_in_ipg
HEV57522.1	ATP-binding protein	none	bacteria, Bacteria	NCBI	1	Phycisphaerales bacterium	1	no_strain_in_ipg
HEW90942.1	hypothetical protein	none	thermotogales, Bacteria	NCBI	1	Thermotogaceae bacterium	1	no_strain_in_ipg
KAA0213618.1	ATP-binding protein	none	cyanobacteria, Bacteria	NCBI	1	Cyanobacteria bacterium	1	CYA
KAA0215792.1	ATP-binding protein	none	cyanobacteria, Bacteria	NCBI	1	Cyanobacteria bacterium	1	CYA
KAA0219778.1	ATP-binding protein	none	bacteria, Bacteria	NCBI	1	Planctomycetes bacterium	1	no_strain_in_ipg
KAA0223289.1	ATP-binding protein	none	bacteria, Bacteria	NCBI	2	Phycisphaerae bacterium,Planctomycetes bacterium	2	no_strain_in_ipg
KAB2938670.1	ATP-binding protein	none	b-proteobacteria, Bacteria	NCBI	2	Pseudoxanthomonas sp.,Rhodocyclaceae bacterium	2	no_strain_in_ipg
KAB2949482.1	ATP-binding protein	none	bacteria, Bacteria	NCBI	1	Phycisphaerae bacterium	1	no_strain_in_ipg
KAB4839647.1	AAA family ATPase	none	CFB group bacteria, Bacteria	NCBI	1	Bacteroides thetaiotaomicron	1	BIOML-A85
KAB6592281.1	ATP-binding protein	none	CFB group bacteria, Bacteria	NCBI	1	Bacteroides vulgatus	2	BIOML-A101,BIOML-A106
KAF0131123.1	hypothetical protein FD152_2055	none	a-proteobacteria, Bacteria	NCBI	1	Xanthobacteraceae bacterium	1	no_strain_in_ipg
KAF0156246.1	Uncharacterized protein FD189_1051	none	bacteria, Bacteria	NCBI	1	Elusimicrobia bacterium	1	no_strain_in_ipg
KAF0173134.1	ATPase AAA	none	a-proteobacteria, Bacteria	NCBI	1	Rhodobacteraceae bacterium	1	no_strain_in_ipg
KAF0193763.1	phage NTP-binding protein	none	CFB group bacteria, Bacteria	NCBI	1	Bacteroidetes bacterium	1	no_strain_in_ipg
KAF0228201.1	hypothetical protein FD175_2307	none	a-proteobacteria, Bacteria	NCBI	1	Beijerinckiaceae bacterium	1	no_strain_in_ipg
KAF0234121.1	hypothetical protein FD177_1033	none	d-proteobacteria, Bacteria	NCBI	1	Desulfovibrionaceae bacterium	1	no_strain_in_ipg
KAF1011151.1	hypothetical protein GAK29_04992	none	g-proteobacteria, Bacteria	NCBI	1	Acinetobacter bereziniae	1	no_strain_in_ipg
KAF1026100.1	hypothetical protein GAK29_01501	none	g-proteobacteria, Bacteria	NCBI	1	Acinetobacter bereziniae	1	no_strain_in_ipg
KAF1045646.1	hypothetical protein GAK38_02938	none	b-proteobacteria, Bacteria	NCBI	1	Xylophilus sp.	1	no_strain_in_ipg
WP_142314106.1	AAA family ATPase	none	Firmicutes, Bacteria	NCBI	1	Bacillus wiedmannii	1	AFS002371	Bacillales
WP_058138468.1	AAA family ATPase	none	Firmicutes, Bacteria	NCBI	1	Enterococcus durans	1	IQ23	Lactobacillales
KFZ25963.1	hypothetical protein KQ78_01919	none	bacteria, Bacteria	NCBI	1	Candidatus Izimaplasma sp.	1	HR2
AZJ21554.1	NTP-binding protein	none	Firmicutes, Bacteria	NCBI	1	Bacillus wiedmannii bv. thuringiensis	1	FCC41	Bacillales
KGJ11938.1	phage related protein	none	a-proteobacteria, Bacteria	NCBI	1	Paracoccus versutus	1	DSM 582
KIU33306.1	hypothetical protein SR39_13560	none	a-proteobacteria, Bacteria	NCBI	1	Methylobacterium radiotolerans	1	78c
KJC87120.1	ATPase AAA	none	g-proteobacteria, Bacteria	NCBI	1	Acinetobacter baumannii	5	ABUH426,ABUH462,ABUH597,CCF15,ORAB19
NCB44185.1	hypothetical protein	none	Firmicutes, Bacteria	NCBI	1	Clostridia bacterium	1	no_strain_in_ipg	Clostridiales
NCB44809.1	hypothetical protein	none	Firmicutes, Bacteria	NCBI	1	Clostridia bacterium	1	no_strain_in_ipg	Clostridiales
KJU86016.1	hypothetical protein MBAV_001784	none	bacteria, Bacteria	NCBI	1	Candidatus Magnetobacterium bavaricum	1	no_strain_in_ipg
KKF86750.1	phage related protein	none	g-proteobacteria, Bacteria	NCBI	3	Pseudomonas aeruginosa,Pseudomonas sp.,Stenotrophomonas maltophilia	5	HMSC065H01,HMSC065H02,UV74,WH-SGI-V-07421,no_strain_in_ipg
KKS06581.1	hypothetical protein UU62_C0037G0008	none	bacteria, Bacteria	NCBI	1	Candidatus Uhrbacteria bacterium	1	GW2011_GWF2_41_40
KKW10617.1	hypothetical protein UY48_C0033G0005	none	bacteria, Bacteria	NCBI	1	Candidatus Gottesmanbacteria bacterium	1	GW2011_GWB1_49_7
KKW13255.1	hypothetical protein UY48_C0003G0077	none	bacteria, Bacteria	NCBI	1	Candidatus Gottesmanbacteria bacterium	1	GW2011_GWB1_49_7
WP_115235933.1	AAA family ATPase	none	Firmicutes, Bacteria	NCBI	1	Enterococcus durans	1	NCTC8129	Lactobacillales
WP_137239574.1	MULTISPECIES: AAA family ATPase	none	Firmicutes, Bacteria	NCBI	1	Enterococcus durans	4	GH27,GH61,GH63,VREdu	Lactobacillales
NCB75242.1	ATP-binding protein	none	Firmicutes, Bacteria	NCBI	1	Clostridia bacterium	1	no_strain_in_ipg	Clostridiales
NCB75269.1	ATP-binding protein	none	Firmicutes, Bacteria	NCBI	1	Clostridia bacterium	1	no_strain_in_ipg	Clostridiales
WP_151026779.1	AAA family ATPase	none	Firmicutes, Bacteria	NCBI	1	Enterococcus durans	5	GH48,GH50,GH61,GH63,GH73	Lactobacillales
KMS61441.1	hypothetical protein V475_14185	none	a-proteobacteria, Bacteria	NCBI	1	Sphingobium baderi	1	LL03
KPK66778.1	hypothetical protein AMS21_01090	none	bacteria, Bacteria	NCBI	1	Gemmatimonas sp.	1	SG8_38_2
KPK68886.1	oxidoreductase	none	proteobacteria, Bacteria	NCBI	1	Acidithiobacillales bacterium	1	SM23_46
KPK91446.1	hypothetical protein AMJ88_13625	none	GNS bacteria, Bacteria	NCBI	1	Anaerolineae bacterium	1	SM23_ 63
KPL06511.1	oxidoreductase	none	bacteria, Bacteria	NCBI	1	candidate division BRC1 bacterium	1	SM23_51
KPL28542.1	hypothetical protein AMJ72_02680	none	proteobacteria, Bacteria	NCBI	1	Acidithiobacillales bacterium	1	SM1_46
KPQ06828.1	ABC-type transport system involved in cytochrome bd biosynthesis, fused ATPase and permease componen	none	a-proteobacteria, Bacteria	NCBI	1	Rhodobacteraceae bacterium	1	HLUCCA12
KRH79079.1	hypothetical protein FERRO_01400	none	b-proteobacteria, Bacteria	NCBI	1	Ferrovum sp.	1	JA12
WP_010721532.1	MULTISPECIES: AAA family ATPase	none	Firmicutes, Bacteria	NCBI	2	Enterococcus durans,Enterococcus faecium	8	7430166-3,9830091-5,9931110-4,ATCC 6056,GH61,UAA1023,UAA1024,UAA724	Lactobacillales
EPH89717.1	hypothetical protein D922_03385	none	Firmicutes, Bacteria	NCBI	1	Enterococcus faecalis	1	06-MB-DW-09	Lactobacillales
WP_002407126.1	ATP-binding protein	none	Firmicutes, Bacteria	NCBI	1	Enterococcus faecalis	4	FDAARGOS_322,R61,RMC65,TX0470	Lactobacillales
WP_010716249.1	MULTISPECIES: AAA family ATPase	none	Firmicutes, Bacteria	NCBI	1	Enterococcus faecalis	4	B3336,NCTC13705,NCTC13763,SF100	Lactobacillales
WP_048947743.1	ATP-binding protein	none	Firmicutes, Bacteria	NCBI	1	Enterococcus faecalis	1	B3451	Lactobacillales
WP_048958143.1	AAA family ATPase	none	Firmicutes, Bacteria	NCBI	1	Enterococcus faecalis	1	647_EFLS	Lactobacillales
WP_048960339.1	ATP-binding protein	none	Firmicutes, Bacteria	NCBI	1	Enterococcus faecalis	1	FDAARGOS_322	Lactobacillales
WP_057086712.1	AAA family ATPase	none	Firmicutes, Bacteria	NCBI	1	Enterococcus faecalis	2	P8-1,P9-1	Lactobacillales
WP_070363700.1	AAA family ATPase	none	Firmicutes, Bacteria	NCBI	1	Enterococcus faecalis	1	CG_E	Lactobacillales
WP_077933022.1	AAA family ATPase	none	Firmicutes, Bacteria	NCBI	1	Enterococcus faecalis	1	F	Lactobacillales
WP_085382985.1	ATP-binding protein	none	Firmicutes, Bacteria	NCBI	1	Enterococcus faecalis	1	DM7-2	Lactobacillales
WP_085444267.1	AAA family ATPase	none	Firmicutes, Bacteria	NCBI	1	Enterococcus faecalis	2	EF438,S15	Lactobacillales
WP_104659860.1	AAA family ATPase	none	Firmicutes, Bacteria	NCBI	1	Enterococcus faecalis	2	CVM N59505F,CVM N59555F	Lactobacillales
WP_104854163.1	AAA family ATPase	none	Firmicutes, Bacteria	NCBI	1	Enterococcus faecalis	1	CVM N52662	Lactobacillales
WP_104858191.1	AAA family ATPase	none	Firmicutes, Bacteria	NCBI	1	Enterococcus faecalis	1	CVM N52587	Lactobacillales
KSO09269.1	hypothetical protein APA84_22970	none	g-proteobacteria, Bacteria	NCBI	2	Pseudomonas aeruginosa,Stenotrophomonas maltophilia	2	WH-SGI-V-07683,no_strain_in_ipg
WP_104870336.1	AAA family ATPase	none	Firmicutes, Bacteria	NCBI	1	Enterococcus faecalis	1	CVM N55265	Lactobacillales
KTS10276.1	hypothetical protein SB3_09000	none	a-proteobacteria, Bacteria	NCBI	1	Methylobacterium radiotolerans	2	SB2,SB3
KVK77948.1	hypothetical protein WS91_15975	none	b-proteobacteria, Bacteria	NCBI	1	Burkholderia sp.	1	MSMB1498
KVS20953.1	hypothetical protein WK29_09570	none	b-proteobacteria, Bacteria	NCBI	4	Burkholderia multivorans,Burkholderia vietnamiensis,Cupriavidus metallidurans,Pandoraea sp.	4	AU26564,DSOPR54,LMG 31109,NDB3NO24
KWA96499.1	AAA family ATPase	none	g-proteobacteria, Bacteria	NCBI	1	Acinetobacter baumannii	1	ORABMayT
WP_064199098.1	ATP-binding protein	none	Firmicutes, Bacteria	NCBI	1	Brevibacillus brevis	1	GZDF3.1	Bacillales
KYK22743.1	hypothetical protein AYK24_00515	none	euryarchaeotes, Archaea	NCBI	1	Thermoplasmatales archaeon SG8-52-4	1	no_strain_in_ipg
KZA10642.1	hypothetical protein LV37_03896	none	g-proteobacteria, Bacteria	NCBI	1	Acinetobacter baumannii	2	AB3560,AB4456
KZZ75264.1	AAA family ATPase	none	g-proteobacteria, Bacteria	NCBI	1	Oleiphilus sp.	1	HI0130
MAC38252.1	hypothetical protein	none	a-proteobacteria, Bacteria	NCBI	1	Oceanicaulis sp.	1	no_strain_in_ipg
MAC54892.1	hypothetical protein	none	planctomycetes, Bacteria	NCBI	1	Gimesia sp.	1	no_strain_in_ipg
MAD47845.1	oxidoreductase	none	g-proteobacteria, Bacteria	NCBI	1	Gammaproteobacteria bacterium	1	no_strain_in_ipg
MAD79960.1	oxidoreductase	none	planctomycetes, Bacteria	NCBI	1	Planctomycetaceae bacterium	1	no_strain_in_ipg
MAE54562.1	oxidoreductase	none	g-proteobacteria, Bacteria	NCBI	1	Porticoccaceae bacterium	1	no_strain_in_ipg
MAE56333.1	hypothetical protein	none	g-proteobacteria, Bacteria	NCBI	2	Euryarchaeota archaeon,Porticoccaceae bacterium	2	no_strain_in_ipg
MAF43631.1	AAA family ATPase	none	bacteria, Bacteria	NCBI	1	Parcubacteria group bacterium	1	no_strain_in_ipg
MAG17651.1	hypothetical protein	none	bacteria, Bacteria	NCBI	1	Phycisphaerae bacterium	1	no_strain_in_ipg
MAG26033.1	hypothetical protein	none	archaea, Archaea	NCBI	1	Candidatus Pacearchaeota archaeon	1	no_strain_in_ipg
MAG26352.1	hypothetical protein	none	archaea, Archaea	NCBI	1	Candidatus Pacearchaeota archaeon	1	no_strain_in_ipg
MAG64749.1	hypothetical protein	none	g-proteobacteria, Bacteria	NCBI	1	Pseudomonadales bacterium	1	no_strain_in_ipg
MAG68414.1	hypothetical protein	none	g-proteobacteria, Bacteria	NCBI	1	Pseudomonadales bacterium	1	no_strain_in_ipg
MAH29840.1	hypothetical protein	none	euryarchaeotes, Archaea	NCBI	1	Euryarchaeota archaeon	1	no_strain_in_ipg
MAH40161.1	hypothetical protein	none	verrucomicrobia, Bacteria	NCBI	1	Puniceicoccaceae bacterium	1	no_strain_in_ipg
MAH43420.1	hypothetical protein	none	archaea, Archaea	NCBI	1	archaeon	1	no_strain_in_ipg
MAH44241.1	hypothetical protein	none	archaea, Archaea	NCBI	1	Candidatus Pacearchaeota archaeon	1	no_strain_in_ipg
MAH44463.1	hypothetical protein	none	archaea, Archaea	NCBI	1	Candidatus Pacearchaeota archaeon	1	no_strain_in_ipg
MAH44928.1	hypothetical protein	none	archaea, Archaea	NCBI	1	Candidatus Pacearchaeota archaeon	1	no_strain_in_ipg
MAH45061.1	hypothetical protein	none	archaea, Archaea	NCBI	1	Candidatus Pacearchaeota archaeon	1	no_strain_in_ipg
MAH46992.1	hypothetical protein	none	archaea, Archaea	NCBI	1	Candidatus Pacearchaeota archaeon	1	no_strain_in_ipg
MAH47519.1	hypothetical protein	none	archaea, Archaea	NCBI	1	Candidatus Pacearchaeota archaeon	1	no_strain_in_ipg
MAH47928.1	hypothetical protein	none	archaea, Archaea	NCBI	1	Candidatus Pacearchaeota archaeon	1	no_strain_in_ipg
MAJ05252.1	oxidoreductase	none	CFB group bacteria, Bacteria	NCBI	1	Crocinitomicaceae bacterium	1	no_strain_in_ipg
MAJ57779.1	AAA family ATPase	none	a-proteobacteria, Bacteria	NCBI	1	Candidatus Pelagibacter sp.	1	no_strain_in_ipg
MAJ65186.1	hypothetical protein	none	a-proteobacteria, Bacteria	NCBI	2	Alphaproteobacteria bacterium,Micavibrio sp.	2	TMED2,no_strain_in_ipg
MAK31122.1	hypothetical protein	none	g-proteobacteria, Bacteria	NCBI	1	Acinetobacter sp.	1	no_strain_in_ipg
MAK31983.1	hypothetical protein	none	g-proteobacteria, Bacteria	NCBI	1	Acinetobacter sp.	1	no_strain_in_ipg
MAK37589.1	hypothetical protein	none	CFB group bacteria, Bacteria	NCBI	1	Flavobacteriaceae bacterium	1	no_strain_in_ipg
MAK85993.1	oxidoreductase	none	g-proteobacteria, Bacteria	NCBI	1	Pseudomonas sp.	1	no_strain_in_ipg
MAK89508.1	hypothetical protein	none	euryarchaeotes, Archaea	NCBI	1	Euryarchaeota archaeon	1	no_strain_in_ipg
MAL10340.1	hypothetical protein	none	a-proteobacteria, Bacteria	NCBI	1	Maricaulis sp.	1	no_strain_in_ipg
MAL44045.1	oxidoreductase	none	a-proteobacteria, Bacteria	NCBI	1	Hyphomonas sp.	1	no_strain_in_ipg
MAL67539.1	oxidoreductase	none	g-proteobacteria, Bacteria	NCBI	1	Porticoccaceae bacterium	1	no_strain_in_ipg
MAM13047.1	oxidoreductase	none	a-proteobacteria, Bacteria	NCBI	1	Rhizobiaceae bacterium	1	no_strain_in_ipg
MAM87533.1	oxidoreductase	none	g-proteobacteria, Bacteria	NCBI	1	Hahellaceae bacterium	1	no_strain_in_ipg
MAN64738.1	hypothetical protein	none	a-proteobacteria, Bacteria	NCBI	1	Parvibaculum sp.	1	no_strain_in_ipg
MAN64790.1	oxidoreductase	none	a-proteobacteria, Bacteria	NCBI	1	Parvibaculum sp.	1	no_strain_in_ipg
MAN77821.1	hypothetical protein	none	a-proteobacteria, Bacteria	NCBI	1	Rhizobiales bacterium	1	no_strain_in_ipg
MAO23414.1	hypothetical protein	none	bacteria, Bacteria	NCBI	1	Phycisphaerae bacterium	1	no_strain_in_ipg
MAP43668.1	hypothetical protein	none	euryarchaeotes, Archaea	NCBI	1	Euryarchaeota archaeon	1	no_strain_in_ipg
MAQ09562.1	hypothetical protein	none	g-proteobacteria, Bacteria	NCBI	1	Gammaproteobacteria bacterium	1	no_strain_in_ipg
MAR68748.1	hypothetical protein	none	CFB group bacteria, Bacteria	NCBI	1	Crocinitomicaceae bacterium	1	no_strain_in_ipg
MAS48213.1	hypothetical protein	none	a-proteobacteria, Bacteria	NCBI	1	Alphaproteobacteria bacterium	1	no_strain_in_ipg
MAS67320.1	AAA family ATPase	none	g-proteobacteria, Bacteria	NCBI	2	Pseudomonadales bacterium,Sphingobium sp.	2	no_strain_in_ipg
MAS98897.1	hypothetical protein	none	bacteria, Bacteria	NCBI	1	Kiritimatiellaceae bacterium	1	no_strain_in_ipg
MAT09910.1	hypothetical protein	none	planctomycetes, Bacteria	NCBI	1	Rhodopirellula sp.	1	no_strain_in_ipg
MAT16311.1	oxidoreductase	none	planctomycetes, Bacteria	NCBI	1	Planctomyces sp.	1	no_strain_in_ipg
MAU52257.1	hypothetical protein	none	a-proteobacteria, Bacteria	NCBI	1	Roseovarius sp.	1	no_strain_in_ipg
MAU59180.1	hypothetical protein	none	a-proteobacteria, Bacteria	NCBI	1	Parvibaculum sp.	1	no_strain_in_ipg
MAV07647.1	oxidoreductase	none	g-proteobacteria, Bacteria	NCBI	1	Gammaproteobacteria bacterium	1	no_strain_in_ipg
MAV99803.1	oxidoreductase	none	a-proteobacteria, Bacteria	NCBI	1	Rhizobiales bacterium	1	TMED227
MAX23036.1	oxidoreductase	none	bacteria, Bacteria	NCBI	1	Phycisphaeraceae bacterium	1	no_strain_in_ipg
MAX26607.1	oxidoreductase	none	bacteria, Bacteria	NCBI	1	Phycisphaeraceae bacterium	1	no_strain_in_ipg
MAX27160.1	oxidoreductase	none	bacteria, Bacteria	NCBI	1	Phycisphaeraceae bacterium	1	no_strain_in_ipg
MAX27495.1	oxidoreductase	none	bacteria, Bacteria	NCBI	1	Phycisphaeraceae bacterium	1	no_strain_in_ipg
MAX80324.1	hypothetical protein	none	CFB group bacteria, Bacteria	NCBI	1	Crocinitomicaceae bacterium	1	no_strain_in_ipg
MAX96890.1	hypothetical protein	none	a-proteobacteria, Bacteria	NCBI	1	Alphaproteobacteria bacterium	1	no_strain_in_ipg
MAY89461.1	oxidoreductase	none	a-proteobacteria, Bacteria	NCBI	1	Pseudooceanicola sp.	1	no_strain_in_ipg
MAZ17927.1	oxidoreductase	none	a-proteobacteria, Bacteria	NCBI	1	Ahrensia sp.	1	no_strain_in_ipg
MAZ38996.1	hypothetical protein	none	g-proteobacteria, Bacteria	NCBI	1	Legionellales bacterium	1	no_strain_in_ipg
MAZ68792.1	hypothetical protein	none	bacteria, Bacteria	NCBI	1	Candidatus Marinimicrobia bacterium	1	no_strain_in_ipg
MBA43586.1	hypothetical protein	none	a-proteobacteria, Bacteria	NCBI	1	Magnetococcales bacterium	1	no_strain_in_ipg
MBB06572.1	hypothetical protein	none	a-proteobacteria, Bacteria	NCBI	1	Pseudooceanicola sp.	1	no_strain_in_ipg
MBB57464.1	hypothetical protein	none	a-proteobacteria, Bacteria	NCBI	1	Rhodospirillaceae bacterium	1	no_strain_in_ipg
MBB65721.1	hypothetical protein	none	bacteria, Bacteria	NCBI	1	Waddliaceae bacterium	1	no_strain_in_ipg
MBB91775.1	hypothetical protein	none	a-proteobacteria, Bacteria	NCBI	1	Magnetovibrio sp.	1	no_strain_in_ipg
MBC22304.1	hypothetical protein	none	bacteria, Bacteria	NCBI	1	Phycisphaerae bacterium	1	no_strain_in_ipg
MBC68395.1	AAA family ATPase	none	g-proteobacteria, Bacteria	NCBI	1	Acinetobacter sp.	1	no_strain_in_ipg
MBE16982.1	hypothetical protein	none	CFB group bacteria, Bacteria	NCBI	1	Cytophagaceae bacterium	1	no_strain_in_ipg
MBE24748.1	hypothetical protein	none	a-proteobacteria, Bacteria	NCBI	1	Rhodospirillaceae bacterium	1	no_strain_in_ipg
MBF46121.1	hypothetical protein	none	CFB group bacteria, Bacteria	NCBI	1	Flavobacteriales bacterium	1	no_strain_in_ipg
MBG18096.1	hypothetical protein	none	euryarchaeotes, Archaea	NCBI	1	Euryarchaeota archaeon	1	no_strain_in_ipg
MBG89560.1	AAA family ATPase	none	verrucomicrobia, Bacteria	NCBI	1	Verrucomicrobiales bacterium	1	no_strain_in_ipg
MBH23500.1	hypothetical protein	none	d-proteobacteria, Bacteria	NCBI	1	Myxococcales bacterium	1	no_strain_in_ipg
MBK99830.1	hypothetical protein	none	verrucomicrobia, Bacteria	NCBI	1	Opitutales bacterium	1	no_strain_in_ipg
MBM38624.1	hypothetical protein	none	g-proteobacteria, Bacteria	NCBI	1	Woeseia sp.	1	no_strain_in_ipg
MBM87785.1	hypothetical protein	none	g-proteobacteria, Bacteria	NCBI	1	Gammaproteobacteria bacterium	1	no_strain_in_ipg
MBN46248.1	hypothetical protein	none	g-proteobacteria, Bacteria	NCBI	1	Methylophaga sp.	1	no_strain_in_ipg
MBN66829.1	hypothetical protein	none	a-proteobacteria, Bacteria	NCBI	1	Rickettsiales bacterium	1	no_strain_in_ipg
MBN93405.1	hypothetical protein	none	d-proteobacteria, Bacteria	NCBI	1	Deltaproteobacteria bacterium	1	no_strain_in_ipg
MBN95369.1	hypothetical protein	none	d-proteobacteria, Bacteria	NCBI	1	Deltaproteobacteria bacterium	1	no_strain_in_ipg
MBO03240.1	oxidoreductase	none	bacteria, Bacteria	NCBI	1	Candidatus Marinimicrobia bacterium	1	no_strain_in_ipg
MBP48472.1	hypothetical protein	none	d-proteobacteria, Bacteria	NCBI	1	Myxococcales bacterium	1	no_strain_in_ipg
MBQ87203.1	oxidoreductase	none	g-proteobacteria, Bacteria	NCBI	1	Gammaproteobacteria bacterium	1	no_strain_in_ipg
MBR26218.1	hypothetical protein	none	a-proteobacteria, Bacteria	NCBI	1	Rhodobacteraceae bacterium	1	no_strain_in_ipg
MBR59541.1	hypothetical protein	none	d-proteobacteria, Bacteria	NCBI	1	Myxococcales bacterium	1	no_strain_in_ipg
MBT61243.1	hypothetical protein	none	euryarchaeotes, Archaea	NCBI	1	Euryarchaeota archaeon	1	no_strain_in_ipg
MBV48185.1	oxidoreductase	none	a-proteobacteria, Bacteria	NCBI	1	Roseobacter sp.	1	no_strain_in_ipg
MBV48286.1	oxidoreductase	none	a-proteobacteria, Bacteria	NCBI	1	Roseobacter sp.	1	no_strain_in_ipg
WP_106656600.1	ATP-binding protein	none	Firmicutes, Bacteria	NCBI	1	Brevibacillus brevis	3	DSM 30,NCTC2611,NRRL NRS-604	Bacillales
WP_122961208.1	ATP-binding protein	none	Firmicutes, Bacteria	NCBI	1	Brevibacillus centrosporus	2	NBRC 15540,NRRL NRS 664	Bacillales
WP_106839933.1	ATP-binding protein	none	Firmicutes, Bacteria	NCBI	1	Brevibacillus fortis	1	NRRL NRS-1210	Bacillales
WP_104030331.1	ATP-binding protein	none	Firmicutes, Bacteria	NCBI	1	Brevibacillus laterosporus	1	BGSP11	Bacillales
WP_119732767.1	ATP-binding protein	none	Firmicutes, Bacteria	NCBI	1	Brevibacillus laterosporus	1	E7593-50	Bacillales
WP_119734528.1	ATP-binding protein	none	Firmicutes, Bacteria	NCBI	1	Brevibacillus laterosporus	1	E7593-50	Bacillales
WP_158330818.1	AAA family ATPase	none	Firmicutes, Bacteria	NCBI	1	Brevibacillus laterosporus	1	1951	Bacillales
WP_035315815.1	AAA family ATPase	none	Firmicutes, Bacteria	NCBI	1	Brochothrix campestris	1	FSL F6-1037	Bacillales
MJP01979.1	hypothetical protein	none	enterobacteria, Bacteria	NCBI	1	Salmonella enterica subsp. enterica	1	280681
MPS44479.1	ATP-binding protein	none	g-proteobacteria, Bacteria	NCBI	1	Stenotrophomonas sp.	1	no_strain_in_ipg
MPS93706.1	ATP-binding protein	none	b-proteobacteria, Bacteria	NCBI	1	Comamonas sp.	1	no_strain_in_ipg
MQH59483.1	chromosomal replication initiator DnaA	none	enterobacteria, Bacteria	NCBI	1	Escherichia coli	1	G031p
MQM32140.1	hypothetical protein	none	b-proteobacteria, Bacteria	NCBI	1	Candidatus Accumulibacter phosphatis	1	no_strain_in_ipg
WP_104874192.1	ATP-binding protein	none	Firmicutes, Bacteria	NCBI	1	Enterococcus faecalis	1	CVM N55185	Lactobacillales
NCC77024.1	ATP-binding protein	none	Firmicutes, Bacteria	NCBI	1	Clostridia bacterium	1	no_strain_in_ipg	Clostridiales
NCC77458.1	ATP-binding protein	none	Firmicutes, Bacteria	NCBI	1	Clostridia bacterium	1	no_strain_in_ipg	Clostridiales
MST19270.1	AAA family ATPase	none	a-proteobacteria, Bacteria	NCBI	1	Paracoccus sp.	2	SMMA_5_4,SMMA_5_50
MSV24202.1	ATP-binding protein	none	Firmicutes, Bacteria	NCBI	1	Selenomonas sp.	1	WCA-380-WT-3B 3/	Selenomonadales
MSY01935.1	AAA family ATPase	none	high GC Gram+, Bacteria	NCBI	1	Actinobacteria bacterium	1	no_strain_in_ipg
MTH66576.1	AAA family ATPase	none	a-proteobacteria, Bacteria	NCBI	1	Paracoccus sp.	2	DK398,DK608
MUK58595.1	AAA family ATPase	none	g-proteobacteria, Bacteria	NCBI	1	Pseudomonas aeruginosa	1	PA216
MUS80764.1	AAA family ATPase	none	g-proteobacteria, Bacteria	NCBI	1	Acinetobacter baumannii	1	ABAY09007
MYE70627.1	AAA family ATPase	none	bacteria, Bacteria	NCBI	1	Gemmatimonadetes bacterium	1	no_strain_in_ipg
WP_104885723.1	ATP-binding protein	none	Firmicutes, Bacteria	NCBI	1	Enterococcus faecalis	1	CVM N52734	Lactobacillales
MZK56100.1	AAA family ATPase	none	Firmicutes, Bacteria	NCBI	1	Coprobacillus sp.	1	BIOML-A1	Erysipelotrichales
MZR12671.1	hypothetical protein	none	a-proteobacteria, Bacteria	NCBI	1	Maritimibacter sp.	1	DP07
MZX02444.1	AAA family ATPase	none	enterobacteria, Bacteria	NCBI	1	Escherichia coli	1	BIOML-A255
NAZ38232.1	AAA family ATPase	none	a-proteobacteria, Bacteria	NCBI	1	Rubellimicrobium sp.	1	CFH 75288
NCC85444.1	hypothetical protein	none	Firmicutes, Bacteria	NCBI	1	Clostridia bacterium	1	no_strain_in_ipg	Clostridiales
WP_104888315.1	AAA family ATPase	none	Firmicutes, Bacteria	NCBI	1	Enterococcus faecalis	2	236EA1,CVM N54574	Lactobacillales
NBK21499.1	ATP-binding protein	none	bacteria, Bacteria	NCBI	1	Spirochaetia bacterium	1	no_strain_in_ipg
NBK25742.1	hypothetical protein	none	bacteria, Bacteria	NCBI	1	Spirochaetia bacterium	1	no_strain_in_ipg
NBK96469.1	hypothetical protein	none	Firmicutes, Bacteria	NCBI	1	Erysipelotrichia bacterium	1	no_strain_in_ipg	Erysipelotrichales
NBK99164.1	hypothetical protein	none	Firmicutes, Bacteria	NCBI	1	Erysipelotrichia bacterium	1	no_strain_in_ipg	Erysipelotrichales
NBO53461.1	hypothetical protein	none	high GC Gram+, Bacteria	NCBI	1	Actinobacteria bacterium	1	no_strain_in_ipg
NBO81960.1	ATP-binding protein	none	b-proteobacteria, Bacteria	NCBI	1	Betaproteobacteria bacterium	1	no_strain_in_ipg
NBO99578.1	hypothetical protein	none	proteobacteria, Bacteria	NCBI	1	Proteobacteria bacterium	1	no_strain_in_ipg
NBP01366.1	hypothetical protein	none	proteobacteria, Bacteria	NCBI	1	Proteobacteria bacterium	1	no_strain_in_ipg
NBP01928.1	hypothetical protein	none	proteobacteria, Bacteria	NCBI	1	Proteobacteria bacterium	1	no_strain_in_ipg
NBP36393.1	ATP-binding protein	none	b-proteobacteria, Bacteria	NCBI	1	Betaproteobacteria bacterium	1	no_strain_in_ipg
NBP39875.1	hypothetical protein	none	b-proteobacteria, Bacteria	NCBI	1	Betaproteobacteria bacterium	1	no_strain_in_ipg
NBP40173.1	ATP-binding protein	none	b-proteobacteria, Bacteria	NCBI	1	Betaproteobacteria bacterium	1	no_strain_in_ipg
NBP40247.1	oxidoreductase	none	b-proteobacteria, Bacteria	NCBI	1	Betaproteobacteria bacterium	1	no_strain_in_ipg
NBP40842.1	ATP-binding protein	none	b-proteobacteria, Bacteria	NCBI	1	Betaproteobacteria bacterium	1	no_strain_in_ipg
NBQ65398.1	hypothetical protein	none	verrucomicrobia, Bacteria	NCBI	1	Verrucomicrobia bacterium	1	no_strain_in_ipg
NBQ79852.1	ATP-binding protein	none	b-proteobacteria, Bacteria	NCBI	1	Betaproteobacteria bacterium	1	no_strain_in_ipg
NBQ80050.1	ATP-binding protein	none	b-proteobacteria, Bacteria	NCBI	1	Betaproteobacteria bacterium	1	no_strain_in_ipg
NBQ89367.1	ATP-binding protein	none	b-proteobacteria, Bacteria	NCBI	1	Betaproteobacteria bacterium	1	no_strain_in_ipg
NBQ96505.1	ATP-binding protein	none	b-proteobacteria, Bacteria	NCBI	1	Betaproteobacteria bacterium	1	no_strain_in_ipg
NBR22243.1	hypothetical protein	none	high GC Gram+, Bacteria	NCBI	1	Micrococcales bacterium	1	no_strain_in_ipg
NBR22385.1	ATP-binding protein	none	high GC Gram+, Bacteria	NCBI	1	Micrococcales bacterium	1	no_strain_in_ipg
NBR24052.1	hypothetical protein	none	high GC Gram+, Bacteria	NCBI	1	Micrococcales bacterium	1	no_strain_in_ipg
NBR67929.1	ATP-binding protein	none	high GC Gram+, Bacteria	NCBI	1	Actinobacteria bacterium	1	no_strain_in_ipg
NBS35069.1	ATP-binding protein	none	a-proteobacteria, Bacteria	NCBI	1	Methylocystaceae bacterium	1	no_strain_in_ipg
NBS60136.1	ATP-binding protein	none	b-proteobacteria, Bacteria	NCBI	1	Betaproteobacteria bacterium	1	no_strain_in_ipg
NBS94085.1	ATP-binding protein	none	b-proteobacteria, Bacteria	NCBI	1	Betaproteobacteria bacterium	1	no_strain_in_ipg
NBS94781.1	ATP-binding protein	none	b-proteobacteria, Bacteria	NCBI	1	Betaproteobacteria bacterium	1	no_strain_in_ipg
NBT29200.1	ATP-binding protein	none	g-proteobacteria, Bacteria	NCBI	1	Gammaproteobacteria bacterium	1	no_strain_in_ipg
NBT30479.1	ATP-binding protein	none	a-proteobacteria, Bacteria	NCBI	1	Rhodobacteraceae bacterium	1	no_strain_in_ipg
NBT32349.1	hypothetical protein	none	a-proteobacteria, Bacteria	NCBI	1	Rhodobacteraceae bacterium	1	no_strain_in_ipg
NBT51598.1	ATP-binding protein	none	a-proteobacteria, Bacteria	NCBI	1	Marivivens sp.	1	no_strain_in_ipg
NBT52914.1	oxidoreductase	none	a-proteobacteria, Bacteria	NCBI	1	Marivivens sp.	1	no_strain_in_ipg
NBT83116.1	hypothetical protein	none	b-proteobacteria, Bacteria	NCBI	1	Betaproteobacteria bacterium	1	no_strain_in_ipg
NBT86554.1	hypothetical protein	none	a-proteobacteria, Bacteria	NCBI	1	Alphaproteobacteria bacterium	1	no_strain_in_ipg
NBU29990.1	hypothetical protein	none	high GC Gram+, Bacteria	NCBI	1	Actinobacteria bacterium	1	no_strain_in_ipg
NBU43971.1	ATP-binding protein	none	b-proteobacteria, Bacteria	NCBI	1	Betaproteobacteria bacterium	1	no_strain_in_ipg
NBU44334.1	ATP-binding protein	none	b-proteobacteria, Bacteria	NCBI	1	Betaproteobacteria bacterium	1	no_strain_in_ipg
NBU45694.1	ATP-binding protein	none	b-proteobacteria, Bacteria	NCBI	1	Betaproteobacteria bacterium	1	no_strain_in_ipg
NBU79782.1	ATP-binding protein	none	a-proteobacteria, Bacteria	NCBI	1	Sphingomonadaceae bacterium	1	no_strain_in_ipg
NBV06487.1	ATP-binding protein	none	proteobacteria, Bacteria	NCBI	1	Proteobacteria bacterium	1	no_strain_in_ipg
NBV07198.1	ATP-binding protein	none	proteobacteria, Bacteria	NCBI	1	Proteobacteria bacterium	1	no_strain_in_ipg
NBV55110.1	oxidoreductase	none	verrucomicrobia, Bacteria	NCBI	1	Verrucomicrobia bacterium	1	no_strain_in_ipg
NBV61815.1	ATP-binding protein	none	a-proteobacteria, Bacteria	NCBI	1	Rhodobacteraceae bacterium	1	no_strain_in_ipg
NBV88123.1	oxidoreductase	none	b-proteobacteria, Bacteria	NCBI	1	Betaproteobacteria bacterium	1	no_strain_in_ipg
NBV89621.1	ATP-binding protein	none	b-proteobacteria, Bacteria	NCBI	1	Betaproteobacteria bacterium	1	no_strain_in_ipg
NBW07981.1	ATP-binding protein	none	a-proteobacteria, Bacteria	NCBI	1	Caulobacteraceae bacterium	1	no_strain_in_ipg
NBW08795.1	ATP-binding protein	none	a-proteobacteria, Bacteria	NCBI	1	Caulobacteraceae bacterium	1	no_strain_in_ipg
NBW11065.1	ATP-binding protein	none	a-proteobacteria, Bacteria	NCBI	1	Caulobacteraceae bacterium	1	no_strain_in_ipg
NBW12846.1	hypothetical protein	none	a-proteobacteria, Bacteria	NCBI	1	Caulobacteraceae bacterium	1	no_strain_in_ipg
NBW13439.1	ATP-binding protein	none	a-proteobacteria, Bacteria	NCBI	1	Caulobacteraceae bacterium	1	no_strain_in_ipg
NBW15350.1	ATP-binding protein	none	a-proteobacteria, Bacteria	NCBI	1	Caulobacteraceae bacterium	1	no_strain_in_ipg
NBW15639.1	ATP-binding protein	none	a-proteobacteria, Bacteria	NCBI	1	Caulobacteraceae bacterium	1	no_strain_in_ipg
NBW17565.1	hypothetical protein	none	a-proteobacteria, Bacteria	NCBI	1	Caulobacteraceae bacterium	1	no_strain_in_ipg
NBW17708.1	ATP-binding protein	none	a-proteobacteria, Bacteria	NCBI	1	Caulobacteraceae bacterium	1	no_strain_in_ipg
NBW21007.1	ATP-binding protein	none	a-proteobacteria, Bacteria	NCBI	1	Caulobacteraceae bacterium	1	no_strain_in_ipg
NBW21460.1	ATP-binding protein	none	a-proteobacteria, Bacteria	NCBI	1	Caulobacteraceae bacterium	1	no_strain_in_ipg
NBW21705.1	oxidoreductase	none	a-proteobacteria, Bacteria	NCBI	1	Caulobacteraceae bacterium	1	no_strain_in_ipg
NBW22611.1	hypothetical protein	none	a-proteobacteria, Bacteria	NCBI	1	Caulobacteraceae bacterium	1	no_strain_in_ipg
NBW22805.1	ATP-binding protein	none	a-proteobacteria, Bacteria	NCBI	1	Caulobacteraceae bacterium	1	no_strain_in_ipg
NBW23123.1	ATP-binding protein	none	a-proteobacteria, Bacteria	NCBI	1	Caulobacteraceae bacterium	1	no_strain_in_ipg
NBW23476.1	ATP-binding protein	none	a-proteobacteria, Bacteria	NCBI	1	Caulobacteraceae bacterium	1	no_strain_in_ipg
NBW23486.1	hypothetical protein	none	a-proteobacteria, Bacteria	NCBI	1	Caulobacteraceae bacterium	1	no_strain_in_ipg
NBW33889.1	hypothetical protein	none	CFB group bacteria, Bacteria	NCBI	1	Cytophagia bacterium	1	no_strain_in_ipg
NBW35463.1	hypothetical protein	none	CFB group bacteria, Bacteria	NCBI	1	Cytophagia bacterium	1	no_strain_in_ipg
NBW51495.1	ATP-binding protein	none	b-proteobacteria, Bacteria	NCBI	1	Betaproteobacteria bacterium	1	no_strain_in_ipg
NBW52053.1	ATP-binding protein	none	b-proteobacteria, Bacteria	NCBI	1	Betaproteobacteria bacterium	1	no_strain_in_ipg
NBW75519.1	ATP-binding protein	none	a-proteobacteria, Bacteria	NCBI	1	Sphingomonadaceae bacterium	1	no_strain_in_ipg
NBX10452.1	ATP-binding protein	none	a-proteobacteria, Bacteria	NCBI	1	Marivivens sp.	1	no_strain_in_ipg
NBX72877.1	ATP-binding protein	none	a-proteobacteria, Bacteria	NCBI	1	Alphaproteobacteria bacterium	1	no_strain_in_ipg
NBY53891.1	ATP-binding protein	none	b-proteobacteria, Bacteria	NCBI	1	Betaproteobacteria bacterium	1	no_strain_in_ipg
NCA90747.1	ATP-binding protein	none	g-proteobacteria, Bacteria	NCBI	1	Gammaproteobacteria bacterium	1	no_strain_in_ipg
NCC85701.1	ATP-binding protein	none	Firmicutes, Bacteria	NCBI	1	Clostridia bacterium	1	no_strain_in_ipg	Clostridiales
WP_054328244.1	AAA family ATPase	none	Firmicutes, Bacteria	NCBI	1	Clostridia bacterium	1	UC5.1-1D1	Clostridiales
NCB03617.1	hypothetical protein	none	bacteria, Bacteria	NCBI	1	Spirochaetia bacterium	1	no_strain_in_ipg
NCB17234.1	DNA-binding protein	none	bacteria, Bacteria	NCBI	1	Synergistales bacterium	1	no_strain_in_ipg
NCB23768.1	ATP-binding protein	none	d-proteobacteria, Bacteria	NCBI	1	Deltaproteobacteria bacterium	1	no_strain_in_ipg
NCB34063.1	NTP-binding protein	none	Firmicutes, Bacteria	NCBI	1	Erysipelotrichia bacterium	1	no_strain_in_ipg	Erysipelotrichales
WP_054343840.1	ATP-binding protein	none	Firmicutes, Bacteria	NCBI	1	Clostridia bacterium	1	UC5.1-2G4	Clostridiales
PWL40742.1	hypothetical protein DBY43_07040	none	Firmicutes, Bacteria	NCBI	1	Clostridiaceae bacterium	1	no_strain_in_ipg	Clostridiales
WP_121706475.1	MULTISPECIES: ATP-binding protein	none	Firmicutes, Bacteria	NCBI	1	Clostridiaceae bacterium	1	1XD21-84	Clostridiales
WP_147548042.1	AAA family ATPase	none	Firmicutes, Bacteria	NCBI	1	Clostridiaceae bacterium	1	no_strain_in_ipg	Clostridiales
NCB97437.1	ATP-binding protein	none	CFB group bacteria, Bacteria	NCBI	1	Bacteroidia bacterium	1	no_strain_in_ipg
NCB98931.1	ATP-binding protein	none	CFB group bacteria, Bacteria	NCBI	1	Bacteroidia bacterium	1	no_strain_in_ipg
NCC04359.1	ATP-binding protein	none	proteobacteria, Bacteria	NCBI	1	Proteobacteria bacterium	1	no_strain_in_ipg
NCC20069.1	hypothetical protein	none	bacteria, Bacteria	NCBI	1	Candidatus Saccharibacteria bacterium	1	no_strain_in_ipg
NCC41566.1	ATP-binding protein	none	g-proteobacteria, Bacteria	NCBI	1	Gammaproteobacteria bacterium	1	no_strain_in_ipg
NCC51353.1	ATP-binding protein	none	verrucomicrobia, Bacteria	NCBI	1	Spartobacteria bacterium	1	no_strain_in_ipg
NCC56667.1	ATP-binding protein	none	bacteria, Bacteria	NCBI	1	Synergistales bacterium	1	no_strain_in_ipg
NCC62623.1	ATP-binding protein	none	verrucomicrobia, Bacteria	NCBI	1	Verrucomicrobiae bacterium	1	no_strain_in_ipg
WP_158377763.1	AAA family ATPase	none	Firmicutes, Bacteria	NCBI	1	Clostridiaceae bacterium	1	no_strain_in_ipg	Clostridiales
WP_160306974.1	AAA family ATPase	none	Firmicutes, Bacteria	NCBI	1	Clostridiaceae bacterium	1	1XD21-45	Clostridiales
WP_160307101.1	AAA family ATPase	none	Firmicutes, Bacteria	NCBI	1	Clostridiaceae bacterium	1	1XD21-45	Clostridiales
WP_118596332.1	ATP-binding protein	none	Firmicutes, Bacteria	NCBI	1	Clostridiaceae bacterium	1	AF29-16BH	Clostridiales
NCC95619.1	DNA-binding protein	none	bacteria, Bacteria	NCBI	1	Synergistales bacterium	1	no_strain_in_ipg
NCD06160.1	hypothetical protein	none	bacteria, Bacteria	NCBI	1	Spirochaetia bacterium	1	no_strain_in_ipg
NCD06449.1	hypothetical protein	none	bacteria, Bacteria	NCBI	1	Spirochaetia bacterium	1	no_strain_in_ipg
NCD10068.1	ATP-binding protein	none	Firmicutes, Bacteria	NCBI	1	Negativicutes bacterium	1	no_strain_in_ipg	Negativicutes
NCO15850.1	ATP-binding protein	none	a-proteobacteria, Bacteria	NCBI	1	Alphaproteobacteria bacterium	1	no_strain_in_ipg
NCO88155.1	ATP-binding protein	none	a-proteobacteria, Bacteria	NCBI	1	Rhodobacterales bacterium	1	no_strain_in_ipg
NCP39026.1	ATP-binding protein	none	b-proteobacteria, Bacteria	NCBI	2	Hydrogenophilales bacterium CG15_BIG_FIL_POST_REV_8_21_14_020_62_31,Hydrogenophilales bacterium CG_4_10_14_0_8_um_filter_62_70,Hydrogenophilales bacterium CG_4_8_14_3_um_filter_62_83,Rhodoferax sp.	4	no_strain_in_ipg
NCP40064.1	ATP-binding protein	none	b-proteobacteria, Bacteria	NCBI	2	Gallionellales bacterium,Rhodoferax sp.	2	CG_4_8_14_3_um_filter_54_18,no_strain_in_ipg
NCP64079.1	ATP-binding protein	none	g-proteobacteria, Bacteria	NCBI	1	Paraglaciecola sp.	1	no_strain_in_ipg
NCQ25785.1	ATP-binding protein	none	a-proteobacteria, Bacteria	NCBI	1	Roseovarius sp.	1	no_strain_in_ipg
NCU21853.1	ATP-binding protein	none	bacteria, Bacteria	NCBI	1	Candidatus Falkowbacteria bacterium	1	no_strain_in_ipg
NCU31324.1	hypothetical protein	none	bacteria, Bacteria	NCBI	1	Candidatus Saccharibacteria bacterium	1	no_strain_in_ipg
NCV15514.1	ATP-binding protein	none	b-proteobacteria, Bacteria	NCBI	1	Betaproteobacteria bacterium	1	no_strain_in_ipg
[truncated: 4,846 more rows]

[truncated: 12 more sheets: RecT_Bet, RecA, GP2.5, DUF1071, ERF, gene context SAK4, gene context Gp2.5P, gene context DUF1071, gene context Rad52-22, gene context ERF, gene context RecT RedBeta, gene context RecA]
