# Supplementary material for: Expanding Diversity of Firmicutes Single-Strand Annealing Proteins: A Putative Role of Bacteriophage-Host Arms Race
Source: Front Microbiol. 2021 Apr 20;12:644622. doi: 10.3389/fmicb.2021.644622 (PMC8093625; doi:10.3389/fmicb.2021.644622)
Supplement: Supplementary file 2 [file Data_Sheet_2.XLSX]

## Sheet: RecT_blue_raw
AJK27777.1	RecT-like	protein	[Bacteriophage	Lily]	___	(Paenibacillus	phage	Lily
AVK82435.1	hypothetical	protein	C3943_02175	[Lysinibacillus	sp.	B2A1]	___	(firmicutes,	Bacteria)	___	(
AWN07867.1	recombinational	DNA	repair	protein	[Listeria	phage	PSU-VKH-LP019]	___	(Listeria	phage	PSU-VKH-LP019
AXF39740.1	DNA	recombinational	protein	[Paenibacillus	phage	Lucielle]	___	(Paenibacillus	phage	Arcticfreeze,Paenibacillus	phage	Bloom,Paenibacillus	phage	DevRi,Paenibacillus	phage	Genki,Paenibacillus	phage	Gryphonian,Paenibacillus	phage	Jacopo,Paenibacillus	phage	Lucielle
EAC3131502.1	recombinase	RecT	[Listeria	monocytogenes]	___	(firmicutes,	Bacteria)	___	(
EAC3441165.1	recombinase	RecT	[Listeria	monocytogenes]	___	(firmicutes,	Bacteria)	___	(
EAC4036771.1	recombinase	RecT	[Listeria	monocytogenes]	___	(firmicutes,	Bacteria)	___	(
EAC4353773.1	recombinase	RecT	[Listeria	monocytogenes]	___	(firmicutes,	Bacteria)	___	(
EAC4852650.1	recombinase	RecT	[Listeria	monocytogenes]	___	(firmicutes,	Bacteria)	___	(
EAC5094261.1	recombinase	RecT	[Listeria	monocytogenes]	___	(firmicutes,	Bacteria)	___	(
EAC5807535.1	recombinase	RecT	[Listeria	monocytogenes]	___	(firmicutes,	Bacteria)	___	(
EAC7082171.1	recombinase	RecT	[Listeria	monocytogenes]	___	(firmicutes,	Bacteria)	___	(
EAC8001225.1	recombinase	RecT	[Listeria	monocytogenes]	___	(firmicutes,	Bacteria)	___	(
EAC8058666.1	recombinase	RecT	[Listeria	monocytogenes]	___	(firmicutes,	Bacteria)	___	(
EAC8456629.1	recombinase	RecT	[Listeria	monocytogenes]	___	(firmicutes,	Bacteria)	___	(
EAC8952489.1	recombinase	RecT	[Listeria	monocytogenes]	___	(firmicutes,	Bacteria)	___	(
EAC9872915.1	recombinase	RecT	[Listeria	monocytogenes]	___	(firmicutes,	Bacteria)	___	(
EAD0059536.1	recombinase	RecT	[Listeria	monocytogenes]	___	(firmicutes,	Bacteria)	___	(
EAD0683667.1	recombinase	RecT	[Listeria	monocytogenes]	___	(firmicutes,	Bacteria)	___	(
EAD1385383.1	recombinase	RecT	[Listeria	monocytogenes]	___	(firmicutes,	Bacteria)	___	(
EAD1598581.1	recombinase	RecT	[Listeria	monocytogenes]	___	(firmicutes,	Bacteria)	___	(
EAD1733383.1	recombinase	RecT	[Listeria	monocytogenes]	___	(firmicutes,	Bacteria)	___	(
EAD1820256.1	recombinase	RecT	[Listeria	monocytogenes]	___	(firmicutes,	Bacteria)	___	(
EAD3054532.1	recombinase	RecT	[Listeria	monocytogenes]	___	(firmicutes,	Bacteria)	___	(
EAD5308156.1	recombinase	RecT	[Listeria	monocytogenes]	___	(firmicutes,	Bacteria)	___	(
EAD5532782.1	recombinase	RecT	[Listeria	monocytogenes]	___	(firmicutes,	Bacteria)	___	(
EAD6078309.1	recombinase	RecT	[Listeria	monocytogenes]	___	(firmicutes,	Bacteria)	___	(
EAD7098222.1	recombinase	RecT	[Listeria	monocytogenes]	___	(firmicutes,	Bacteria)	___	(
EAD8339455.1	recombinase	RecT	[Listeria	monocytogenes]	___	(firmicutes,	Bacteria)	___	(
EAD8852454.1	recombinase	RecT	[Listeria	monocytogenes]	___	(firmicutes,	Bacteria)	___	(
EAD9070452.1	recombinase	RecT	[Listeria	monocytogenes]	___	(firmicutes,	Bacteria)	___	(
EAD9105418.1	recombinase	RecT	[Listeria	monocytogenes]	___	(firmicutes,	Bacteria)	___	(
EAE0201935.1	recombinase	RecT	[Listeria	monocytogenes]	___	(firmicutes,	Bacteria)	___	(
EAE1224196.1	recombinase	RecT	[Listeria	monocytogenes]	___	(firmicutes,	Bacteria)	___	(
EAE1597887.1	recombinase	RecT	[Listeria	monocytogenes]	___	(firmicutes,	Bacteria)	___	(
EAE2933198.1	recombinase	RecT	[Listeria	monocytogenes]	___	(firmicutes,	Bacteria)	___	(
EAE3144987.1	recombinase	RecT	[Listeria	monocytogenes]	___	(firmicutes,	Bacteria)	___	(
EAE5711831.1	recombinase	RecT	[Listeria	monocytogenes]	___	(firmicutes,	Bacteria)	___	(
EAE6434656.1	recombinase	RecT	[Listeria	monocytogenes]	___	(firmicutes,	Bacteria)	___	(
EAE7468046.1	recombinase	RecT	[Listeria	monocytogenes]	___	(firmicutes,	Bacteria)	___	(
EAF0357305.1	recombinase	RecT	[Listeria	monocytogenes]	___	(firmicutes,	Bacteria)	___	(
EAF0393003.1	recombinase	RecT	[Listeria	monocytogenes]	___	(firmicutes,	Bacteria)	___	(
EAF0862725.1	recombinase	RecT	[Listeria	monocytogenes]	___	(firmicutes,	Bacteria)	___	(
EAF3305015.1	recombinase	RecT	[Listeria	monocytogenes]	___	(firmicutes,	Bacteria)	___	(
EAF4458025.1	recombinase	RecT	[Listeria	monocytogenes	serotype	1/2a]	___	(firmicutes,	Bacteria)	___	(
EAF6115343.1	recombinase	RecT	[Listeria	monocytogenes]	___	(firmicutes,	Bacteria)	___	(
EAF6236137.1	recombinase	RecT	[Listeria	monocytogenes]	___	(firmicutes,	Bacteria)	___	(
EAF6236150.1	recombinase	RecT	[Listeria	monocytogenes]	___	(firmicutes,	Bacteria)	___	(
EAF6332713.1	recombinase	RecT	[Listeria	monocytogenes]	___	(firmicutes,	Bacteria)	___	(
EAF8796435.1	recombinase	RecT	[Listeria	monocytogenes]	___	(firmicutes,	Bacteria)	___	(
EAF9393029.1	recombinase	RecT	[Listeria	monocytogenes]	___	(firmicutes,	Bacteria)	___	(
EAG3549137.1	recombinase	RecT	[Listeria	monocytogenes]	___	(firmicutes,	Bacteria)	___	(
EAG4925685.1	recombinase	RecT	[Listeria	monocytogenes]	___	(firmicutes,	Bacteria)	___	(
EAH1911768.1	recombinase	RecT	[Listeria	monocytogenes]	___	(firmicutes,	Bacteria)	___	(
EAH3341828.1	recombinase	RecT	[Listeria	monocytogenes]	___	(firmicutes,	Bacteria)	___	(
EAH4447249.1	recombinase	RecT	[Listeria	innocua]	___	(firmicutes,	Bacteria)	___	(
EAK9458000.1	recombinase	RecT	[Listeria	monocytogenes]	___	(firmicutes,	Bacteria)	___	(
EAW7227534.1	recombinase	RecT	[Listeria	monocytogenes]	___	(firmicutes,	Bacteria)	___	(
EBB6231248.1	recombinase	RecT	[Listeria	innocua]	___	(firmicutes,	Bacteria)	___	(
ECJ9747504.1	recombinase	RecT	[Listeria	monocytogenes]	___	(firmicutes,	Bacteria)	___	(
ECK6838631.1	recombinase	RecT	[Listeria	monocytogenes]	___	(firmicutes,	Bacteria)	___	(
EDH0830966.1	recombinase	RecT	[Listeria	monocytogenes]	___	(firmicutes,	Bacteria)	___	(
EDN9504814.1	recombinase	RecT	[Listeria	monocytogenes]	___	(firmicutes,	Bacteria)	___	(
EDO0225908.1	recombinase	RecT	[Listeria	monocytogenes]	___	(firmicutes,	Bacteria)	___	(
EDO1162117.1	recombinase	RecT	[Listeria	innocua]	___	(firmicutes,	Bacteria)	___	(
EEW20557.1	conserved	hypothetical	protein	[Listeria	monocytogenes	FSL	R2-503]	___	(firmicutes,	Bacteria)	___	(
EQB35019.1	hypothetical	protein	M948_18105	[Virgibacillus	sp.	CM-4]	___	(firmicutes,	Bacteria)	___	(
HAA2319081.1	recombinase	RecT	[Listeria	monocytogenes]	___	(firmicutes,	Bacteria)	___	(
HAA3128088.1	recombinase	RecT	[Listeria	monocytogenes]	___	(firmicutes,	Bacteria)	___	(
HAA4984918.1	recombinase	RecT	[Listeria	monocytogenes]	___	(firmicutes,	Bacteria)	___	(
HAA8414279.1	recombinase	RecT	[Listeria	monocytogenes]	___	(firmicutes,	Bacteria)	___	(
HAA9529364.1	recombinase	RecT	[Listeria	monocytogenes]	___	(firmicutes,	Bacteria)	___	(
HAB0776316.1	recombinase	RecT	[Listeria	monocytogenes]	___	(firmicutes,	Bacteria)	___	(
HAC1155070.1	recombinase	RecT	[Listeria	monocytogenes]	___	(firmicutes,	Bacteria)	___	(
HAC3562650.1	recombinase	RecT	[Listeria	monocytogenes]	___	(firmicutes,	Bacteria)	___	(
HAC4060127.1	recombinase	RecT	[Listeria	monocytogenes]	___	(firmicutes,	Bacteria)	___	(
KWW17941.1	hypothetical	protein	AS888_20740	[Bacillus	simplex]	___	(firmicutes,	Bacteria)	___	(
MCJ47762.1	recombinase	RecT	[Listeria	monocytogenes]	___	(firmicutes,	Bacteria)	___	(
MCQ54856.1	recombinase	RecT	[Listeria	monocytogenes]	___	(firmicutes,	Bacteria)	___	(
OMG49433.1	hypothetical	protein	BK140_11205	[Paenibacillus	macerans]	___	(firmicutes,	Bacteria)	___	(
OUM85670.1	hypothetical	protein	BAA01_09375	[Bacillus	thermozeamaize]	___	(firmicutes,	Bacteria)	___	(
QBP06986.1	recombinational	DNA	repair	protein	[Virgibacillus	phage	Mimir87]	___	(Virgibacillus	phage	Mimir87
QHZ50001.1	phage	recombination	protein	Bet	[Paenibacillus	larvae	subsp.	larvae]	___	(Paenibacillus	phage	phiERICV
SNZ14525.1	Recombinational	DNA	repair	protein	RecT	[Terribacillus	aidingensis]	___	(firmicutes,	Bacteria)	___	(
WP_000184690.1	recombinase	RecT	[Bacillus	cereus]	___	(firmicutes,	Bacteria)	___	(
WP_000184691.1	recombinase	RecT	[Bacillus	cereus]	___	(firmicutes,	Bacteria)	___	(
WP_002130588.1	recombinase	RecT	[Bacillus	mycoides]	___	(firmicutes,	Bacteria)	___	(
WP_003723965.1	recombinase	RecT	[Listeria	monocytogenes]	___	(firmicutes,	Bacteria)	___	(
WP_003733627.1	recombinase	RecT	[Listeria	monocytogenes]	___	(firmicutes,	Bacteria)	___	(
WP_005545906.1	recombinase	RecT	[Paenibacillus	alvei]	___	(firmicutes,	Bacteria)	___	(
WP_007201881.1	recombinase	RecT	[Fictibacillus	macauensis]	___	(firmicutes,	Bacteria)	___	(
WP_009331369.1	recombinase	RecT	[Bacillus	sp.	2_A_57_CT2]	___	(firmicutes,	Bacteria)	___	(
WP_009924223.1	recombinase	RecT	[Listeria	monocytogenes]	___	(firmicutes,	Bacteria)	___	(
WP_010498572.1	recombinase	RecT	[Paenibacillus	elgii]	___	(firmicutes,	Bacteria)	___	(
WP_010501376.1	recombinase	RecT	[Paenibacillus	elgii]	___	(firmicutes,	Bacteria)	___	(
WP_015843202.1	recombinase	RecT	[Paenibacillus	sp.	JDR-2]	___	(firmicutes,	Bacteria)	___	(
WP_016136452.1	recombinase	RecT	[Bacillus	cereus]	___	(firmicutes,	Bacteria)	___	(
WP_018664592.1	recombinase	RecT	[Bacillus	acidiproducens]	___	(firmicutes,	Bacteria)	___	(
WP_019123600.1	recombinase	RecT	[Brevibacillus	massiliensis]	___	(firmicutes,	Bacteria)	___	(
WP_019536556.1	recombinase	RecT	[Paenibacillus	ginsengihumi]	___	(firmicutes,	Bacteria)	___	(
WP_021496928.1	recombinase	RecT	[Listeria	monocytogenes]	___	(firmicutes,	Bacteria)	___	(
WP_023484368.1	recombinase	RecT	[Paenibacillus	larvae]	___	(Paenibacillus	phage	Diva,Paenibacillus	phage	Shelly
WP_023484368.1	recombinase	RecT	[Paenibacillus	larvae]	___	(Paenibacillus	phage	Diva,Paenibacillus	phage	Shelly
WP_025907768.1	MULTISPECIES:	recombinase	RecT	[Bacillus]	___	(firmicutes,	Bacteria)	___	(
WP_028609752.1	recombinase	RecT	[Paenibacillus	harenae]	___	(firmicutes,	Bacteria)	___	(
WP_031411341.1	recombinase	RecT	[Brevibacillus	laterosporus]	___	(firmicutes,	Bacteria)	___	(
WP_031670339.1	recombinase	RecT	[Listeria	monocytogenes]	___	(firmicutes,	Bacteria)	___	(
WP_033728796.1	recombinase	RecT	[Bacillus	mycoides]	___	(firmicutes,	Bacteria)	___	(
WP_034643522.1	recombinase	RecT	[Bacillus	manliponensis]	___	(firmicutes,	Bacteria)	___	(
WP_036647259.1	recombinase	RecT	[Paenibacillus	wynnii]	___	(firmicutes,	Bacteria)	___	(
WP_036656092.1	hypothetical	protein	[Paenibacillus	larvae]	___	(firmicutes,	Bacteria)	___	(
WP_036656545.1	recombinase	RecT	[Paenibacillus	larvae]	___	(Paenibacillus	phage	Redbud,Paenibacillus	phage	Eltigre,Paenibacillus	phage	HB10c2,Paenibacillus	phage	Honeybear,Paenibacillus	phage	Kawika,Paenibacillus	phage	Rani,Paenibacillus	phage	Saudage,Paenibacillus	phage	Sitara,Paenibacillus	phage	Toothless,Paenibacillus	phage	Yerffej,Paenibacillus	phage	phiIBB_Pl23
WP_036656545.1	recombinase	RecT	[Paenibacillus	larvae]	___	(Paenibacillus	phage	Redbud,Paenibacillus	phage	Eltigre,Paenibacillus	phage	HB10c2,Paenibacillus	phage	Honeybear,Paenibacillus	phage	Kawika,Paenibacillus	phage	Rani,Paenibacillus	phage	Saudage,Paenibacillus	phage	Sitara,Paenibacillus	phage	Toothless,Paenibacillus	phage	Yerffej,Paenibacillus	phage	phiIBB_Pl23
WP_039379276.1	recombinase	RecT	[Listeria	monocytogenes]	___	(firmicutes,	Bacteria)	___	(
WP_039385078.1	recombinase	RecT	[Listeria	monocytogenes]	___	(firmicutes,	Bacteria)	___	(
WP_043906030.1	recombinase	RecT	[Parageobacillus	genomosp.	1]	___	(firmicutes,	Bacteria)	___	(
WP_044649210.1	recombinase	RecT	[Paenibacillus	terrae]	___	(firmicutes,	Bacteria)	___	(
WP_044900089.1	recombinase	RecT	[Aeribacillus	pallidus]	___	(firmicutes,	Bacteria)	___	(
WP_046377511.1	recombinase	RecT	[Listeria	monocytogenes]	___	(firmicutes,	Bacteria)	___	(
WP_046655258.1	recombinase	RecT	[Paenibacillus	larvae]	___	(firmicutes,	Bacteria)	___	(
WP_046655301.1	recombinase	RecT	[Paenibacillus	larvae]	___	(firmicutes,	Bacteria)	___	(
WP_046944912.1	recombinase	RecT	[Bacillus	cereus]	___	(firmicutes,	Bacteria)	___	(
WP_050352237.1	recombinase	RecT	[Virgibacillus	pantothenticus]	___	(firmicutes,	Bacteria)	___	(
WP_052137193.1	recombinase	RecT	[Bacillus	simplex]	___	(firmicutes,	Bacteria)	___	(
WP_052323460.1	MULTISPECIES:	recombinase	RecT	[Lysinibacillus]	___	(firmicutes,	Bacteria)	___	(
WP_052364047.1	recombinase	RecT	[Geomicrobium	sp.	JCM	19037]	___	(firmicutes,	Bacteria)	___	(
WP_052646990.1	recombinase	RecT	[Paenibacillus	terrae]	___	(firmicutes,	Bacteria)	___	(
WP_052736892.1	recombinase	RecT	[Paenibacillus	algorifonticola]	___	(firmicutes,	Bacteria)	___	(
WP_053215722.1	recombinase	RecT	[Bacillus	circulans]	___	(firmicutes,	Bacteria)	___	(
WP_053430794.1	recombinase	RecT	[Bacillus	okuhidensis]	___	(firmicutes,	Bacteria)	___	(
WP_055108932.1	hypothetical	protein	[Paenibacillus	ihumii]	___	(firmicutes,	Bacteria)	___	(
WP_056540497.1	recombinase	RecT	[Bacillus	sp.	Leaf406]	___	(firmicutes,	Bacteria)	___	(
WP_058876465.1	recombinase	RecT	[Listeria	monocytogenes]	___	(firmicutes,	Bacteria)	___	(
WP_061385877.1	recombinase	RecT	[Listeria	monocytogenes]	___	(firmicutes,	Bacteria)	___	(
WP_061668842.1	recombinase	RecT	[Listeria	monocytogenes]	___	(firmicutes,	Bacteria)	___	(
WP_061685439.1	recombinase	RecT	[Listeria	monocytogenes]	___	(firmicutes,	Bacteria)	___	(
WP_061727258.1	MULTISPECIES:	recombinase	RecT	[Listeria]	___	(firmicutes,	Bacteria)	___	(
WP_062749243.1	hypothetical	protein	[Bacillus	clausii]	___	(firmicutes,	Bacteria)	___	(
WP_063190531.1	recombinase	RecT	[Bacillus	marisflavi]	___	(firmicutes,	Bacteria)	___	(
WP_063975508.1	recombinase	RecT	[Domibacillus	aminovorans]	___	(firmicutes,	Bacteria)	___	(
WP_064463983.1	recombinase	RecT	[Bacillus	muralis]	___	(firmicutes,	Bacteria)	___	(
WP_065385482.1	recombinase	RecT	[Bacillus	sp.	FJAT-26390]	___	(firmicutes,	Bacteria)	___	(
WP_065387673.1	recombinase	RecT	[Bacillus	sp.	FJAT-26390]	___	(firmicutes,	Bacteria)	___	(
WP_066037000.1	recombinase	RecT	[Lysinibacillus	sp.	AR18-8]	___	(firmicutes,	Bacteria)	___	(
WP_066203862.1	recombinase	RecT	[Bacillus	sp.	FJAT-27225]	___	(firmicutes,	Bacteria)	___	(
WP_066235358.1	recombinase	RecT	[Bacillus	sporothermodurans]	___	(firmicutes,	Bacteria)	___	(
WP_068659679.1	recombinase	RecT	[Paenibacillus	crassostreae]	___	(firmicutes,	Bacteria)	___	(
WP_068783181.1	recombinase	RecT	[Paenibacillus	phocaensis]	___	(firmicutes,	Bacteria)	___	(
WP_068996234.1	recombinase	RecT	[Listeria	monocytogenes]	___	(firmicutes,	Bacteria)	___	(
WP_068996265.1	recombinase	RecT	[Listeria	monocytogenes]	___	(firmicutes,	Bacteria)	___	(
WP_069007988.1	recombinase	RecT	[Listeria	monocytogenes]	___	(firmicutes,	Bacteria)	___	(
WP_069027551.1	recombinase	RecT	[Listeria	monocytogenes]	___	(firmicutes,	Bacteria)	___	(
WP_069080271.1	recombinase	RecT	[Paenibacillus	polymyxa]	___	(firmicutes,	Bacteria)	___	(
WP_069508575.1	recombinase	RecT	[Lysinibacillus	sphaericus]	___	(firmicutes,	Bacteria)	___	(
WP_069938144.1	recombinase	RecT	[Domibacillus	iocasae]	___	(firmicutes,	Bacteria)	___	(
WP_070210454.1	recombinase	RecT	[Listeria	monocytogenes]	___	(firmicutes,	Bacteria)	___	(
WP_070309771.1	recombinase	RecT	[Listeria	monocytogenes]	___	(firmicutes,	Bacteria)	___	(
WP_070779357.1	recombinase	RecT	[Listeria	monocytogenes]	___	(firmicutes,	Bacteria)	___	(
WP_070780396.1	recombinase	RecT	[Listeria	monocytogenes]	___	(firmicutes,	Bacteria)	___	(
WP_070785177.1	recombinase	RecT	[Listeria	monocytogenes]	___	(firmicutes,	Bacteria)	___	(
WP_071356314.1	recombinase	RecT	[Bacillus	sp.	MUM	116]	___	(firmicutes,	Bacteria)	___	(
WP_071649242.1	recombinase	RecT	[Virgibacillus	halodenitrificans]	___	(firmicutes,	Bacteria)	___	(
WP_072330660.1	MULTISPECIES:	recombinase	RecT	[unclassified	Paenibacillus]	___	(firmicutes,	Bacteria)	___	(
WP_072770116.1	recombinase	RecT	[Bacillus	cereus]	___	(firmicutes,	Bacteria)	___	(
WP_074674070.1	recombinase	RecT	[Listeria	ivanovii]	___	(firmicutes,	Bacteria)	___	(
WP_075397189.1	recombinase	RecT	[Domibacillus	antri]	___	(firmicutes,	Bacteria)	___	(
WP_076336455.1	recombinase	RecT	[Paenibacillus	sp.	FSL	H8-0548]	___	(firmicutes,	Bacteria)	___	(
WP_077301517.1	recombinase	RecT	[Virgibacillus	pantothenticus]	___	(firmicutes,	Bacteria)	___	(
WP_077323785.1	recombinase	RecT	[Listeria	monocytogenes]	___	(firmicutes,	Bacteria)	___	(
WP_077625311.1	recombinase	RecT	[Listeria	monocytogenes]	___	(firmicutes,	Bacteria)	___	(
WP_077995792.1	recombinase	RecT	[Paenibacillus	larvae]	___	(firmicutes,	Bacteria)	___	(
WP_078206776.1	recombinase	RecT	[Bacillus	mycoides]	___	(firmicutes,	Bacteria)	___	(
WP_078434255.1	recombinase	RecT	[Bacillus	halosaccharovorans]	___	(firmicutes,	Bacteria)	___	(
WP_079345784.1	recombinase	RecT	[Paenibacillus	sp.	VT-16-81]	___	(firmicutes,	Bacteria)	___	(
WP_081674821.1	recombinase	RecT	[Virgibacillus	sp.	CM-4]	___	(firmicutes,	Bacteria)	___	(
WP_085313773.1	recombinase	RecT	[Bacillus	mycoides]	___	(firmicutes,	Bacteria)	___	(
WP_085320278.1	recombinase	RecT	[Listeria	monocytogenes]	___	(firmicutes,	Bacteria)	___	(
WP_085645133.1	recombinase	RecT	[Listeria	monocytogenes]	___	(firmicutes,	Bacteria)	___	(
WP_085696429.1	recombinase	RecT	[Listeria	monocytogenes]	___	(firmicutes,	Bacteria)	___	(
WP_088037664.1	recombinase	RecT	[Bacillus	mycoides]	___	(firmicutes,	Bacteria)	___	(
WP_088059798.1	recombinase	RecT	[Bacillus	mycoides]	___	(firmicutes,	Bacteria)	___	(
WP_088086860.1	recombinase	RecT	[Bacillus	sp.	OV166]	___	(firmicutes,	Bacteria)	___	(
WP_088119609.1	recombinase	RecT	[Bacillus	thuringiensis]	___	(firmicutes,	Bacteria)	___	(
WP_088291606.1	recombinase	RecT	[Bacillus	mycoides]	___	(firmicutes,	Bacteria)	___	(
WP_090109993.1	MULTISPECIES:	recombinase	RecT	[unclassified	Cohnella]	___	(firmicutes,	Bacteria)	___	(
WP_091024129.1	recombinase	RecT	[Bacillus	sp.	UNCCL81]	___	(firmicutes,	Bacteria)	___	(
WP_095266880.1	recombinase	RecT	[Paenibacillus	campinasensis]	___	(firmicutes,	Bacteria)	___	(
WP_096813848.1	recombinase	RecT	[Listeria	monocytogenes]	___	(firmicutes,	Bacteria)	___	(
WP_096874806.1	recombinase	RecT	[Listeria	monocytogenes]	___	(firmicutes,	Bacteria)	___	(
WP_097042503.1	recombinase	RecT	[Terribacillus	aidingensis]	___	(firmicutes,	Bacteria)	___	(
WP_097347946.1	recombinase	RecT	[Listeria	monocytogenes]	___	(firmicutes,	Bacteria)	___	(
WP_097348388.1	recombinase	RecT	[Listeria	monocytogenes]	___	(firmicutes,	Bacteria)	___	(
WP_097516531.1	recombinase	RecT	[Listeria	monocytogenes]	___	(firmicutes,	Bacteria)	___	(
WP_097817320.1	recombinase	RecT	[Bacillus	cereus]	___	(firmicutes,	Bacteria)	___	(
WP_097819132.1	hypothetical	protein	[Bacillus	cereus]	___	(firmicutes,	Bacteria)	___	(
WP_097853323.1	recombinase	RecT	[Bacillus	thuringiensis]	___	(firmicutes,	Bacteria)	___	(
WP_097897391.1	recombinase	RecT	[Bacillus	sp.	AFS098217]	___	(firmicutes,	Bacteria)	___	(
WP_098116385.1	MULTISPECIES:	recombinase	RecT	[Bacillus]	___	(firmicutes,	Bacteria)	___	(
WP_098120681.1	hypothetical	protein	[Bacillus	sp.	AFS002410]	___	(firmicutes,	Bacteria)	___	(
WP_098121905.1	recombinase	RecT	[Bacillus	sp.	AFS002410]	___	(firmicutes,	Bacteria)	___	(
WP_098156269.1	recombinase	RecT	[Bacillus	wiedmannii]	___	(firmicutes,	Bacteria)	___	(
WP_098168999.1	recombinase	RecT	[Bacillus	mycoides]	___	(firmicutes,	Bacteria)	___	(
WP_098198017.1	recombinase	RecT	[Bacillus	sp.	AFS019443]	___	(firmicutes,	Bacteria)	___	(
WP_098211919.1	recombinase	RecT	[Bacillus	sp.	AFS014408]	___	(firmicutes,	Bacteria)	___	(
WP_098230955.1	recombinase	RecT	[Bacillus	sp.	AFS001701]	___	(firmicutes,	Bacteria)	___	(
WP_098313045.1	recombinase	RecT	[Bacillus	anthracis]	___	(firmicutes,	Bacteria)	___	(
WP_098322790.1	recombinase	RecT	[Bacillus	cereus]	___	(firmicutes,	Bacteria)	___	(
WP_098545047.1	recombinase	RecT	[Bacillus	cereus]	___	(firmicutes,	Bacteria)	___	(
WP_098572947.1	recombinase	RecT	[Bacillus	sp.	AFS073361]	___	(firmicutes,	Bacteria)	___	(
WP_098589859.1	recombinase	RecT	[Bacillus	cereus]	___	(firmicutes,	Bacteria)	___	(
WP_098598945.1	MULTISPECIES:	recombinase	RecT	[Bacillus	cereus	group]	___	(firmicutes,	Bacteria)	___	(
WP_098624664.1	recombinase	RecT	[Bacillus	sp.	AFS075034]	___	(firmicutes,	Bacteria)	___	(
WP_098663739.1	recombinase	RecT	[Bacillus	cereus]	___	(firmicutes,	Bacteria)	___	(
WP_098708578.1	recombinase	RecT	[Bacillus	wiedmannii]	___	(firmicutes,	Bacteria)	___	(
WP_098839478.1	recombinase	RecT	[Bacillus	thuringiensis]	___	(firmicutes,	Bacteria)	___	(
WP_098903825.1	recombinase	RecT	[Bacillus	sp.	AFS094611]	___	(firmicutes,	Bacteria)	___	(
WP_098909286.1	recombinase	RecT	[Bacillus	wiedmannii]	___	(firmicutes,	Bacteria)	___	(
WP_098920382.1	recombinase	RecT	[Bacillus	wiedmannii]	___	(firmicutes,	Bacteria)	___	(
WP_098935263.1	recombinase	RecT	[Bacillus	toyonensis]	___	(firmicutes,	Bacteria)	___	(
WP_098935665.1	recombinase	RecT	[Bacillus	cereus]	___	(firmicutes,	Bacteria)	___	(
WP_098949080.1	recombinase	RecT	[Bacillus	cereus]	___	(firmicutes,	Bacteria)	___	(
WP_099668720.1	recombinase	RecT	[Anoxybacillus	flavithermus]	___	(firmicutes,	Bacteria)	___	(
WP_099674469.1	recombinase	RecT	[Sporosarcina	sp.	P18a]	___	(firmicutes,	Bacteria)	___	(
WP_099685894.1	recombinase	RecT	[Bacillus	sp.	17-SMS-01]	___	(firmicutes,	Bacteria)	___	(
WP_100373103.1	recombinase	RecT	[Bacillus	sp.	FJAT-45037]	___	(firmicutes,	Bacteria)	___	(
WP_100530761.1	recombinase	RecT	[Bacillus	sp.	mrc49]	___	(firmicutes,	Bacteria)	___	(
WP_100797976.1	recombinase	RecT	[Viridibacillus	sp.	OK051]	___	(firmicutes,	Bacteria)	___	(
WP_101584752.1	recombinase	RecT	[Bacillus	sp.	T33-2]	___	(firmicutes,	Bacteria)	___	(
WP_102574902.1	recombinase	RecT	[Listeria	monocytogenes]	___	(firmicutes,	Bacteria)	___	(
WP_102585927.1	recombinase	RecT	[Listeria	monocytogenes]	___	(firmicutes,	Bacteria)	___	(
WP_102706990.1	recombinase	RecT	[Terribacillus	goriensis]	___	(firmicutes,	Bacteria)	___	(
WP_106383212.1	recombinase	RecT	[Bacillus	wiedmannii]	___	(firmicutes,	Bacteria)	___	(
WP_110115186.1	recombinase	RecT	[Listeria	monocytogenes]	___	(firmicutes,	Bacteria)	___	(
WP_110115517.1	recombinase	RecT	[Listeria	monocytogenes]	___	(firmicutes,	Bacteria)	___	(
WP_110119229.1	recombinase	RecT	[Listeria	monocytogenes]	___	(firmicutes,	Bacteria)	___	(
WP_110928392.1	recombinase	RecT	[Bacillus	massiliglaciei]	___	(firmicutes,	Bacteria)	___	(
WP_110933783.1	hypothetical	protein	[Paenibacillus	bouchesdurhonensis]	___	(firmicutes,	Bacteria)	___	(
WP_112116247.1	recombinase	RecT	[Lysinibacillus	sphaericus]	___	(firmicutes,	Bacteria)	___	(
WP_112117138.1	recombinase	RecT	[Lysinibacillus	sphaericus]	___	(firmicutes,	Bacteria)	___	(
WP_113033495.1	recombinase	RecT	[Paenibacillus	contaminans]	___	(firmicutes,	Bacteria)	___	(
WP_113756485.1	recombinase	RecT	[Brevibacillus	laterosporus]	___	(firmicutes,	Bacteria)	___	(
WP_116334742.1	recombinase	RecT	[Brevibacillus	sp.	VP]	___	(firmicutes,	Bacteria)	___	(
WP_119544147.1	recombinase	RecT	[Bacillus	flexus]	___	(firmicutes,	Bacteria)	___	(
WP_119722571.1	recombinase	RecT	[Listeria	monocytogenes]	___	(firmicutes,	Bacteria)	___	(
WP_119722991.1	recombinase	RecT	[Listeria	monocytogenes]	___	(firmicutes,	Bacteria)	___	(
WP_119879814.1	recombinase	RecT	[Listeria	monocytogenes]	___	(firmicutes,	Bacteria)	___	(
WP_120151594.1	recombinase	RecT	[Listeria	monocytogenes]	___	(firmicutes,	Bacteria)	___	(
WP_120187792.1	recombinase	RecT	[Listeria	monocytogenes]	___	(firmicutes,	Bacteria)	___	(
WP_120195876.1	recombinase	RecT	[Listeria	monocytogenes]	___	(firmicutes,	Bacteria)	___	(
WP_120222750.1	recombinase	RecT	[Listeria	monocytogenes]	___	(firmicutes,	Bacteria)	___	(
WP_120449998.1	recombinase	RecT	[Bacillus	mobilis]	___	(firmicutes,	Bacteria)	___	(
WP_121603803.1	recombinase	RecT	[Virgibacillus	sp.	Bac332]	___	(firmicutes,	Bacteria)	___	(
WP_122922053.1	recombinase	RecT	[Brevibacillus	nitrificans]	___	(firmicutes,	Bacteria)	___	(
WP_125556566.1	recombinase	RecT	[Bacillus	salarius]	___	(firmicutes,	Bacteria)	___	(
WP_127190158.1	hypothetical	protein	[Paenibacillus	anaericanus]	___	(firmicutes,	Bacteria)	___	(
WP_127506172.1	recombinase	RecT	[Paenibacillus	humicus]	___	(firmicutes,	Bacteria)	___	(
WP_127736272.1	recombinase	RecT	[Bacillus	taxi]	___	(firmicutes,	Bacteria)	___	(
WP_132384705.1	recombinase	RecT	[Listeria	monocytogenes]	___	(firmicutes,	Bacteria)	___	(
WP_132418800.1	recombinase	RecT	[Paenibacillus	sp.	18JY21-1]	___	(firmicutes,	Bacteria)	___	(
WP_133382365.1	recombinase	RecT	[Paenibacillus	dendritiformis]	___	(firmicutes,	Bacteria)	___	(
WP_134705143.1	recombinase	RecT	[Ammoniphilus	sp.	YIM	78166]	___	(firmicutes,	Bacteria)	___	(
WP_135553288.1	recombinase	RecT	[Paenibacillus	sp.	R196]	___	(firmicutes,	Bacteria)	___	(
WP_137062307.1	hypothetical	protein	[Paenibacillus	terrae]	___	(firmicutes,	Bacteria)	___	(
WP_138226598.1	recombinase	RecT	[Paenibacillus	sp.	HB172198]	___	(firmicutes,	Bacteria)	___	(
WP_138777812.1	recombinase	RecT	[Bacillus	sp.	BHET2]	___	(firmicutes,	Bacteria)	___	(
WP_139591239.1	recombinase	RecT	[Listeria	seeligeri]	___	(firmicutes,	Bacteria)	___	(
WP_145668493.1	recombinase	RecT	[Paenibacillus	sp.	597]	___	(firmicutes,	Bacteria)	___	(
WP_148457125.1	recombinase	RecT	[Paenibacillus	faecis]	___	(firmicutes,	Bacteria)	___	(
WP_148949045.1	recombinase	RecT	[Bacillus	infantis]	___	(firmicutes,	Bacteria)	___	(
WP_148987550.1	recombinase	RecT	[Bacillus	horikoshii]	___	(firmicutes,	Bacteria)	___	(
WP_148989175.1	recombinase	RecT	[Bacillus	horikoshii]	___	(firmicutes,	Bacteria)	___	(
WP_149043934.1	recombinase	RecT	[Listeria	monocytogenes]	___	(firmicutes,	Bacteria)	___	(
WP_149055019.1	recombinase	RecT	[Listeria	monocytogenes]	___	(firmicutes,	Bacteria)	___	(
WP_149055395.1	recombinase	RecT	[Listeria	monocytogenes]	___	(firmicutes,	Bacteria)	___	(
WP_149156294.1	recombinase	RecT	[Bacillus	sp.	CH30_1T]	___	(firmicutes,	Bacteria)	___	(
WP_149191399.1	recombinase	RecT	[Bacillus	mycoides]	___	(firmicutes,	Bacteria)	___	(
WP_149213834.1	recombinase	RecT	[Bacillus	sp.	AR2-1]	___	(firmicutes,	Bacteria)	___	(
WP_149219696.1	recombinase	RecT	[Bacillus	sp.	BGMRC	2118]	___	(firmicutes,	Bacteria)	___	(
WP_150365577.1	recombinase	RecT	[Paenibacillus	sp.	UASWS1643]	___	(firmicutes,	Bacteria)	___	(
WP_151026064.1	recombinase	RecT	[Bacillus	methanolicus]	___	(firmicutes,	Bacteria)	___	(
WP_153577574.1	hypothetical	protein	[Bacillus	thuringiensis]	___	(firmicutes,	Bacteria)	___	(
WP_155645481.1	hypothetical	protein	[Bacillus	simplex]	___	(firmicutes,	Bacteria)	___	(
WP_155702122.1	hypothetical	protein	[Paenibacillus	psychroresistens]	___	(firmicutes,	Bacteria)	___	(
WP_160140898.1	hypothetical	protein	[Microbacterium	sp.	SLBN-1]	___	(firmicutes,	Bacteria)	___	(
WP_163102278.1	recombinase	RecT	[Bacillus	alkalitolerans]	___	(firmicutes,	Bacteria)	___	(
WP_163980070.1	recombinase	RecT	[Paenibacillus	alvei]	___	(firmicutes,	Bacteria)	___	(
YP_009201967.1	DNA	recombinational	protein	RecT	[Paenibacillus	phage	Xenia]	___	(Paenibacillus	phage	PBL1c,Paenibacillus	phage	Xenia
YP_009203249.1	DNA	recombinational	protein	RecT	[Paenibacillus	phage	Fern]	___	(Paenibacillus	phage	BN12,Paenibacillus	phage	Fern,Paenibacillus	phage	Kiel007,Paenibacillus	phage	Leyra,Paenibacillus	phage	Likha,Paenibacillus	phage	Pagassa,Paenibacillus	phage	Tadhana,Paenibacillus	phage	Willow

## Sheet: cluster 5
accession (protein) id	product name	gene context (manual)	phylum	link	no. of species	species type	no. of strains	strains	order				stats
WP_044900089.1	recombinase RecT	none	Firmicutes, Bacteria	NCBI	1	Aeribacillus pallidus	1	GS3372	Bacillales					640
WP_134705143.1	recombinase RecT	none	Firmicutes, Bacteria	NCBI	1	Ammoniphilus sp.	1	YIM 78166	Bacillales				Lactobacillales	0
WP_099668720.1	recombinase RecT	none	Firmicutes, Bacteria	NCBI	1	Anoxybacillus flavithermus	1	KU2-6_11	Bacillales				- Lactobacillus
WP_018664592.1	recombinase RecT	none	Firmicutes, Bacteria	NCBI	1	Bacillus acidiproducens	1	DSM 23148	Bacillales				- Enterococcus
WP_163102278.1	recombinase RecT	none	Firmicutes, Bacteria	NCBI	1	Bacillus alkalitolerans	1	KCTC 33631	Bacillales				- Streptococcus
WP_098313045.1	recombinase RecT	none	Firmicutes, Bacteria	NCBI	1	Bacillus anthracis	2	AFS023305,nie_ma	Bacillales				Clostridiales	0
WP_000184690.1	recombinase RecT	none	Firmicutes, Bacteria	NCBI	1	Bacillus cereus	1	BAG2X1-1	Bacillales				- Clostridium
WP_000184691.1	recombinase RecT	none	Firmicutes, Bacteria	NCBI	1	Bacillus cereus	1	BAG2X1-3	Bacillales				Bacillales	638
WP_016136452.1	recombinase RecT	none	Firmicutes, Bacteria	NCBI	1	Bacillus cereus	1	B5-2	Bacillales				- Paenibacillus	80
WP_046944912.1	recombinase RecT	none	Firmicutes, Bacteria	NCBI	1	Bacillus cereus	1	B4080	Bacillales				- Bacillus	109
WP_072770116.1	recombinase RecT	none	Firmicutes, Bacteria	NCBI	1	Bacillus cereus	4	16-00196,16SBCL1279,FORC021,SJ-S27	Bacillales				- Listeria	416
WP_097817320.1	recombinase RecT	none	Firmicutes, Bacteria	NCBI	1	Bacillus cereus	1	AFS095928	Bacillales
WP_097819132.1	hypothetical protein	none	Firmicutes, Bacteria	NCBI	1	Bacillus cereus	2	AFS065853,AFS095928	Bacillales
WP_098322790.1	recombinase RecT	none	Firmicutes, Bacteria	NCBI	1	Bacillus cereus	1	AFS000393	Bacillales
WP_098545047.1	recombinase RecT	none	Firmicutes, Bacteria	NCBI	1	Bacillus cereus	2	AFS039342,AFS085794	Bacillales
WP_098589859.1	recombinase RecT	none	Firmicutes, Bacteria	NCBI	1	Bacillus cereus	2	AFS031232,AFS077312	Bacillales
WP_098663739.1	recombinase RecT	none	Firmicutes, Bacteria	NCBI	1	Bacillus cereus	1	AFS058404	Bacillales
WP_098935665.1	recombinase RecT	none	Firmicutes, Bacteria	NCBI	1	Bacillus cereus	1	AFS031232	Bacillales
WP_098949080.1	recombinase RecT	none	Firmicutes, Bacteria	NCBI	1	Bacillus cereus	1	AFS029679	Bacillales
WP_098598945.1	MULTISPECIES: recombinase RecT	none	Firmicutes, Bacteria	NCBI	2	Bacillus cereus,Bacillus thuringiensis	4	AFS029810,AFS039950,AFS043063,AFS067617	Bacillales
WP_053215722.1	recombinase RecT	none	Firmicutes, Bacteria	NCBI	1	Bacillus circulans	2	NCTC2610,RIT379	Bacillales
WP_062749243.1	hypothetical protein	none	Firmicutes, Bacteria	NCBI	1	Bacillus clausii	1	AKU0647	Bacillales
WP_119544147.1	recombinase RecT	none	Firmicutes, Bacteria	NCBI	1	Bacillus flexus	1	DMTMMB08	Bacillales
WP_025907768.1	MULTISPECIES: recombinase RecT	none	Firmicutes, Bacteria	NCBI	2	Bacillus flexus,Bacillus sp.	5	DE0176,KLBMP 4941,SGD-V-76,V-76,VT 712	Bacillales
WP_078434255.1	recombinase RecT	none	Firmicutes, Bacteria	NCBI	1	Bacillus halosaccharovorans	1	DSM 25387	Bacillales
WP_148987550.1	recombinase RecT	none	Firmicutes, Bacteria	NCBI	1	Bacillus horikoshii	1	CH28_1T	Bacillales
WP_148989175.1	recombinase RecT	none	Firmicutes, Bacteria	NCBI	1	Bacillus horikoshii	1	CH28_1T	Bacillales
WP_148949045.1	recombinase RecT	none	Firmicutes, Bacteria	NCBI	1	Bacillus infantis	1	CH37_1T	Bacillales
WP_034643522.1	recombinase RecT	none	Firmicutes, Bacteria	NCBI	1	Bacillus manliponensis	1	JCM 15802	Bacillales
WP_063190531.1	recombinase RecT	none	Firmicutes, Bacteria	NCBI	1	Bacillus marisflavi	1	M19	Bacillales
WP_110928392.1	recombinase RecT	none	Firmicutes, Bacteria	NCBI	1	Bacillus massiliglaciei	1	Marseille-P2600	Bacillales
WP_151026064.1	recombinase RecT	none	Firmicutes, Bacteria	NCBI	1	Bacillus methanolicus	1	DE0127	Bacillales
WP_120449998.1	recombinase RecT	none	Firmicutes, Bacteria	NCBI	1	Bacillus mobilis	1	ML-A2C4	Bacillales
WP_064463983.1	recombinase RecT	none	Firmicutes, Bacteria	NCBI	1	Bacillus muralis	1	G25-68	Bacillales
WP_002130588.1	recombinase RecT	none	Firmicutes, Bacteria	NCBI	1	Bacillus mycoides	3	BtB2-4,CER057,CER074	Bacillales
WP_033728796.1	recombinase RecT	none	Firmicutes, Bacteria	NCBI	1	Bacillus mycoides	1	FSL H7-687	Bacillales
WP_078206776.1	recombinase RecT	none	Firmicutes, Bacteria	NCBI	1	Bacillus mycoides	2	BGSC 4BQ1,FSL E2-0214	Bacillales
WP_085313773.1	recombinase RecT	none	Firmicutes, Bacteria	NCBI	1	Bacillus mycoides	1	Gnyt1	Bacillales
WP_088037664.1	recombinase RecT	none	Firmicutes, Bacteria	NCBI	1	Bacillus mycoides	1	INRA 5	Bacillales
WP_088059798.1	recombinase RecT	none	Firmicutes, Bacteria	NCBI	1	Bacillus mycoides	1	INRA_SL'	Bacillales
WP_088291606.1	recombinase RecT	none	Firmicutes, Bacteria	NCBI	1	Bacillus mycoides	1	MOD1_Bc228	Bacillales
WP_098168999.1	recombinase RecT	none	Firmicutes, Bacteria	NCBI	1	Bacillus mycoides	1	AFS017891	Bacillales
WP_149191399.1	recombinase RecT	none	Firmicutes, Bacteria	NCBI	1	Bacillus mycoides	1	BPN401	Bacillales
WP_053430794.1	recombinase RecT	none	Firmicutes, Bacteria	NCBI	1	Bacillus okuhidensis	1	DSM 13666	Bacillales
WP_125556566.1	recombinase RecT	none	Firmicutes, Bacteria	NCBI	1	Bacillus salarius	1	IM0101	Bacillales
KWW17941.1	hypothetical protein AS888_20740	none	Firmicutes, Bacteria	NCBI	1	Bacillus simplex	1	VanAntwerpen02	Bacillales
WP_052137193.1	recombinase RecT	none	Firmicutes, Bacteria	NCBI	1	Bacillus simplex	1	BA2H3	Bacillales
WP_155645481.1	hypothetical protein	none	Firmicutes, Bacteria	NCBI	1	Bacillus simplex	1	VanAntwerpen02	Bacillales
WP_009331369.1	recombinase RecT	none	Firmicutes, Bacteria	NCBI	1	Bacillus sp.	1	2_A_57_CT2	Bacillales
WP_056540497.1	recombinase RecT	none	Firmicutes, Bacteria	NCBI	1	Bacillus sp.	1	Leaf406	Bacillales
WP_065385482.1	recombinase RecT	none	Firmicutes, Bacteria	NCBI	1	Bacillus sp.	1	FJAT-26390	Bacillales
WP_065387673.1	recombinase RecT	none	Firmicutes, Bacteria	NCBI	1	Bacillus sp.	1	FJAT-26390	Bacillales
WP_066203862.1	recombinase RecT	none	Firmicutes, Bacteria	NCBI	1	Bacillus sp.	1	FJAT-27225	Bacillales
WP_071356314.1	recombinase RecT	none	Firmicutes, Bacteria	NCBI	1	Bacillus sp.	1	MUM 116	Bacillales
WP_088086860.1	recombinase RecT	none	Firmicutes, Bacteria	NCBI	1	Bacillus sp.	1	OV166	Bacillales
WP_091024129.1	recombinase RecT	none	Firmicutes, Bacteria	NCBI	1	Bacillus sp.	1	UNCCL81	Bacillales
WP_097897391.1	recombinase RecT	none	Firmicutes, Bacteria	NCBI	1	Bacillus sp.	1	AFS098217	Bacillales
WP_098120681.1	hypothetical protein	none	Firmicutes, Bacteria	NCBI	1	Bacillus sp.	1	AFS002410	Bacillales
WP_098121905.1	recombinase RecT	none	Firmicutes, Bacteria	NCBI	1	Bacillus sp.	1	AFS002410	Bacillales
WP_098198017.1	recombinase RecT	none	Firmicutes, Bacteria	NCBI	1	Bacillus sp.	1	AFS019443	Bacillales
WP_098211919.1	recombinase RecT	none	Firmicutes, Bacteria	NCBI	1	Bacillus sp.	1	AFS014408	Bacillales
WP_098230955.1	recombinase RecT	none	Firmicutes, Bacteria	NCBI	1	Bacillus sp.	1	AFS001701	Bacillales
WP_098572947.1	recombinase RecT	none	Firmicutes, Bacteria	NCBI	1	Bacillus sp.	1	AFS073361	Bacillales
WP_098624664.1	recombinase RecT	none	Firmicutes, Bacteria	NCBI	1	Bacillus sp.	1	AFS075034	Bacillales
WP_098903825.1	recombinase RecT	none	Firmicutes, Bacteria	NCBI	1	Bacillus sp.	1	AFS094611	Bacillales
WP_099685894.1	recombinase RecT	none	Firmicutes, Bacteria	NCBI	1	Bacillus sp.	1	17-SMS-01	Bacillales
WP_100373103.1	recombinase RecT	none	Firmicutes, Bacteria	NCBI	1	Bacillus sp.	1	FJAT-45037	Bacillales
WP_100530761.1	recombinase RecT	none	Firmicutes, Bacteria	NCBI	1	Bacillus sp.	1	mrc49	Bacillales
WP_101584752.1	recombinase RecT	none	Firmicutes, Bacteria	NCBI	1	Bacillus sp.	1	T33-2	Bacillales
WP_138777812.1	recombinase RecT	none	Firmicutes, Bacteria	NCBI	1	Bacillus sp.	1	BHET2	Bacillales
WP_149156294.1	recombinase RecT	none	Firmicutes, Bacteria	NCBI	1	Bacillus sp.	1	CH30_1T	Bacillales
WP_149213834.1	recombinase RecT	none	Firmicutes, Bacteria	NCBI	1	Bacillus sp.	1	AR2-1	Bacillales
WP_149219696.1	recombinase RecT	none	Firmicutes, Bacteria	NCBI	1	Bacillus sp.	1	BGMRC 2118	Bacillales
WP_095306787.1	hypothetical protein	none	Firmicutes, Bacteria	NCBI	1	Bacillus sp.	1	7504--2	Bacillales
WP_066235358.1	recombinase RecT	none	Firmicutes, Bacteria	NCBI	1	Bacillus sporothermodurans	1	B4102	Bacillales
WP_127736272.1	recombinase RecT	none	Firmicutes, Bacteria	NCBI	1	Bacillus taxi	1	M5HDSG1-1	Bacillales
OUM85670.1	hypothetical protein BAA01_09375	none	Firmicutes, Bacteria	NCBI	1	Bacillus thermozeamaize	1	no_strain_in_ipg	Bacillales
WP_097853323.1	recombinase RecT	none	Firmicutes, Bacteria	NCBI	1	Bacillus thuringiensis	1	AFS096978	Bacillales
WP_098839478.1	recombinase RecT	none	Firmicutes, Bacteria	NCBI	1	Bacillus thuringiensis	2	AFS039774,AFS056597	Bacillales
WP_153577574.1	hypothetical protein	none	Firmicutes, Bacteria	NCBI	1	Bacillus thuringiensis	1	4W2	Bacillales
WP_088119609.1	recombinase RecT	none	Firmicutes, Bacteria	NCBI	1	Bacillus thuringiensis serovar pingluonsis	1	BGSC 4BX1	Bacillales
WP_098935263.1	recombinase RecT	none	Firmicutes, Bacteria	NCBI	1	Bacillus toyonensis	1	AFS045312	Bacillales
WP_098116385.1	MULTISPECIES: recombinase RecT	none	Firmicutes, Bacteria	NCBI	1	Bacillus wiedmannii	2	AFS002707,DE0042	Bacillales
WP_098156269.1	recombinase RecT	none	Firmicutes, Bacteria	NCBI	1	Bacillus wiedmannii	1	AFS013151	Bacillales
WP_098708578.1	recombinase RecT	none	Firmicutes, Bacteria	NCBI	1	Bacillus wiedmannii	1	AFS064408	Bacillales
WP_098909286.1	recombinase RecT	none	Firmicutes, Bacteria	NCBI	1	Bacillus wiedmannii	2	AFS030115,AFS042581	Bacillales
WP_098920382.1	recombinase RecT	none	Firmicutes, Bacteria	NCBI	1	Bacillus wiedmannii	1	AFS036521	Bacillales
WP_106383212.1	recombinase RecT	none	Firmicutes, Bacteria	NCBI	1	Bacillus wiedmannii	1	NMSL88	Bacillales
WP_122962131.1	recombinase RecT	none	Firmicutes, Bacteria	NCBI	1	Brevibacillus centrosporus	2	NBRC 15540,NRRL NRS 664	Bacillales
WP_031411341.1	recombinase RecT	none	Firmicutes, Bacteria	NCBI	1	Brevibacillus laterosporus	1	B9	Bacillales
WP_113756485.1	recombinase RecT	none	Firmicutes, Bacteria	NCBI	1	Brevibacillus laterosporus	1	MG64	Bacillales
WP_019123600.1	recombinase RecT	none	Firmicutes, Bacteria	NCBI	1	Brevibacillus massiliensis	1	phR	Bacillales
WP_122922053.1	recombinase RecT	none	Firmicutes, Bacteria	NCBI	1	Brevibacillus nitrificans	1	JCM 15774	Bacillales
WP_116334742.1	recombinase RecT	none	Firmicutes, Bacteria	NCBI	1	Brevibacillus sp.	1	VP	Bacillales
WP_090109993.1	MULTISPECIES: recombinase RecT	none	Firmicutes, Bacteria	NCBI	1	Cohnella sp.	2	OV312,OV330	Bacillales
WP_063975508.1	recombinase RecT	none	Firmicutes, Bacteria	NCBI	1	Domibacillus aminovorans	1	DSM 4337	Bacillales
WP_075397189.1	recombinase RecT	none	Firmicutes, Bacteria	NCBI	1	Domibacillus antri	1	XD80	Bacillales
WP_069938144.1	recombinase RecT	none	Firmicutes, Bacteria	NCBI	1	Domibacillus iocasae	1	DSM 29979	Bacillales
WP_007201881.1	recombinase RecT	none	Firmicutes, Bacteria	NCBI	1	Fictibacillus macauensis	1	ZFHKF-1	Bacillales
WP_052364047.1	recombinase RecT	none	Firmicutes, Bacteria	NCBI	1	Geomicrobium sp.	1	JCM 19037	Bacillales
EAH4447249.1	recombinase RecT	none	Firmicutes, Bacteria	NCBI	1	Listeria innocua	1	CFSAN045773	Bacillales
EBB6231248.1	recombinase RecT	none	Firmicutes, Bacteria	NCBI	1	Listeria innocua	1	TTU_470	Bacillales
EDO1162117.1	recombinase RecT	none	Firmicutes, Bacteria	NCBI	1	Listeria innocua	1	376325	Bacillales
EAC4036771.1	recombinase RecT	none	Firmicutes, Bacteria	NCBI	2	Listeria innocua,Listeria monocytogenes	5	678556,FDA319976 2-1,LiDS3844,PNUSAL003853,PNUSAL006788	Bacillales
EAD1820256.1	recombinase RecT	none	Firmicutes, Bacteria	NCBI	2	Listeria innocua,Listeria monocytogenes	5	CDPHFDLB-FM19-00614-C,FDA623009 24-1,FDA623009 32-1,FDA623009 37-1,PNUSAL002462	Bacillales
EAD7098222.1	recombinase RecT	none	Firmicutes, Bacteria	NCBI	2	Listeria innocua,Listeria monocytogenes	5	376325,PHLUSALM00009,PNUSAL000680,PNUSAL000747,PNUSAL001424	Bacillales
EAD9105418.1	recombinase RecT	none	Firmicutes, Bacteria	NCBI	2	Listeria innocua,Listeria monocytogenes	5	CDPHFDLB-FM19-00557-A,FDA969549-029-001,I1805023 R+F A 09/26/18,PNUSAL001692,PNUSAL002047	Bacillales
WP_119879814.1	recombinase RecT	none	Firmicutes, Bacteria	NCBI	2	Listeria innocua,Listeria monocytogenes	6	399475,CFSAN035199,PNUSAL000465,PNUSAL001775,PNUSAL003186,VA-WGS-17112	Bacillales
WP_061727258.1	MULTISPECIES: recombinase RecT	none	Firmicutes, Bacteria	NCBI	2	Listeria innocua,Listeria monocytogenes	6	FDA1081604-S053-003,FDA1081604-S080-001,LIN67,PNUSAL001159,PNUSAL001219,PNUSAL001248	Bacillales
WP_074674070.1	recombinase RecT	none	Firmicutes, Bacteria	NCBI	1	Listeria ivanovii	2	ATCC 49954,NCTC12701	Bacillales
EAC3131502.1	recombinase RecT	none	Firmicutes, Bacteria	NCBI	1	Listeria monocytogenes	3	CFSAN055173,PNUSAL001366,PNUSAL006764	Bacillales
EAC3441165.1	recombinase RecT	none	Firmicutes, Bacteria	NCBI	1	Listeria monocytogenes	5	163365,621481,PNUSAL001731,PNUSAL001797,no_strain_in_ipg	Bacillales
EAC4353773.1	recombinase RecT	none	Firmicutes, Bacteria	NCBI	1	Listeria monocytogenes	1	PNUSAL004658	Bacillales
EAC4852650.1	recombinase RecT	none	Firmicutes, Bacteria	NCBI	1	Listeria monocytogenes	5	CFSAN034721,CFSAN060071,CFSAN061614,FDA662081 12-1,FDA662082 2a	Bacillales
EAC5094261.1	recombinase RecT	none	Firmicutes, Bacteria	NCBI	1	Listeria monocytogenes	5	CFSAN018441,CFSAN060192,FLAG-59917,FLAG-59918,PNUSAL001474	Bacillales
EAC5807535.1	recombinase RecT	none	Firmicutes, Bacteria	NCBI	1	Listeria monocytogenes	5	FDA1014836-001-001,PNUSAL001132,PNUSAL003444,PNUSAL005749,PNUSAL005797	Bacillales
EAC7082171.1	recombinase RecT	none	Firmicutes, Bacteria	NCBI	1	Listeria monocytogenes	4	TX-ACF1501700,TX-ACF1501714,TX-ACF1501743,TX-ACF1501744	Bacillales
EAC8001225.1	recombinase RecT	none	Firmicutes, Bacteria	NCBI	1	Listeria monocytogenes	1	VA-WGS-00277	Bacillales
EAC8058666.1	recombinase RecT	none	Firmicutes, Bacteria	NCBI	1	Listeria monocytogenes	5	L7-0857,PNUSAL000152,PNUSAL000377,PNUSAL001679,PNUSAL003028	Bacillales
EAC8456629.1	recombinase RecT	none	Firmicutes, Bacteria	NCBI	1	Listeria monocytogenes	4	PNUSAL000844,PNUSAL000958,PNUSAL005847,PNUSAL006626	Bacillales
EAC8952489.1	recombinase RecT	none	Firmicutes, Bacteria	NCBI	1	Listeria monocytogenes	5	FDA00008118,FDA815209 2-1,FLAG-33690,FLAG-33691,PNUSAL002468	Bacillales
EAC9872915.1	recombinase RecT	none	Firmicutes, Bacteria	NCBI	1	Listeria monocytogenes	2	PNUSAL000380,TX-ACB1303036	Bacillales
EAD0059536.1	recombinase RecT	none	Firmicutes, Bacteria	NCBI	1	Listeria monocytogenes	3	PNUSAL000455,PNUSAL001017,PNUSAL002758	Bacillales
EAD0683667.1	recombinase RecT	none	Firmicutes, Bacteria	NCBI	1	Listeria monocytogenes	3	PNUSAL000705,PNUSAL001043,no_strain_in_ipg	Bacillales
EAD1385383.1	recombinase RecT	none	Firmicutes, Bacteria	NCBI	1	Listeria monocytogenes	1	PNUSAL001161	Bacillales
EAD1598581.1	recombinase RecT	none	Firmicutes, Bacteria	NCBI	1	Listeria monocytogenes	5	FDA659990 57-1,FDA659990 59-1,FDA659990 60-1,FDA664485 1-6,FDA664485 2-6	Bacillales
EAD1733383.1	recombinase RecT	none	Firmicutes, Bacteria	NCBI	1	Listeria monocytogenes	5	CFSAN018278,FDA138216-1,PNUSAL001224,PNUSAL002778,TX-ACF1401168	Bacillales
EAD3054532.1	recombinase RecT	none	Firmicutes, Bacteria	NCBI	1	Listeria monocytogenes	1	PNUSAL004410	Bacillales
EAD5308156.1	recombinase RecT	none	Firmicutes, Bacteria	NCBI	1	Listeria monocytogenes	4	FDA1052309-010-001,FDA1052309-012-001,FDA981013-097-001,FDA981013-097-007	Bacillales
EAD5532782.1	recombinase RecT	none	Firmicutes, Bacteria	NCBI	1	Listeria monocytogenes	1	PNUSAL000427	Bacillales
EAD6078309.1	recombinase RecT	none	Firmicutes, Bacteria	NCBI	1	Listeria monocytogenes	1	668733	Bacillales
EAD8339455.1	recombinase RecT	none	Firmicutes, Bacteria	NCBI	1	Listeria monocytogenes	5	14080,CFSAN028757,CFSAN028758,CFSAN028759,CFSAN028760	Bacillales
EAD8852454.1	recombinase RecT	none	Firmicutes, Bacteria	NCBI	1	Listeria monocytogenes	5	17B11386-8,FDA1041984-S126-001,PNUSAL001616,PNUSAL001947,PNUSAL003874	Bacillales
EAD9070452.1	recombinase RecT	none	Firmicutes, Bacteria	NCBI	1	Listeria monocytogenes	2	PNUSAL001656,no_strain_in_ipg	Bacillales
EAE0201935.1	recombinase RecT	none	Firmicutes, Bacteria	NCBI	1	Listeria monocytogenes	5	CFSAN033432,CFSAN059928,CFSAN059929,PNUSAL002407,PNUSAL002705	Bacillales
EAE1224196.1	recombinase RecT	none	Firmicutes, Bacteria	NCBI	1	Listeria monocytogenes	1	PNUSAL000657	Bacillales
EAE1597887.1	recombinase RecT	none	Firmicutes, Bacteria	NCBI	1	Listeria monocytogenes	1	PNUSAL000165	Bacillales
EAE2933198.1	recombinase RecT	none	Firmicutes, Bacteria	NCBI	1	Listeria monocytogenes	1	no_strain_in_ipg	Bacillales
EAE3144987.1	recombinase RecT	none	Firmicutes, Bacteria	NCBI	1	Listeria monocytogenes	2	21741,no_strain_in_ipg	Bacillales
EAE5711831.1	recombinase RecT	none	Firmicutes, Bacteria	NCBI	1	Listeria monocytogenes	1	AHDCLM9	Bacillales
EAE6434656.1	recombinase RecT	none	Firmicutes, Bacteria	NCBI	1	Listeria monocytogenes	3	FDA959945-1-3,FDA959945-34-1,FSIS31800182	Bacillales
EAE7468046.1	recombinase RecT	none	Firmicutes, Bacteria	NCBI	1	Listeria monocytogenes	3	PNUSAL002580,PNUSAL006164,no_strain_in_ipg	Bacillales
EAF0357305.1	recombinase RecT	none	Firmicutes, Bacteria	NCBI	1	Listeria monocytogenes	3	CFSAN085199,CFSAN085201,MOD1_LS1094	Bacillales
EAF0393003.1	recombinase RecT	none	Firmicutes, Bacteria	NCBI	1	Listeria monocytogenes	1	MOD1_LS1069	Bacillales
EAF0862725.1	recombinase RecT	none	Firmicutes, Bacteria	NCBI	1	Listeria monocytogenes	1	PNUSAL003104	Bacillales
EAF3305015.1	recombinase RecT	none	Firmicutes, Bacteria	NCBI	1	Listeria monocytogenes	2	17B09129-6,FSL-R9-8352	Bacillales
EAF4458025.1	recombinase RecT	none	Firmicutes, Bacteria	NCBI	1	Listeria monocytogenes	2	CFSAN055140,PNUSAL005152	Bacillales
EAF6115343.1	recombinase RecT	none	Firmicutes, Bacteria	NCBI	1	Listeria monocytogenes	1	FDA842910	Bacillales
EAF6236137.1	recombinase RecT	none	Firmicutes, Bacteria	NCBI	1	Listeria monocytogenes	1	FDA903446-24	Bacillales
EAF6236150.1	recombinase RecT	none	Firmicutes, Bacteria	NCBI	1	Listeria monocytogenes	1	FDA903446-24	Bacillales
EAF6332713.1	recombinase RecT	none	Firmicutes, Bacteria	NCBI	1	Listeria monocytogenes	1	PNUSAL001826	Bacillales
EAF8796435.1	recombinase RecT	none	Firmicutes, Bacteria	NCBI	1	Listeria monocytogenes	1	ARS-CC9272	Bacillales
EAF9393029.1	recombinase RecT	none	Firmicutes, Bacteria	NCBI	1	Listeria monocytogenes	1	CFSAN046232	Bacillales
EAG3549137.1	recombinase RecT	none	Firmicutes, Bacteria	NCBI	1	Listeria monocytogenes	1	PNUSAL002962	Bacillales
EAG4925685.1	recombinase RecT	none	Firmicutes, Bacteria	NCBI	1	Listeria monocytogenes	5	FLAG-4544,FLAG-4546,FLAG-4547,FLAG-4548,FLAG-4549	Bacillales
EAH1911768.1	recombinase RecT	none	Firmicutes, Bacteria	NCBI	1	Listeria monocytogenes	1	587476	Bacillales
EAH3341828.1	recombinase RecT	none	Firmicutes, Bacteria	NCBI	1	Listeria monocytogenes	1	406720	Bacillales
EAK9458000.1	recombinase RecT	none	Firmicutes, Bacteria	NCBI	1	Listeria monocytogenes	1	FDA1077645-S113-001	Bacillales
EAW7227534.1	recombinase RecT	none	Firmicutes, Bacteria	NCBI	1	Listeria monocytogenes	2	CFSAN085098,CFSAN085099	Bacillales
ECJ9747504.1	recombinase RecT	none	Firmicutes, Bacteria	NCBI	1	Listeria monocytogenes	1	L7-0495	Bacillales
ECK6838631.1	recombinase RecT	none	Firmicutes, Bacteria	NCBI	1	Listeria monocytogenes	1	PNUSAL005214	Bacillales
EDH0830966.1	recombinase RecT	none	Firmicutes, Bacteria	NCBI	1	Listeria monocytogenes	1	CFSAN085193	Bacillales
EDN9504814.1	recombinase RecT	none	Firmicutes, Bacteria	NCBI	1	Listeria monocytogenes	1	PNUSAL006207	Bacillales
EDO0225908.1	recombinase RecT	none	Firmicutes, Bacteria	NCBI	1	Listeria monocytogenes	1	07B08110F-1	Bacillales
EEW20557.1	conserved hypothetical protein	none	Firmicutes, Bacteria	NCBI	1	Listeria monocytogenes	1	FSL R2-503	Bacillales
HAA2319081.1	recombinase RecT	none	Firmicutes, Bacteria	NCBI	1	Listeria monocytogenes	2	clinical isolate of L. monocytogenes,no_strain_in_ipg	Bacillales
HAA3128088.1	recombinase RecT	none	Firmicutes, Bacteria	NCBI	1	Listeria monocytogenes	2	clinical isolate of L. monocytogenes,no_strain_in_ipg	Bacillales
HAA4984918.1	recombinase RecT	none	Firmicutes, Bacteria	NCBI	1	Listeria monocytogenes	1	no_strain_in_ipg	Bacillales
HAA8414279.1	recombinase RecT	none	Firmicutes, Bacteria	NCBI	1	Listeria monocytogenes	1	no_strain_in_ipg	Bacillales
HAA9529364.1	recombinase RecT	none	Firmicutes, Bacteria	NCBI	1	Listeria monocytogenes	1	HPB5252	Bacillales
HAB0776316.1	recombinase RecT	none	Firmicutes, Bacteria	NCBI	1	Listeria monocytogenes	1	no_strain_in_ipg	Bacillales
HAC1155070.1	recombinase RecT	none	Firmicutes, Bacteria	NCBI	1	Listeria monocytogenes	2	DMG1500045,no_strain_in_ipg	Bacillales
HAC3562650.1	recombinase RecT	none	Firmicutes, Bacteria	NCBI	1	Listeria monocytogenes	5	CLIP 2015/00116,CLIP 2015/00117,CLIP 2015/00119,CLIP 2015/00120,CLIP 2015/00121	Bacillales
HAC4060127.1	recombinase RecT	none	Firmicutes, Bacteria	NCBI	1	Listeria monocytogenes	1	no_strain_in_ipg	Bacillales
MCJ47762.1	recombinase RecT	none	Firmicutes, Bacteria	NCBI	1	Listeria monocytogenes	1	PNUSAL004028	Bacillales
MCQ54856.1	recombinase RecT	none	Firmicutes, Bacteria	NCBI	1	Listeria monocytogenes	1	PNUSAL004080	Bacillales
WP_003723965.1	recombinase RecT	none	Firmicutes, Bacteria	NCBI	1	Listeria monocytogenes	12	1/2a F6854,CFSAN003726,CFSAN003728,CFSAN003729,CFSAN003810,CFSAN003811,F6900,FSLF2-656,J0161,J2818,J3877/TB0431,LM57	Bacillales
WP_003733627.1	recombinase RecT	none	Firmicutes, Bacteria	NCBI	1	Listeria monocytogenes	6	FDA802499 S10-1,FDA802506 S3,FSL R2-503,LMP18-H8393,PNUSAL000563,R2-502	Bacillales
WP_009924223.1	recombinase RecT	none	Firmicutes, Bacteria	NCBI	1	Listeria monocytogenes	6	41F09,FDA610470 64-1,FDA691189-33,FDA691189-73,FDA844159-98,FDA864641-2-1	Bacillales
WP_021496928.1	recombinase RecT	none	Firmicutes, Bacteria	NCBI	1	Listeria monocytogenes	2	FDA501928,LS542	Bacillales
WP_031670339.1	recombinase RecT	none	Firmicutes, Bacteria	NCBI	1	Listeria monocytogenes	3	Lm_1886,PNUSAL001473,no_strain_in_ipg	Bacillales
WP_039379276.1	recombinase RecT	none	Firmicutes, Bacteria	NCBI	1	Listeria monocytogenes	6	2009L-1236/TB0439,N11-2538,PNUSAL001261,PNUSAL001588,SHL002,SHL008	Bacillales
WP_039385078.1	recombinase RecT	none	Firmicutes, Bacteria	NCBI	1	Listeria monocytogenes	6	18ZQLM10,FDA567291-1,FDA685373 C1-4,FDA968223-064-003,FDA968223-070-010,SHL012	Bacillales
WP_046377511.1	recombinase RecT	none	Firmicutes, Bacteria	NCBI	1	Listeria monocytogenes	6	FDA707489 C5-5,NRRL B-33794,PNUSAL000277,PNUSAL000471,PNUSAL001457,PNUSAL004598	Bacillales
WP_058876465.1	recombinase RecT	none	Firmicutes, Bacteria	NCBI	1	Listeria monocytogenes	6	CFSAN022994,CFSAN085254,FDA1077798-078-001,FDA912272-2,Lm 3163,PNUSAL004452	Bacillales
WP_061385877.1	recombinase RecT	none	Firmicutes, Bacteria	NCBI	1	Listeria monocytogenes	6	2009L-1344,FDA260718-2,N12-0551,PNUSAL004293,PNUSAL004302,no_strain_in_ipg	Bacillales
WP_061668842.1	recombinase RecT	none	Firmicutes, Bacteria	NCBI	1	Listeria monocytogenes	6	18ZQLM05,FDA283294-2,FDA284437-5,PNUSAL000469,PNUSAL001272,PNUSAL001278	Bacillales
WP_061685439.1	recombinase RecT	none	Firmicutes, Bacteria	NCBI	1	Listeria monocytogenes	6	CFSAN035189,FDA531910-21A,PNUSAL000396,PNUSAL000732,PNUSAL001078,PNUSAL004359	Bacillales
WP_068996234.1	recombinase RecT	none	Firmicutes, Bacteria	NCBI	1	Listeria monocytogenes	6	19FMEN000034-2,CFSAN060091,CFSAN060972,CFSAN060993,FDA776512-61,PNUSAL000426	Bacillales
WP_068996265.1	recombinase RecT	none	Firmicutes, Bacteria	NCBI	1	Listeria monocytogenes	5	FSLT1-073,MQ140035,PNUSAL004342,PNUSAL004355,no_strain_in_ipg	Bacillales
WP_069007988.1	recombinase RecT	none	Firmicutes, Bacteria	NCBI	1	Listeria monocytogenes	6	02-1103,02-1289,02-1792,06B06418F-1,CC70B,p957-8	Bacillales
WP_069027551.1	recombinase RecT	none	Firmicutes, Bacteria	NCBI	1	Listeria monocytogenes	6	CFSAN007913,FDA691189-84,FDA851382-32,LM-F-33,PNUSAL002063,PNUSAL004296	Bacillales
WP_070210454.1	recombinase RecT	none	Firmicutes, Bacteria	NCBI	1	Listeria monocytogenes	2	AG19-0287,BCW_2418	Bacillales
WP_070309771.1	recombinase RecT	none	Firmicutes, Bacteria	NCBI	1	Listeria monocytogenes	5	L7-0817,NRRL B-33115,PNUSAL003527,PNUSAL003632,no_strain_in_ipg	Bacillales
WP_070779357.1	recombinase RecT	none	Firmicutes, Bacteria	NCBI	1	Listeria monocytogenes	6	CFSAN003726,CFSAN003728,CFSAN003729,FDA469168-063,FDA530486 2-1,V1019	Bacillales
WP_070780396.1	recombinase RecT	none	Firmicutes, Bacteria	NCBI	1	Listeria monocytogenes	2	BCW_3928,NRRL B-33167	Bacillales
WP_070785177.1	recombinase RecT	none	Firmicutes, Bacteria	NCBI	1	Listeria monocytogenes	1	BCW_4292	Bacillales
WP_077323785.1	recombinase RecT	none	Firmicutes, Bacteria	NCBI	1	Listeria monocytogenes	6	10-092876-1559 LM1,FDA726443,FDA726445,FSIS11814891,FSIS11814892,ICDC-LM497	Bacillales
WP_077625311.1	recombinase RecT	none	Firmicutes, Bacteria	NCBI	1	Listeria monocytogenes	5	10-092876-0168,AHDCLM17,FLAG-53558,FLAG-53559,PNUSAL001509	Bacillales
WP_085320278.1	recombinase RecT	none	Firmicutes, Bacteria	NCBI	1	Listeria monocytogenes	3	FDA359910- 1,FDA359910-2,L58-55	Bacillales
WP_085645133.1	recombinase RecT	none	Firmicutes, Bacteria	NCBI	1	Listeria monocytogenes	1	XYSN	Bacillales
WP_085696429.1	recombinase RecT	none	Firmicutes, Bacteria	NCBI	1	Listeria monocytogenes	6	FRR B 2887,LS1319,LS1388,LS1390,LS1394,LS1398	Bacillales
WP_096813848.1	recombinase RecT	none	Firmicutes, Bacteria	NCBI	1	Listeria monocytogenes	6	FDA467786 C1-PAL,FDA467786 C2-PAL,FDA467786 C2-RLM,N13-1702,PNUSAL002759,no_strain_in_ipg	Bacillales
WP_096874806.1	recombinase RecT	none	Firmicutes, Bacteria	NCBI	1	Listeria monocytogenes	5	625308,CFSAN046006,FDA717621 1-1,HPB1707,no_strain_in_ipg	Bacillales
WP_097347946.1	recombinase RecT	none	Firmicutes, Bacteria	NCBI	1	Listeria monocytogenes	6	CFSAN018411,CFSAN018416,CFSAN022991,CFSAN029610,FDA865624-43A,FSIS1502375	Bacillales
WP_097348388.1	recombinase RecT	none	Firmicutes, Bacteria	NCBI	1	Listeria monocytogenes	4	649052,688382,CDPHFDLB-F15M01690-1',no_strain_in_ipg	Bacillales
WP_097516531.1	recombinase RecT	none	Firmicutes, Bacteria	NCBI	1	Listeria monocytogenes	6	CFSAN035161,L-007-09,L-039-09,L-049-09,L38-09,L43-09	Bacillales
WP_102574902.1	recombinase RecT	none	Firmicutes, Bacteria	NCBI	1	Listeria monocytogenes	6	FDA554608-S004-001,FDA554608-S007-001,FDA554608-S012-001,FLAG-23669,MOD1_LS171,V1855	Bacillales
WP_102585927.1	recombinase RecT	none	Firmicutes, Bacteria	NCBI	1	Listeria monocytogenes	6	CFSAN018419,CFSAN028725,CFSAN033404,CFSAN035180,FDA1097310-002-006,no_strain_in_ipg	Bacillales
WP_110115186.1	recombinase RecT	none	Firmicutes, Bacteria	NCBI	1	Listeria monocytogenes	4	360969,406704,LM-F-25,PNUSAL001300	Bacillales
WP_110115517.1	recombinase RecT	none	Firmicutes, Bacteria	NCBI	1	Listeria monocytogenes	3	LM-F-137,LM-F-140,no_strain_in_ipg	Bacillales
WP_110119229.1	recombinase RecT	none	Firmicutes, Bacteria	NCBI	1	Listeria monocytogenes	6	08B08233A-1,08B08234A-1,08B08598-1,671962,CFSAN006463,LM-F-141	Bacillales
WP_119722571.1	recombinase RecT	none	Firmicutes, Bacteria	NCBI	1	Listeria monocytogenes	3	MOD1_LS120,N12-0036,no_strain_in_ipg	Bacillales
WP_119722991.1	recombinase RecT	none	Firmicutes, Bacteria	NCBI	1	Listeria monocytogenes	6	CFSAN003808,CFSAN003809,CFSAN007930,FDA487936 2-1,FDA641257 7-1,N11-2542	Bacillales
WP_120151594.1	recombinase RecT	none	Firmicutes, Bacteria	NCBI	1	Listeria monocytogenes	4	CFSAN055168,PNUSAL000115,PNUSAL000213,PNUSAL001060	Bacillales
WP_120187792.1	recombinase RecT	none	Firmicutes, Bacteria	NCBI	1	Listeria monocytogenes	6	FDA579743 47-1,FDA579743 53-1,FDA579743 77-1,FDA690626 70,PNUSAL000422,PNUSAL001536	Bacillales
WP_120195876.1	recombinase RecT	none	Firmicutes, Bacteria	NCBI	1	Listeria monocytogenes	6	FDA268424-1,FDA268424-2,FDA464288,PNUSAL000553,PNUSAL001671,PNUSAL005556	Bacillales
WP_120222750.1	recombinase RecT	none	Firmicutes, Bacteria	NCBI	1	Listeria monocytogenes	2	CFSAN018384,no_strain_in_ipg	Bacillales
WP_132384705.1	recombinase RecT	none	Firmicutes, Bacteria	NCBI	1	Listeria monocytogenes	6	1742,FDA138485,FDA700276,NC_2908140034,NC_2908140035,PNUSAL002843	Bacillales
WP_149043934.1	recombinase RecT	none	Firmicutes, Bacteria	NCBI	1	Listeria monocytogenes	2	FSL L7-0535,PA-SGL-1-BL1	Bacillales
WP_149055019.1	recombinase RecT	none	Firmicutes, Bacteria	NCBI	1	Listeria monocytogenes	6	FSL L7-0157,L7-0973,L7-1018,OH-WN-5-WH1,PNUSAL001066,PNUSAL005074	Bacillales
WP_149055395.1	recombinase RecT	none	Firmicutes, Bacteria	NCBI	1	Listeria monocytogenes	2	FSL L7-0755,OH-MSF-1-BL1	Bacillales
WP_139591239.1	recombinase RecT	none	Firmicutes, Bacteria	NCBI	2	Listeria monocytogenes,Listeria seeligeri	4	FDA1101006 S013-006,FDA1101006 S040-001,FDA1101006 S040-006,RR4	Bacillales
AWN07867.1	recombinational DNA repair protein	?/?/AAA_23/RecT/DnaB_2/?/?	Firmicutes, Viruses (T)	NCBI	1	Listeria phage PSU-VKH-LP019	1	no_strain_in_ipg	Bacillales
WP_052323460.1	MULTISPECIES: recombinase RecT	none	Firmicutes, Bacteria	NCBI	1	Lysinibacillus	1	A1	Bacillales
AVK82435.1	hypothetical protein C3943_02175	none	Firmicutes, Bacteria	NCBI	1	Lysinibacillus sp.	1	B2A1	Bacillales
WP_066037000.1	recombinase RecT	none	Firmicutes, Bacteria	NCBI	1	Lysinibacillus sp.	1	AR18-8	Bacillales
WP_069508575.1	recombinase RecT	none	Firmicutes, Bacteria	NCBI	1	Lysinibacillus sphaericus	1	FSL M8-0337	Bacillales
WP_112116247.1	recombinase RecT	none	Firmicutes, Bacteria	NCBI	1	Lysinibacillus sphaericus	1	NCTC7582	Bacillales
WP_112117138.1	recombinase RecT	none	Firmicutes, Bacteria	NCBI	1	Lysinibacillus sphaericus	1	NCTC7582	Bacillales
WP_052736892.1	recombinase RecT	none	Firmicutes, Bacteria	NCBI	1	Paenibacillus algorifonticola	2	CGMCC 1.10223,XJ259	Bacillales
WP_005545906.1	recombinase RecT	none	Firmicutes, Bacteria	NCBI	1	Paenibacillus alvei	1	DSM 29	Bacillales
WP_163980070.1	recombinase RecT	none	Firmicutes, Bacteria	NCBI	1	Paenibacillus alvei	1	MP1	Bacillales
WP_127190158.1	hypothetical protein	none	Firmicutes, Bacteria	NCBI	1	Paenibacillus anaericanus	1	DSM 15890	Bacillales
WP_110933783.1	hypothetical protein	none	Firmicutes, Bacteria	NCBI	1	Paenibacillus bouchesdurhonensis	1	Marseille-P3071	Bacillales
WP_095266880.1	recombinase RecT	none	Firmicutes, Bacteria	NCBI	1	Paenibacillus campinasensis	1	7537-G1	Bacillales
WP_113033495.1	recombinase RecT	none	Firmicutes, Bacteria	NCBI	1	Paenibacillus contaminans	1	CKOBP-6	Bacillales
WP_068659679.1	recombinase RecT	none	Firmicutes, Bacteria	NCBI	1	Paenibacillus crassostreae	1	LPB0068	Bacillales
WP_133382365.1	recombinase RecT	none	Firmicutes, Bacteria	NCBI	1	Paenibacillus dendritiformis	1	F-A1	Bacillales
WP_010498572.1	recombinase RecT	none	Firmicutes, Bacteria	NCBI	1	Paenibacillus elgii	1	B69	Bacillales
WP_010501376.1	recombinase RecT	none	Firmicutes, Bacteria	NCBI	1	Paenibacillus elgii	1	B69	Bacillales
WP_148457125.1	recombinase RecT	none	Firmicutes, Bacteria	NCBI	1	Paenibacillus faecis	1	DSM 23593	Bacillales
WP_019536556.1	recombinase RecT	none	Firmicutes, Bacteria	NCBI	1	Paenibacillus ginsengihumi	1	DSM 21568	Bacillales
WP_028609752.1	recombinase RecT	none	Firmicutes, Bacteria	NCBI	1	Paenibacillus harenae	1	DSM 16969	Bacillales
WP_127506172.1	recombinase RecT	none	Firmicutes, Bacteria	NCBI	1	Paenibacillus humicus	1	NBRC 102415	Bacillales
WP_055108932.1	hypothetical protein	none	Firmicutes, Bacteria	NCBI	1	Paenibacillus ihumii	1	AT5	Bacillales
WP_023484368.1	recombinase RecT	none	Firmicutes, Bacteria	NCBI	1	Paenibacillus larvae	2	B-3650,DSM 25719	Bacillales
WP_036656092.1	hypothetical protein	none	Firmicutes, Bacteria	NCBI	1	Paenibacillus larvae	1	DSM 25719	Bacillales
WP_036656545.1	recombinase RecT	none	Firmicutes, Bacteria	NCBI	1	Paenibacillus larvae	1	DSM 25719	Bacillales
WP_046655258.1	recombinase RecT	none	Firmicutes, Bacteria	NCBI	1	Paenibacillus larvae	1	MEX14	Bacillales
WP_046655301.1	recombinase RecT	none	Firmicutes, Bacteria	NCBI	1	Paenibacillus larvae	1	MEX14	Bacillales
WP_077995792.1	recombinase RecT	none	Firmicutes, Bacteria	NCBI	1	Paenibacillus larvae	4	ATCC 13537,CCM 38,Eric_III,Eric_IV	Bacillales
OMG49433.1	hypothetical protein BK140_11205	none	Firmicutes, Bacteria	NCBI	1	Paenibacillus macerans	1	FSL R5-0527	Bacillales
AXF39740.1	DNA recombinational protein	RecF-RecN-SMC N(or RecN)/?/RecT/metallo-hydrolase/V-type ATP synthase/primosome-like	Firmicutes, Viruses (T)	NCBI	7	Paenibacillus phage Arcticfreeze,Paenibacillus phage Bloom,Paenibacillus phage DevRi,Paenibacillus phage Genki,Paenibacillus phage Gryphonian,Paenibacillus phage Jacopo,Paenibacillus phage Lucielle	7	no_strain_in_ipg	Bacillales
YP_009203249.1	DNA recombinational protein RecT	SbcC_exo(or RecN)/?/RecT/metallo-hydrolase/V-type ATP synthase/primosome-like	Firmicutes, Viruses (T)	NCBI	8	Paenibacillus phage BN12,Paenibacillus phage Fern,Paenibacillus phage Kiel007,Paenibacillus phage Leyra,Paenibacillus phage Likha,Paenibacillus phage Pagassa,Paenibacillus phage Tadhana,Paenibacillus phage Willow	8	NRRL 2605	Bacillales
WP_023484368.1	recombinase RecT	RecN(ATPase)/?/RecT/B-lactamase-like hydrolase/V-type ATP synthase subunit I/primosome component-like protein	Firmicutes, Viruses (T)	NCBI	2	Paenibacillus phage Diva,Paenibacillus phage Shelly	2	no_strain_in_ipg	Bacillales
AJK27777.1	RecT-like protein	?/?/?/RecT/Lactamase_B_2/?/?	Firmicutes, Viruses (T)	NCBI	1	Paenibacillus phage Lily	1	no_strain_in_ipg	Bacillales
YP_009201967.1	DNA recombinational protein RecT	SbcC_exo(or RecN)/?/RecT/metallo-hydrolase/V-type ATP synthase/primosome-like	Firmicutes, Viruses (T)	NCBI	2	Paenibacillus phage PBL1c,Paenibacillus phage Xenia	2	NRRL 2605	Bacillales
QHZ50001.1	phage recombination protein Bet	chr_segreg/?/Bet/putative metallo-hydrolase/	Firmicutes, Viruses (T)	NCBI	1	Paenibacillus phage phiERICV	1	Eric_V	Bacillales
WP_036656545.1	recombinase RecT	RecF-RecN-SMC N/?/RecT/MBL fold metallo-hydrolase/ATP synthase/primosome component-like LUB SbcCexo/?/RecT/B-lactamase/V-type ATP synthase/primosome-like compotent or ? LUB phg_antirepress_KilAC/?/?/RecT/putative metallo-hydrolase YycJ/V-type ATP synthase LUB RecN(ATPase)/?/RecT/B-lactamase/V-type ATP synthase/primosome-like compotent LUB SbcCexo/?/RecT/B-lactamase/V-type ATP synthase LUB phg_ant…	Firmicutes, Viruses (T)	NCBI	12	Paenibacillus phage Redbud,Paenibacillus phage Eltigre,Paenibacillus phage HB10c2,Paenibacillus phage Honeybear,Paenibacillus phage Kawika,Paenibacillus phage Rani,Paenibacillus phage Saudage,Paenibacillus phage Sitara,Paenibacillus phage Toothless,Paenibacillus phage Yerffej,Paenibacillus phage phiIBB_Pl23	12	no_strain_in_ipg	Bacillales
WP_068783181.1	recombinase RecT	none	Firmicutes, Bacteria	NCBI	1	Paenibacillus phocaensis	1	mt24	Bacillales
WP_069080271.1	recombinase RecT	none	Firmicutes, Bacteria	NCBI	1	Paenibacillus polymyxa	1	CFSAN034342	Bacillales
WP_155702122.1	hypothetical protein	none	Firmicutes, Bacteria	NCBI	1	Paenibacillus psychroresistens	1	ML311-T8	Bacillales
WP_015843202.1	recombinase RecT	none	Firmicutes, Bacteria	NCBI	1	Paenibacillus sp.	1	JDR-2	Bacillales
WP_036647259.1	recombinase RecT	none	Firmicutes, Bacteria	NCBI	1	Paenibacillus sp.	1	DSM 18334	Bacillales
WP_044649210.1	recombinase RecT	none	Firmicutes, Bacteria	NCBI	1	Paenibacillus sp.	1	NRRL B-30644	Bacillales
WP_052646990.1	recombinase RecT	none	Firmicutes, Bacteria	NCBI	1	Paenibacillus sp.	1	NRRL B-30644	Bacillales
WP_072330660.1	MULTISPECIES: recombinase RecT	none	Firmicutes, Bacteria	NCBI	1	Paenibacillus sp.	2	CL123,UNCCL117	Bacillales
WP_076336455.1	recombinase RecT	none	Firmicutes, Bacteria	NCBI	1	Paenibacillus sp.	1	FSL H8-0548	Bacillales
WP_079345784.1	recombinase RecT	none	Firmicutes, Bacteria	NCBI	1	Paenibacillus sp.	1	VT-16-81	Bacillales
WP_132418800.1	recombinase RecT	none	Firmicutes, Bacteria	NCBI	1	Paenibacillus sp.	1	18JY21-1	Bacillales
WP_135553288.1	recombinase RecT	none	Firmicutes, Bacteria	NCBI	1	Paenibacillus sp.	1	R196	Bacillales
WP_137062307.1	hypothetical protein	none	Firmicutes, Bacteria	NCBI	1	Paenibacillus sp.	1	PIC167	Bacillales
WP_138226598.1	recombinase RecT	none	Firmicutes, Bacteria	NCBI	1	Paenibacillus sp.	1	HB172198	Bacillales
WP_145668493.1	recombinase RecT	none	Firmicutes, Bacteria	NCBI	1	Paenibacillus sp.	1	597	Bacillales
WP_150365577.1	recombinase RecT	none	Firmicutes, Bacteria	NCBI	1	Paenibacillus sp.	1	UASWS1643	Bacillales
WP_036713214.1	recombinase RecT	none	Firmicutes, Bacteria	NCBI	1	Paenibacillus sp.	1	P1XP2	Bacillales
WP_074111977.1	recombinase RecT	none	Firmicutes, Bacteria	NCBI	1	Paenibacillus sp.	1	P46E	Bacillales
WP_043906030.1	recombinase RecT	none	Firmicutes, Bacteria	NCBI	1	Parageobacillus genomosp. 1	1	NUB3621	Bacillales
WP_099674469.1	recombinase RecT	none	Firmicutes, Bacteria	NCBI	1	Sporosarcina sp.	1	P18a	Bacillales
SNZ14525.1	Recombinational DNA repair protein RecT	none	Firmicutes, Bacteria	NCBI	1	Terribacillus aidingensis	1	CGMCC 1.8913	Bacillales
WP_097042503.1	recombinase RecT	none	Firmicutes, Bacteria	NCBI	1	Terribacillus aidingensis	1	CGMCC 1.8913	Bacillales
WP_102706990.1	recombinase RecT	none	Firmicutes, Bacteria	NCBI	1	Terribacillus goriensis	1	DSM 18252	Bacillales
WP_071649242.1	recombinase RecT	none	Firmicutes, Bacteria	NCBI	1	Virgibacillus halodenitrificans	1	PDB-F2	Bacillales
WP_050352237.1	recombinase RecT	none	Firmicutes, Bacteria	NCBI	1	Virgibacillus pantothenticus	1	DSM 26	Bacillales
WP_077301517.1	recombinase RecT	none	Firmicutes, Bacteria	NCBI	1	Virgibacillus pantothenticus	1	Marseille-P1102	Bacillales
QBP06986.1	recombinational DNA repair protein	RecT/glycosylase/?/metallohydrolase	Firmicutes, Viruses (T)	NCBI	1	Virgibacillus phage Mimir87	1	no_strain_in_ipg	Bacillales
EQB35019.1	hypothetical protein M948_18105	none	Firmicutes, Bacteria	NCBI	1	Virgibacillus sp.	1	CM-4	Bacillales
WP_081674821.1	recombinase RecT	none	Firmicutes, Bacteria	NCBI	1	Virgibacillus sp.	1	CM-4	Bacillales
WP_121603803.1	recombinase RecT	none	Firmicutes, Bacteria	NCBI	1	Virgibacillus sp.	1	Bac332	Bacillales
WP_100797976.1	recombinase RecT	none	Firmicutes, Bacteria	NCBI	1	Viridibacillus sp.	1	OK051	Bacillales
WP_160140898.1	hypothetical protein	none	Firmicutes, Bacteria	NCBI	1	Microbacterium sp.	2	GN17,SLBN-3	Micrococcales

## Sheet: Arkusz1
ADP69194.1	putative recombinase	0	RecT/?/?/Rep_org/DnaB_2	Firmicutes, Viruses (T)	NCBI	1	Leuconostoc phage phiMH1	1	KD04	Lactobacillales
ADU50147.1	RecT protein	0	none	Firmicutes, Bacteria	NCBI	1	Thermaerobacter marianensis	1	DSM 12885	Clostridiales
AEQ22477.1	recombination and repair protein recT	0	none	Firmicutes, Bacteria	NCBI	1	Acidaminococcus intestini	1	RyC-MR95	Acidaminococcales
AFO45330.1	hypothetical protein EFD32_2448	0	none	Firmicutes, Bacteria	NCBI	1	Enterococcus faecalis	1	D32	Lactobacillales
AGF87459.1	RecT family protein	0	RecT/PDDEXK-like domain(DUF3799)/?/RusA	Firmicutes, Viruses (T)	NCBI	1	Streptococcus phage phi5218	1	5218	Lactobacilliales
AHJ32383.1	hypothetical protein AF91_04000	0	none	Firmicutes, Bacteria	NCBI	1	Lactobacillus paracasei	1	N1115	Lactobacillales
AII13144.1	Hypothetical protein NCDO2118_1685	0	none	Firmicutes, Bacteria	NCBI	1	Lactococcus lactis subsp. lactis	1	NCDO 2118	Lactobacillales
AJD28689.1	recombinase, phage RecT family protein	0	none	Firmicutes, Bacteria	NCBI	1	Clostridium botulinum	1	CDC_297	Clostridiales
AJS59883.1	recombinase	0	none	Firmicutes, Bacteria	NCBI	1	Paenibacillus sp.	1	IHBB 10380	Bacillales
AKF16584.1	Recombinational DNA repair protein RecT (prophage associated)	0	none	Firmicutes, Bacteria	NCBI	1	Clostridium perfringens	1	JP718	Clostridiales
AKG36129.1	recombinase RecT	0	none	Firmicutes, Bacteria	NCBI	1	Paenibacillus durus	1	ATCC 35681	Bacillales
AKM51621.1	recombinase RecT	0	none	Firmicutes, Bacteria	NCBI	1	Lactobacillus fermentum	1	3872	Lactobacillales
AOP14584.1	Protein RecT	0	none	Firmicutes, Bacteria	NCBI	1	Bacillus licheniformis	1	BL1202	Bacillales
APC45854.1	recombinase	0	Rep_Org(DnaD)/hel loader(DnaI))/?/RecT/PDDEXK-like domain(DUF3799)/SSB/RusA	Firmicutes, Viruses (V)	NCBI	1	Streptococcus phage CHPC926	1	CHPC926	Lactobacilliales
APC46463.1	recombinase	0	nucleoside triphosphate hydrolase/RecT/metallohydrolase	Firmicutes, Viruses	NCBI	1	Aeribacillus phage AP45	1	no_strain_in_ipg	Bacillales
APD21992.1	recombinational DNA repair protein	0	/RecT/PDDEXK-like domain(DUF3799)	Firmicutes, Viruses (T)	NCBI	1	Streptococcus phage IPP16	1	1948-02-01	Lactobacilliales
ARC62555.1	recombination and repair protein RecT	0	none	Firmicutes, Bacteria	NCBI	2	Bacillus licheniformis,Bacillus sp.	5	AG442,LMG 17655,NCTC 9932,SCK B11,SRCM100115	Bacillales
ARU13189.1	RecT recombinase	0	Phage_rep_org(DnaD)/DnaC/?/RecT/PDDEXK-like domain(DUF3799)	Firmicutes, Viruses (T?)	NCBI	1	Streptococcus phage P0095	1	ST67009	Lactobacilliales
ARU13386.1	RecT recombinase	0	DnaB_2 (rep)/DnaC(rep)/?/RecT/PDDEXK-like domain(DUF3799)/SSB/HNH endo LUB repA/hel loader(DnaI)/?/RecT/?/SSB/RusA	Firmicutes, Viruses (T)	NCBI	2	Streptococcus phage CHPC1062,Streptococcus phage P5641	2	ST66564	Lactobacilliales
ARU13928.1	RecT recombinase	0	Rep_Org(DnaD)/DnaC/?/RecT/PDDEXK-like domain(DUF3799)/SSB/RusA	Firmicutes, Viruses (T?)	NCBI	1	Streptococcus phage P7574	1	ST68757	Lactobacilliales
ARU14220.1	RecT recombinase	0	Rep_Org(DnaD)/DnaC(rep)/?/RecT/PDDEXK-like domain(DUF3799)/SSB/RusA OR DnaC(rep)/?/?/RecT/PDDEXK-like domain(DUF3799)/SSB/RusA OR rep initiat prot A/helicase loader (DnaI)/?/RecT/?/SSB/RusA	Firmicutes, Viruses (T?)	NCBI	3	Streptococcus phage CHPC931,Streptococcus phage P7951,Streptococcus phage P7955	3	ST47795	Lactobacilliales
ASB95803.1	recombinase RecT	0	none	Firmicutes, Bacteria	NCBI	1	Streptococcus equi subsp. equi	3	ATCC 39506,EQUI0005,EQUI0006	Lactobacilliales
ASD51003.1	putative RecT recombinase	0	DnaB_2/DnaC(rep)/?/RecT/PDDEXK-like domain(DUF3799)/SSB/RusA	Firmicutes, Viruses (V)	NCBI	1	Streptococcus phage D4276	1	DGCC7854	Lactobacilliales
ATI19916.1	recombinase	0	DnaD/DnaC(hel)/?/RecT/PDDEXK-like domain(DUF3799)/?/SSB	Firmicutes, Viruses (T?)	NCBI	1	Streptococcus phage M19	1	no_strain_in_ipg	Lactobacilliales
AUN14038.1	recombinase RecT	0	none	Firmicutes, Bacteria	NCBI	1	Paeniclostridium sordellii	1	AM370	Clostridiales
AUO14746.1	recombinase	0	none	Firmicutes, Bacteria	NCBI	1	Bacillus megaterium	1	STB1	Bacillales
AVK85300.1	recombinase RecT	0	none	Firmicutes, Bacteria	NCBI	1	Lysinibacillus sp.	1	B2A1	Bacillales
AVK98876.1	recombinase RecT	0	none	Firmicutes, Bacteria	NCBI	1	Lysinibacillus sphaericus	3	DSM 28,NBRC 15095,NCTC10338	Bacillales
AVP66341.1	hypothetical protein C3B64_19775	0	none	Firmicutes, Bacteria	NCBI	1	Clostridium botulinum	1	Mfbjulcb5	Clostridiales
AVV99568.1	recombinase RecT	0	none	Firmicutes, Bacteria	NCBI	1	Lactobacillus plantarum	1	AS-10	Lactobacillales
AVW05430.1	recombinase RecT	0	none	Firmicutes, Bacteria	NCBI	1	Lactobacillus plantarum	1	AS-8	Lactobacillales
AWN67042.1	hypothetical protein LL14B4_06075	0	none	Firmicutes, Bacteria	NCBI	1	Lactococcus lactis subsp. lactis	1	14B4	Lactobacillales
AWP30738.1	recombinase	0	none	Firmicutes, Bacteria	NCBI	1	Paenibacillus sp.	1	Cedars	Bacillales
AYD80932.1	hypothetical protein Ray17_31	0	YqaJ_exo/?/?/RecT/?/HNH endo/hydrolase	Firmicutes, Viruses (T?)	NCBI	1	Bacillus phage Ray17	1	no_strain_in_ipg	Bacillales
AYJ74925.1	recombinational DNA repair protein	0	Glycosyl hydrolase/RecT/PDDEXK-like domain(DUF3799)/?/RusA	Firmicutes, Viruses (T)	NCBI	1	Streptococcus phage LF2	1	no_strain_in_ipg	Lactobacilliales
AYM03119.1	RecT protein	0	none	Firmicutes, Bacteria	NCBI	1	Lactobacillus brevis	1	CD0817	Lactobacillales
AYP29194.1	DNA recombination protein	0	DNA rep/hel/?/RecT/nuc/?/SSB	Firmicutes, Viruses (T?)	NCBI	1	Streptococcus phage SW3	1	no_strain_in_ipg	Lactobacilliales
AZF89030.1	recombinational DNA repair protein	0	rep initiat/hel loader(DnaI)/?/RecT/?/SSB/RusA	Firmicutes, Viruses	NCBI	1	Streptococcus phage CHPC642	1	no_strain_in_ipg	Lactobacilliales
AZF90488.1	recombinational DNA repair protein	0	rep initiat/hel loader(DnaI)/?/RecT/?/SSB/RusA	Firmicutes, Viruses (T?)	NCBI	1	Streptococcus phage CHPC663	1	no_strain_in_ipg	Lactobacilliales
AZF90742.1	recombinational DNA repair protein	0	rep initiat/hel loader(DnaI)/?/RecT/?/?/SSB	Firmicutes, Viruses (T?)	NCBI	1	Streptococcus phage CHPC877	1	no_strain_in_ipg	Lactobacilliales
AZF90880.1	recombinational DNA repair protein	0	Rep initiat protA/hel loader(DnaI))/?/RecT/?/?/SSB	Firmicutes, Viruses (T?)	NCBI	1	Streptococcus phage CHPC927	1	no_strain_in_ipg	Lactobacilliales
AZF91074.1	recombinational DNA repair protein	0	rep initiat/hel loader(DnaI)/?/RecT/?/SSB/RusA	Firmicutes, Viruses (T)	NCBI	3	Streptococcus phage CHPC1014,Streptococcus phage CHPC950,Streptococcus phage CHPC982	3	no_strain_in_ipg	Lactobacilliales
AZF91929.1	recombinational DNA repair protein	0	rep initiat/hel loader(DnaI)/?/RecT/?/SSB/RusA	Firmicutes, Viruses (T)	NCBI	2	Streptococcus phage CHPC1084,Streptococcus phage CHPC952	2	no_strain_in_ipg	Lactobacilliales
AZF92413.1	recombinational DNA repair protein	0	rep initiat/hel loader(DnaI)/?/RecT/?/SSB/RusA	Firmicutes, Viruses (T?)	NCBI	1	Streptococcus phage CHPC930	1	no_strain_in_ipg	Lactobacilliales
BAG27003.1	hypothetical phage protein	0	none	Firmicutes, Bacteria	NCBI	1	Lactobacillus fermentum	1	IFO 3956	Lactobacillales
BAP85498.1	RecT family protein	0	none	Firmicutes, Bacteria	NCBI	1	Lactobacillus hokkaidonensis JCM 18461	1	LOOC260	Lactobacillales
BBU40402.1	hypothetical protein APP_26940	0	none	Firmicutes, Bacteria	NCBI	1	Aeribacillus pallidus	1	PI8	Bacillales
BBU40719.1	hypothetical protein APP_30110	0	none	Firmicutes, Bacteria	NCBI	1	Aeribacillus pallidus	1	PI8	Bacillales
CAA3717075.1	Recombinational DNA repair protein RecT (prophage associated)	0	none	Firmicutes, Bacteria	NCBI	1	Staphylococcus aureus	5	T197_A02_C01,T197_C02_C01,T197_N02_C01,T271_C01_C01,T358_N02_C09	Bacillales
CAA3723957.1	Recombinational DNA repair protein RecT (prophage associated)	0	none	Firmicutes, Bacteria	NCBI	1	Staphylococcus aureus	1	T249_T01_C01	Bacillales
CAA3724424.1	Recombinational DNA repair protein RecT (prophage associated)	0	none	Firmicutes, Bacteria	NCBI	1	Staphylococcus aureus	1	T249_T01_C01	Bacillales
CAA3825698.1	Recombinational DNA repair protein RecT (prophage associated)	0	none	Firmicutes, Bacteria	NCBI	1	Staphylococcus aureus	1	T009_N03_C01	Bacillales
CAA3866451.1	Recombinational DNA repair protein RecT (prophage associated)	0	none	Firmicutes, Bacteria	NCBI	1	Staphylococcus aureus	1	T183_N02_C01	Bacillales
CAA3871516.1	Recombinational DNA repair protein RecT (prophage associated)	0	none	Firmicutes, Bacteria	NCBI	1	Staphylococcus aureus	1	T197_N01_C01	Bacillales
CAA3925708.1	Recombinational DNA repair protein RecT (prophage associated)	0	none	Firmicutes, Bacteria	NCBI	1	Staphylococcus aureus	1	T071_N02_C01	Bacillales
CAA4049351.1	Recombinational DNA repair protein RecT (prophage associated)	0	none	Firmicutes, Bacteria	NCBI	1	Staphylococcus aureus	1	T126_N13_C10	Bacillales
CAA4052952.1	Recombinational DNA repair protein RecT (prophage associated)	0	none	Firmicutes, Bacteria	NCBI	1	Staphylococcus aureus	1	T126_N20_C05	Bacillales
CAA4127306.1	Recombinational DNA repair protein RecT (prophage associated)	0	none	Firmicutes, Bacteria	NCBI	1	Staphylococcus aureus	1	T126_N20_C11	Bacillales
CAA5011921.1	Recombinational DNA repair protein RecT (prophage associated)	0	none	Firmicutes, Bacteria	NCBI	1	Staphylococcus aureus	1	T126_N14_C05	Bacillales
CCU57679.1	Recombinational DNA repair protein RecT (prophage associated)	0	none	Firmicutes, Bacteria	NCBI	1	Bacillus subtilis	1	E1	Bacillales
CCW04273.1	Recombinational DNA repair protein RecT (prophage associated)	0	none	Firmicutes, Bacteria	NCBI	1	Bacillus sp.	1	GeD10	Bacillales
CCX57195.1	recT family protein	0	none	Firmicutes, Bacteria	NCBI	1	Veillonella sp.	1	no_strain_in_ipg	Veillonellales
CCZ61365.1	putative uncharacterized protein	0	none	Firmicutes, Bacteria	NCBI	1	Clostridium hathewayi CAG:224	1	no_strain_in_ipg	Clostridiales
CDA50611.1	phage RecT family recombinase	0	none	Firmicutes, Bacteria	NCBI	1	Dialister sp. CAG:486	1	no_strain_in_ipg	Veillonellales
CDA71469.1	recombinase phage RecT family	0	none	Firmicutes, Bacteria	NCBI	1	Ruminococcus sp. CAG:579	1	no_strain_in_ipg	Clostridiales
CDB14626.1	recombinational DNA repair protein RecT (Prophage associated)	0	none	Firmicutes, Bacteria	NCBI	1	Clostridium sp. CAG:221	1	no_strain_in_ipg	Clostridiales
CDB79781.1	putative uncharacterized protein	0	none	Firmicutes, Bacteria	NCBI	1	Coprococcus sp. CAG:131	1	no_strain_in_ipg	Clostridiales
CDC08637.1	recombinase phage RecT family	0	none	Firmicutes, Bacteria	NCBI	1	Clostridium sp. CAG:413	1	no_strain_in_ipg	Clostridiales
CDC28366.1	phage RecT family recombinase	0	none	Firmicutes, Bacteria	NCBI	1	Faecalibacterium sp. CAG:82	1	no_strain_in_ipg	Clostridiales
CDD10317.1	putative phage RecT family protein	0	none	Firmicutes, Bacteria	NCBI	1	Phascolarctobacterium succinatutens CAG:287	1	no_strain_in_ipg	Acidaminococcales
CDD36322.1	putative uncharacterized protein	0	none	Firmicutes, Bacteria	NCBI	1	Roseburia sp. CAG:309	1	no_strain_in_ipg	Clostridiales
CDE23014.1	recombinase phage RecT family	0	none	Firmicutes, Bacteria	NCBI	1	Eubacterium dolichum CAG:375	1	no_strain_in_ipg	Clostridiales
CDE68291.1	putative uncharacterized protein	0	none	Firmicutes, Bacteria	NCBI	1	Clostridium sp. CAG:277	1	no_strain_in_ipg	Clostridiales
CDF09406.1	putative uncharacterized protein	0	none	Firmicutes, Bacteria	NCBI	1	Eubacterium sp. CAG:76	1	no_strain_in_ipg	Clostridiales
CDF42377.1	putative uncharacterized protein	0	none	Firmicutes, Bacteria	NCBI	1	Roseburia sp. CAG:182	1	no_strain_in_ipg	Clostridiales
CEJ73124.1	recombinase, phage RecT family protein	0	none	Firmicutes, Bacteria	NCBI	1	Clostridium sordellii	5	ATCC9714,JGS444,JGS445,R15892,UMC164	Clostridiales
CEK35227.1	protein RecT,P33,recombination and repair protein RecT,Recombinational DNA repair protein (RecE pathway),recombinase, phage RecT family,RecT family	0	none	Firmicutes, Bacteria	NCBI	1	Clostridium sordellii	1	UMC2	Clostridiales
CEK35742.1	protein RecT,P33,recombination and repair protein RecT,Recombinational DNA repair protein (RecE pathway),recombinase, phage RecT family,RecT family	0	none	Firmicutes, Bacteria	NCBI	1	Clostridium sordellii	1	UMC2	Clostridiales
CEN76422.1	protein RecT	0	none	Firmicutes, Bacteria	NCBI	1	Clostridium sordellii	1	JGS6956	Clostridiales
CEN77841.1	protein RecT	0	none	Firmicutes, Bacteria	NCBI	1	Clostridium sordellii	1	JGS6961	Clostridiales
CEN81939.1	protein RecT	0	none	Firmicutes, Bacteria	NCBI	1	Clostridium sordellii	2	SSCC33587,SSCC33589	Clostridiales
CEN87635.1	protein RecT	0	none	Firmicutes, Bacteria	NCBI	1	Clostridium sordellii	1	SSCC42239	Clostridiales
CEO06602.1	protein RecT	0	none	Firmicutes, Bacteria	NCBI	1	Clostridium sordellii	1	SSCC18392	Clostridiales
CEO06735.1	protein RecT	0	none	Firmicutes, Bacteria	NCBI	1	Clostridium sordellii	3	R29426,R31809,SSCC35109	Clostridiales
CEO10601.1	protein RecT	0	none	Firmicutes, Bacteria	NCBI	1	Clostridium sordellii	1	SSCC32135	Clostridiales
CEO23051.1	protein RecT	0	none	Firmicutes, Bacteria	NCBI	1	Clostridium sordellii	1	UMC178	Clostridiales
CEO26250.1	protein RecT	0	none	Firmicutes, Bacteria	NCBI	1	Clostridium sordellii	1	UMC4401	Clostridiales
CEO32665.1	protein RecT	0	none	Firmicutes, Bacteria	NCBI	1	Clostridium sordellii	1	UMC4404	Clostridiales
CEO35534.1	protein RecT	0	none	Firmicutes, Bacteria	NCBI	1	Clostridium sordellii	1	E204	Clostridiales
CEP79996.1	protein RecT	0	none	Firmicutes, Bacteria	NCBI	1	Clostridium sordellii	1	R32668	Clostridiales
CEP84267.1	protein RecT	0	none	Firmicutes, Bacteria	NCBI	1	Clostridium sordellii	1	R32462	Clostridiales
CEP90281.1	protein RecT	0	none	Firmicutes, Bacteria	NCBI	1	Clostridium sordellii	2	R30684,W2946	Clostridiales
CEP92738.1	protein RecT	0	none	Firmicutes, Bacteria	NCBI	1	Clostridium sordellii	1	R27882	Clostridiales
CEP97532.1	protein RecT	0	none	Firmicutes, Bacteria	NCBI	1	Clostridium sordellii	1	R26833	Clostridiales
CEQ11869.1	protein RecT	0	none	Firmicutes, Bacteria	NCBI	1	Clostridium sordellii	1	W2922	Clostridiales
CEQ17884.1	protein RecT	0	none	Firmicutes, Bacteria	NCBI	1	Clostridium sordellii	1	W2948	Clostridiales
CEQ22182.1	protein RecT	0	none	Firmicutes, Bacteria	NCBI	1	Clostridium sordellii	1	W3025	Clostridiales
CEZ62932.1	recombinase%2C phage RecT family protein	0	none	Firmicutes, Bacteria	NCBI	1	Staphylococcus aureus	2	E2125,E4278	Bacillales
CFO52803.1	recombinase%2C phage RecT family protein	0	none	Firmicutes, Bacteria	NCBI	1	Staphylococcus aureus	2	BSAR710,st2181	Bacillales
CRS36360.1	phage RecT family protein	0	none	Firmicutes, Bacteria	NCBI	1	Streptococcus equi subsp. equi	2	EQUI0038,EQUI0039	Lactobacilliales
CRS36374.1	phage RecT family protein	0	none	Firmicutes, Bacteria	NCBI	1	Streptococcus equi subsp. equi	2	EQUI0038,EQUI0039	Lactobacilliales
CUO89621.1	P33	0	none	Firmicutes, Bacteria	NCBI	1	Catenibacterium mitsuokai	1	2789STDY5608825	Erysipelotrichales
CUP77013.1	P33	0	none	Firmicutes, Bacteria	NCBI	1	Fusicatenibacter saccharivorans	1	2789STDY5834885	Clostridiales
CUQ32895.1	P33	0	none	Firmicutes, Bacteria	NCBI	2	Ruminococcus torques,uncultured Ruminococcus sp.	2	2789STDY5834918,no_strain_in_ipg	Clostridiales
CUR42438.1	Recombinational DNA repair protein RecT (prophage associated)	0	none	Firmicutes, Bacteria	NCBI	1	Lactobacillus reuteri	1	2020-02-20	Lactobacillales
CUU47309.1	conserved protein of unknown function	0	none	Firmicutes, Bacteria	NCBI	1	Clostridium beijerinckii	1	no_strain_in_ipg	Clostridiales
CXS50440.1	recombinase%2C phage RecT family protein	0	none	Firmicutes, Bacteria	NCBI	1	Staphylococcus aureus	1	st1307	Bacillales
CYG16606.1	recombinase%2C phage RecT family protein	0	none	Firmicutes, Bacteria	NCBI	1	Staphylococcus aureus	1	st821	Bacillales
CYT70244.1	recombinase	0	none	Firmicutes, Bacteria	NCBI	1	Streptococcus suis	5	LOLA-SS008,LOLA-SS009,LSS56,LSS84,LSS85	Lactobacilliales
CYZ48111.1	recombinase%2C phage RecT family protein	0	none	Firmicutes, Bacteria	NCBI	1	Streptococcus suis	1	SS23	Lactobacilliales
EAA0055453.1	recombinase RecT	0	none	Firmicutes, Bacteria	NCBI	1	Listeria monocytogenes	5	FDA1045857-026-002,FDA1045858-081-001,FLAG-03497,FLAG-04667,FLAG-04716	Bacillales
EAA0118304.1	recombinase RecT	0	none	Firmicutes, Bacteria	NCBI	1	Listeria monocytogenes	5	PNUSAL004321,PNUSAL004322,PNUSAL004324,PNUSAL004327,PNUSAL004329	Bacillales
EAA0127486.1	recombinase RecT	0	none	Firmicutes, Bacteria	NCBI	1	Listeria monocytogenes	5	FSIS1608926,FSIS1608927,FSIS1608928,FSIS1608930,PNUSAL004289	Bacillales
EAA0180411.1	recombinase RecT	0	none	Firmicutes, Bacteria	NCBI	1	Listeria monocytogenes	5	CDPHFDLB-FM19-01190,FLAG-43783,FSIS11808833,PNUSAL002668,PNUSAL005634	Bacillales
EAA0224381.1	recombinase RecT	0	none	Firmicutes, Bacteria	NCBI	1	Listeria monocytogenes	5	CFSAN060128,CFSAN060158,CFSAN060991,PNUSAL003049,no_strain_in_ipg	Bacillales
EAA0224416.1	recombinase RecT	0	none	Firmicutes, Bacteria	NCBI	1	Listeria monocytogenes	4	CFSAN060128,CFSAN060158,CFSAN060991,FDA903446-48	Bacillales
EAA0277035.1	recombinase RecT	0	none	Firmicutes, Bacteria	NCBI	1	Listeria monocytogenes	1	FDA676305 1-4	Bacillales
EAC2566583.1	recombinase RecT	0	none	Firmicutes, Bacteria	NCBI	1	Listeria monocytogenes	5	PNUSAL000463,PNUSAL000846,PNUSAL001622,PNUSAL002100,PNUSAL004100	Bacillales
EAC2922804.1	recombinase RecT	0	none	Firmicutes, Bacteria	NCBI	1	Listeria monocytogenes	5	2013L-5101,2013L-5102,PNUSAL000450,PNUSAL001224,PNUSAL001284	Bacillales
EAC2943659.1	recombinase RecT	0	none	Firmicutes, Bacteria	NCBI	1	Listeria monocytogenes	5	FDA605850 55-4,FDA605850 95-3,FDA605850 97-4,FDA605850 98-4,PNUSAL000543	Bacillales
EAC3062291.1	recombinase RecT	0	none	Firmicutes, Bacteria	NCBI	1	Listeria monocytogenes	5	CFSAN029796,CFSAN033578,CFSAN033581,CFSAN033586,CFSAN034241	Bacillales
EAC3062372.1	recombinase RecT	0	none	Firmicutes, Bacteria	NCBI	1	Listeria monocytogenes	5	CFSAN029796,CFSAN033574,CFSAN033578,CFSAN033581,CFSAN033586	Bacillales
EAC3062436.1	recombinase RecT	0	none	Firmicutes, Bacteria	NCBI	1	Listeria monocytogenes	4	CFSAN029796,CFSAN030805,CFSAN034241,CFSAN034249	Bacillales
EAC3126005.1	recombinase RecT	0	none	Firmicutes, Bacteria	NCBI	1	Listeria monocytogenes	4	CFSAN008094,CFSAN008095,FDA489470-1,FDA623011 13-7	Bacillales
EAC3126009.1	recombinase RecT	0	none	Firmicutes, Bacteria	NCBI	1	Listeria monocytogenes	4	CFSAN008094,CFSAN008095,FDA489470-1,FDA623011 13-7	Bacillales
EAC3126010.1	recombinase RecT	0	none	Firmicutes, Bacteria	NCBI	1	Listeria monocytogenes	4	CFSAN008094,CFSAN008095,FDA489470-1,FDA623011 13-7	Bacillales
EAC3186752.1	recombinase RecT	0	none	Firmicutes, Bacteria	NCBI	1	Listeria monocytogenes	4	20114611,781008,PNUSAL001367,PNUSAL002463	Bacillales
EAC3186761.1	recombinase RecT	0	none	Firmicutes, Bacteria	NCBI	1	Listeria monocytogenes	4	20114611,781008,PNUSAL001367,PNUSAL002463	Bacillales
EAC3261193.1	recombinase RecT	0	none	Firmicutes, Bacteria	NCBI	1	Listeria monocytogenes	5	CFSAN034247,CFSAN034251,CFSAN034252,CFSAN034263,CFSAN034273	Bacillales
EAC3263159.1	recombinase RecT	0	none	Firmicutes, Bacteria	NCBI	1	Listeria monocytogenes	5	CFSAN034247,CFSAN034251,CFSAN034252,CFSAN034263,CFSAN034273	Bacillales
EAC3304832.1	recombinase RecT	0	none	Firmicutes, Bacteria	NCBI	1	Listeria monocytogenes	3	CFIAFB20140049,PNUSAL001575,no_strain_in_ipg	Bacillales
EAC3374974.1	recombinase RecT	0	none	Firmicutes, Bacteria	NCBI	1	Listeria monocytogenes	5	CFSAN007526,CFSAN007528,CFSAN007530,CFSAN007531,PNUSAL001717	Bacillales
EAC3408824.1	recombinase RecT	0	none	Firmicutes, Bacteria	NCBI	1	Listeria monocytogenes	2	CFSAN007954,CFSAN007955	Bacillales
EAC3770014.1	recombinase RecT	0	none	Firmicutes, Bacteria	NCBI	1	Listeria monocytogenes	5	H7013,H7014,HPB2264,PNUSAL000227,PNUSAL000280	Bacillales
EAC3770016.1	recombinase RecT	0	none	Firmicutes, Bacteria	NCBI	1	Listeria monocytogenes	5	H144840657,H7013,H7014,PNUSAL000227,PNUSAL000280	Bacillales
EAC4122516.1	recombinase RecT	0	none	Firmicutes, Bacteria	NCBI	1	Listeria monocytogenes	3	FDA1027238-035-006,FDA932175-47-046,FDA932175-62-102	Bacillales
EAC4619698.1	recombinase RecT	0	none	Firmicutes, Bacteria	NCBI	1	Listeria monocytogenes	1	CFSAN033574	Bacillales
EAC4893660.1	recombinase RecT	0	none	Firmicutes, Bacteria	NCBI	1	Listeria monocytogenes	5	PNUSAL000630,PNUSAL001346,PNUSAL002422,PNUSAL002482,PNUSAL002651	Bacillales
EAC5148264.1	recombinase RecT	0	none	Firmicutes, Bacteria	NCBI	1	Listeria monocytogenes	3	PNUSAL000779,PNUSAL000780,PNUSAL000781	Bacillales
EAC5271919.1	recombinase RecT	0	none	Firmicutes, Bacteria	NCBI	1	Listeria monocytogenes	5	CFSAN022993,CFSAN026710,CFSAN026711,CFSAN026712,PNUSAL004349	Bacillales
EAC5382724.1	recombinase RecT	0	none	Firmicutes, Bacteria	NCBI	1	Listeria monocytogenes	1	FDA877593-12	Bacillales
EAC5389310.1	recombinase RecT	0	none	Firmicutes, Bacteria	NCBI	1	Listeria monocytogenes	5	FDA877593-3,OSF101035,OSF101824,OSF102943,OSF102945	Bacillales
EAC5453224.1	recombinase RecT	0	none	Firmicutes, Bacteria	NCBI	1	Listeria monocytogenes	1	CFSAN061618	Bacillales
EAC5624165.1	recombinase RecT	0	none	Firmicutes, Bacteria	NCBI	1	Listeria monocytogenes	1	FDA646900 1-1	Bacillales
EAC5624274.1	recombinase RecT	0	none	Firmicutes, Bacteria	NCBI	1	Listeria monocytogenes	5	FDA646900 1-1,R14.0396,R16.0099,R16.1889,R18.1424	Bacillales
EAC5876713.1	recombinase RecT	0	none	Firmicutes, Bacteria	NCBI	1	Listeria monocytogenes	5	FDA0965234-005-016,FDA1098204-002-004,FDA277976,FDA872665-67-4,PNUSAL002943	Bacillales
EAC5876976.1	recombinase RecT	0	none	Firmicutes, Bacteria	NCBI	1	Listeria monocytogenes	5	DMG1500078,FDA1098204-002-004,FDA1098204-002-006,FDA277976,Ulm_40	Bacillales
EAC6180984.1	recombinase RecT	0	none	Firmicutes, Bacteria	NCBI	1	Listeria monocytogenes	5	CFSAN087833,CFSAN087834,CFSAN087835,CFSAN087836,CFSAN087837	Bacillales
EAC6383777.1	recombinase RecT	0	none	Firmicutes, Bacteria	NCBI	1	Listeria monocytogenes	4	CFSAN029801,CFSAN034245,CFSAN034253,MOD1-LS1127	Bacillales
EAC6528276.1	recombinase RecT	0	none	Firmicutes, Bacteria	NCBI	1	Listeria monocytogenes	2	06B06418F-1,07B02257F-1	Bacillales
EAC6652870.1	recombinase RecT	0	none	Firmicutes, Bacteria	NCBI	1	Listeria monocytogenes	1	676400	Bacillales
EAC7329825.1	recombinase RecT	0	none	Firmicutes, Bacteria	NCBI	1	Listeria monocytogenes	1	PNUSAL000593	Bacillales
EAC7329952.1	recombinase RecT	0	none	Firmicutes, Bacteria	NCBI	1	Listeria monocytogenes	2	FDA282690,PNUSAL000593	Bacillales
EAC7372653.1	recombinase RecT	0	none	Firmicutes, Bacteria	NCBI	1	Listeria monocytogenes	1	CFSAN034722	Bacillales
EAC7372852.1	recombinase RecT	0	none	Firmicutes, Bacteria	NCBI	1	Listeria monocytogenes	1	CFSAN034722	Bacillales
EAC7526245.1	recombinase RecT	0	none	Firmicutes, Bacteria	NCBI	2	Listeria innocua,Listeria monocytogenes	4	2015L-6720,CFSAN083823,FDA685945 59-1,PNUSAL002839	Bacillales
EAC8092892.1	recombinase RecT	0	none	Firmicutes, Bacteria	NCBI	1	Listeria monocytogenes	5	FDA822580 16-2,PNUSAL000796,PNUSAL000917,PNUSAL001460,PNUSAL001777	Bacillales
EAC8094308.1	recombinase RecT	0	none	Firmicutes, Bacteria	NCBI	1	Listeria monocytogenes	2	877334,PNUSAL000796	Bacillales
EAC8127714.1	recombinase RecT	0	none	Firmicutes, Bacteria	NCBI	1	Listeria monocytogenes	1	MOD1_LS97	Bacillales
EAC8303328.1	recombinase RecT	0	none	Firmicutes, Bacteria	NCBI	1	Listeria monocytogenes	1	PNUSAL000074	Bacillales
EAC8303351.1	recombinase RecT	0	none	Firmicutes, Bacteria	NCBI	1	Listeria monocytogenes	1	PNUSAL000074	Bacillales
EAC8303455.1	recombinase RecT	0	none	Firmicutes, Bacteria	NCBI	1	Listeria monocytogenes	1	PNUSAL000074	Bacillales
EAC8619299.1	recombinase RecT	0	none	Firmicutes, Bacteria	NCBI	1	Listeria monocytogenes	1	PNUSAL001591	Bacillales
EAC8649132.1	recombinase RecT	0	none	Firmicutes, Bacteria	NCBI	1	Listeria monocytogenes	3	19FMEN000023-1,PNUSAL000284,R19.0261	Bacillales
EAC8783353.1	recombinase RecT	0	none	Firmicutes, Bacteria	NCBI	1	Listeria monocytogenes	3	CFSAN023460,CFSAN023881,MOD1_LS1007	Bacillales
EAC9293306.1	recombinase RecT	0	none	Firmicutes, Bacteria	NCBI	1	Listeria monocytogenes	2	FDA00007320,FDA287109-1	Bacillales
EAC9319402.1	recombinase RecT	0	none	Firmicutes, Bacteria	NCBI	1	Listeria monocytogenes	1	CFSAN060154	Bacillales
EAC9338062.1	recombinase RecT	0	none	Firmicutes, Bacteria	NCBI	1	Listeria monocytogenes	1	CFSAN023704	Bacillales
EAC9376942.1	recombinase RecT	0	none	Firmicutes, Bacteria	NCBI	1	Listeria monocytogenes	1	FDA00008258	Bacillales
EAC9376955.1	recombinase RecT	0	none	Firmicutes, Bacteria	NCBI	1	Listeria monocytogenes	1	FDA00008258	Bacillales
EAC9490927.1	recombinase RecT	0	none	Firmicutes, Bacteria	NCBI	1	Listeria monocytogenes	2	CFSAN061608,CFSAN061619	Bacillales
EAD0062920.1	recombinase RecT	0	none	Firmicutes, Bacteria	NCBI	1	Listeria monocytogenes	1	PNUSAL001029	Bacillales
EAD0738610.1	RecT protein	0	none	Firmicutes, Bacteria	NCBI	1	Listeria monocytogenes	1	PNUSAL001070	Bacillales
EAD0852668.1	recombinase RecT	0	none	Firmicutes, Bacteria	NCBI	1	Listeria monocytogenes	4	FDA593562 85-6,FDA593562 87-1,FDA593563 2-16,FDA657082-9	Bacillales
EAD1544862.1	recombinase RecT	0	none	Firmicutes, Bacteria	NCBI	1	Listeria monocytogenes	3	FDA1100695-C001-006,PNUSAL001193,no_strain_in_ipg	Bacillales
EAD1750770.1	recombinase RecT	0	none	Firmicutes, Bacteria	NCBI	1	Listeria monocytogenes	3	DMG1500302,PNUSAL001238,no_strain_in_ipg	Bacillales
EAD1967089.1	recombinase RecT	0	none	Firmicutes, Bacteria	NCBI	1	Listeria monocytogenes	4	PNUSAL000463,PNUSAL001622,PNUSAL001992,PNUSAL002100	Bacillales
EAD2767608.1	recombinase RecT	0	none	Firmicutes, Bacteria	NCBI	1	Listeria monocytogenes	5	PNUSAL001845,PNUSAL002882,PNUSAL003068,PNUSAL003315,PNUSAL004341	Bacillales
EAD3626404.1	recombinase RecT	0	none	Firmicutes, Bacteria	NCBI	1	Listeria monocytogenes	5	754307,FDA304808-1,FDA304808-2,FDA399571-1,FDA399571-2	Bacillales
EAD3693334.1	recombinase RecT	0	none	Firmicutes, Bacteria	NCBI	1	Listeria monocytogenes	2	FDA138216-1,PNUSAL003479	Bacillales
EAD4583021.1	recombinase RecT	0	none	Firmicutes, Bacteria	NCBI	1	Listeria monocytogenes	1	CFSAN029792	Bacillales
EAD5241326.1	recombinase RecT	0	none	Firmicutes, Bacteria	NCBI	1	Listeria monocytogenes	5	CFIAFB20130006,CFIAFB20130007,CFIAFB20130008,VA-WGS-00287,no_strain_in_ipg	Bacillales
EAD5379064.1	recombinase RecT	0	none	Firmicutes, Bacteria	NCBI	1	Listeria monocytogenes	2	06B06114G-1,06B06114I-1	Bacillales
EAD5585787.1	recombinase RecT	0	none	Firmicutes, Bacteria	NCBI	1	Listeria monocytogenes	2	PHLUSALM00026,PHLUSALM00027	Bacillales
EAD5585867.1	recombinase RecT	0	none	Firmicutes, Bacteria	NCBI	1	Listeria monocytogenes	3	PHLUSALM00026,PHLUSALM00027,Ulm_82	Bacillales
EAD5659737.1	recombinase RecT	0	none	Firmicutes, Bacteria	NCBI	1	Listeria monocytogenes	3	PNUSAL003288,PNUSAL004719,PNUSAL006923	Bacillales
EAD5855072.1	recombinase RecT	0	none	Firmicutes, Bacteria	NCBI	1	Listeria monocytogenes	1	PNUSAL004734	Bacillales
EAD5855643.1	recombinase RecT	0	none	Firmicutes, Bacteria	NCBI	1	Listeria monocytogenes	1	PNUSAL004734	Bacillales
EAD6181737.1	recombinase RecT	0	none	Firmicutes, Bacteria	NCBI	1	Listeria monocytogenes	2	124898	Bacillales
EAD6181748.1	recombinase RecT	0	none	Firmicutes, Bacteria	NCBI	1	Listeria monocytogenes	1	676333	Bacillales
EAD6831847.1	recombinase RecT	0	none	Firmicutes, Bacteria	NCBI	1	Listeria monocytogenes	2	PNUSAL001354,PNUSAL002470	Bacillales
EAD6849642.1	recombinase RecT	0	none	Firmicutes, Bacteria	NCBI	1	Listeria monocytogenes	4	FSLS4-0497,FSLS4-0499,FSLS4-0500,PNUSAL001371	Bacillales
EAD6867797.1	recombinase RecT	0	none	Firmicutes, Bacteria	NCBI	1	Listeria monocytogenes	5	OSF101438,OSF103493,OSF103571,OSF103598,PNUSAL001376	Bacillales
EAD7101672.1	recombinase RecT	0	none	Firmicutes, Bacteria	NCBI	1	Listeria monocytogenes	4	FDA864640-14,FDA864640-15-1B,L7-1401,PNUSAL004142	Bacillales
EAD7186942.1	recombinase RecT	0	none	Firmicutes, Bacteria	NCBI	1	Listeria monocytogenes	1	PNUSAL001332	Bacillales
EAD7492606.1	recombinase RecT	0	none	Firmicutes, Bacteria	NCBI	1	Listeria monocytogenes	1	2015L-6200	Bacillales
EAD7772229.1	recombinase RecT	0	none	Firmicutes, Bacteria	NCBI	1	Listeria monocytogenes	1	CFSAN033587	Bacillales
EAD7784181.1	recombinase RecT	0	none	Firmicutes, Bacteria	NCBI	1	Listeria monocytogenes	1	PNUSAL000574	Bacillales
EAD7790080.1	recombinase RecT	0	none	Firmicutes, Bacteria	NCBI	1	Listeria monocytogenes	1	CFSAN033569	Bacillales
EAD7808262.1	recombinase RecT	0	none	Firmicutes, Bacteria	NCBI	1	Listeria monocytogenes	1	CFSAN033562	Bacillales
EAD8013467.1	recombinase RecT	0	none	Firmicutes, Bacteria	NCBI	1	Listeria monocytogenes	1	FDA907463-103	Bacillales
EAD8013490.1	recombinase RecT	0	none	Firmicutes, Bacteria	NCBI	1	Listeria monocytogenes	1	FDA907463-103	Bacillales
EAD8080957.1	recombinase RecT	0	none	Firmicutes, Bacteria	NCBI	1	Listeria monocytogenes	1	CFSAN034240	Bacillales
EAD8081325.1	recombinase RecT	0	none	Firmicutes, Bacteria	NCBI	1	Listeria monocytogenes	1	CFSAN034240	Bacillales
EAD8318965.1	recombinase RecT	0	none	Firmicutes, Bacteria	NCBI	2	Listeria innocua,Listeria monocytogenes	5	405925,862970,CFIAFB20130001,CFSAN028747,CFSAN028748	Bacillales
EAD8513194.1	recombinase RecT	0	none	Firmicutes, Bacteria	NCBI	1	Listeria monocytogenes	1	CFSAN034234	Bacillales
EAD8587356.1	recombinase RecT	0	none	Firmicutes, Bacteria	NCBI	1	Listeria monocytogenes	1	PNUSAL001560	Bacillales
EAD8846514.1	recombinase RecT	0	none	Firmicutes, Bacteria	NCBI	1	Listeria monocytogenes	1	PNUSAL001614	Bacillales
EAD8932539.1	recombinase RecT	0	none	Firmicutes, Bacteria	NCBI	1	Listeria monocytogenes	2	CFSAN085206,PNUSAL001618	Bacillales
EAD9485835.1	recombinase RecT	0	none	Firmicutes, Bacteria	NCBI	1	Listeria monocytogenes	1	FDA871914-6	Bacillales
EAD9742946.1	recombinase RecT	0	none	Firmicutes, Bacteria	NCBI	1	Listeria monocytogenes	2	FDA1114883-001-001,FDA872665-67-4	Bacillales
EAE0012242.1	recombinase RecT	0	none	Firmicutes, Bacteria	NCBI	1	Listeria monocytogenes	1	PNUSAL000598	Bacillales
EAE1608097.1	recombinase RecT	0	none	Firmicutes, Bacteria	NCBI	1	Listeria monocytogenes	1	PNUSAL000167	Bacillales
EAE2446680.1	recombinase RecT	0	none	Firmicutes, Bacteria	NCBI	1	Listeria monocytogenes	5	19FMEN000164-2,19FMEN000166-1,19FMEN000167-1,19FMEN000181-2,19FMEN000194-1	Bacillales
EAE2446690.1	recombinase RecT	0	none	Firmicutes, Bacteria	NCBI	1	Listeria monocytogenes	5	19FMEN000164-2,19FMEN000166-1,19FMEN000167-1,19FMEN000181-2,19FMEN000194-1	Bacillales
EAE2446692.1	recombinase RecT	0	none	Firmicutes, Bacteria	NCBI	1	Listeria monocytogenes	5	19FMEN000164-2,19FMEN000166-1,19FMEN000167-1,19FMEN000181-2,19FMEN000194-1	Bacillales
EAE2603261.1	recombinase RecT	0	none	Firmicutes, Bacteria	NCBI	1	Listeria monocytogenes	5	163364,587479,FDA995411-015-001,Ulm_55,no_strain_in_ipg	Bacillales
EAE2865152.1	recombinase RecT	0	none	Firmicutes, Bacteria	NCBI	1	Listeria monocytogenes	1	no_strain_in_ipg	Bacillales
EAE2866157.1	recombinase RecT	0	none	Firmicutes, Bacteria	NCBI	1	Listeria monocytogenes	1	no_strain_in_ipg	Bacillales
EAE3519420.1	recombinase RecT	0	none	Firmicutes, Bacteria	NCBI	1	Listeria monocytogenes	4	PNUSAL003484,PNUSAL004775,PNUSAL004887,PNUSAL005014	Bacillales
EAE3879716.1	recombinase RecT	0	none	Firmicutes, Bacteria	NCBI	1	Listeria monocytogenes	1	19FMEN000162-1	Bacillales
EAE4279237.1	recombinase RecT	0	none	Firmicutes, Bacteria	NCBI	1	Listeria monocytogenes	3	CLIP 2015/00057,CLIP 2015/00058,no_strain_in_ipg	Bacillales
EAE4346559.1	recombinase RecT	0	none	Firmicutes, Bacteria	NCBI	1	Listeria monocytogenes	4	290769,290770,299799,no_strain_in_ipg	Bacillales
EAE4431472.1	recombinase RecT	0	none	Firmicutes, Bacteria	NCBI	1	Listeria monocytogenes	1	no_strain_in_ipg	Bacillales
EAE4431473.1	recombinase RecT	0	none	Firmicutes, Bacteria	NCBI	1	Listeria monocytogenes	1	no_strain_in_ipg	Bacillales
EAE4740814.1	recombinase RecT	0	none	Firmicutes, Bacteria	NCBI	1	Listeria monocytogenes	1	no_strain_in_ipg	Bacillales
EAE4982783.1	recombinase RecT	0	none	Firmicutes, Bacteria	NCBI	1	Listeria monocytogenes	5	R14.0396,R16.0099,R16.1889,R18.1424,no_strain_in_ipg	Bacillales
EAE5669183.1	recombinase RecT	0	none	Firmicutes, Bacteria	NCBI	1	Listeria monocytogenes	1	AHDCLM12	Bacillales
EAE5755661.1	recombinase RecT	0	none	Firmicutes, Bacteria	NCBI	1	Listeria monocytogenes	1	699262	Bacillales
EAE5756639.1	recombinase RecT	0	none	Firmicutes, Bacteria	NCBI	1	Listeria monocytogenes	5	CFSAN046251,FLAG-66922,FLAG-66923,FLAG-66924,PNUSAL004751	Bacillales
EAE7077382.1	recombinase RecT	0	none	Firmicutes, Bacteria	NCBI	1	Listeria monocytogenes	1	PNUSAL002501	Bacillales
EAE7382283.1	recombinase RecT	0	none	Firmicutes, Bacteria	NCBI	1	Listeria monocytogenes	1	PNUSAL002552	Bacillales
EAE7802338.1	recombinase RecT	0	none	Firmicutes, Bacteria	NCBI	1	Listeria monocytogenes	2	FLAG-37898,PNUSAL003742	Bacillales
EAE7802339.1	recombinase RecT	0	none	Firmicutes, Bacteria	NCBI	1	Listeria monocytogenes	1	FLAG-37898	Bacillales
EAE8009437.1	recombinase RecT	0	none	Firmicutes, Bacteria	NCBI	1	Listeria monocytogenes	3	FSIS1504887,PNUSAL002067,PNUSAL002369	Bacillales
EAE8028163.1	recombinase RecT	0	none	Firmicutes, Bacteria	NCBI	1	Listeria monocytogenes	1	16B12404-1	Bacillales
EAE8577674.1	recombinase RecT	0	none	Firmicutes, Bacteria	NCBI	1	Listeria monocytogenes	1	PNUSAL002673	Bacillales
EAE8577907.1	recombinase RecT	0	none	Firmicutes, Bacteria	NCBI	1	Listeria monocytogenes	1	PNUSAL002673	Bacillales
EAE8577979.1	recombinase RecT	0	none	Firmicutes, Bacteria	NCBI	1	Listeria monocytogenes	1	PNUSAL002673	Bacillales
EAE8907751.1	recombinase RecT	0	none	Firmicutes, Bacteria	NCBI	1	Listeria monocytogenes	1	FSIS1608925	Bacillales
EAE9052139.1	recombinase RecT	0	none	Firmicutes, Bacteria	NCBI	1	Listeria monocytogenes	1	FSIS1609052	Bacillales
EAE9378135.1	recombinase RecT	0	none	Firmicutes, Bacteria	NCBI	1	Listeria monocytogenes	1	PNUSAL002761	Bacillales
EAE9397349.1	recombinase RecT	0	none	Firmicutes, Bacteria	NCBI	1	Listeria monocytogenes	2	FSIS1609261,PNUSAL006193	Bacillales
EAE9721646.1	recombinase RecT	0	none	Firmicutes, Bacteria	NCBI	1	Listeria monocytogenes	1	CFSAN059918	Bacillales
EAE9801743.1	recombinase RecT	0	none	Firmicutes, Bacteria	NCBI	1	Listeria monocytogenes	1	PNUSAL003049	Bacillales
EAF0326227.1	recombinase RecT	0	none	Firmicutes, Bacteria	NCBI	1	Listeria monocytogenes	5	08B02423A-1,FDA0965234-005-016,FDA929089 52 - 01,PNUSAL002115,PNUSAL002943	Bacillales
EAF0825156.1	recombinase RecT	0	none	Firmicutes, Bacteria	NCBI	1	Listeria monocytogenes	1	PNUSAL003100	Bacillales
EAF2213433.1	recombinase RecT	0	none	Firmicutes, Bacteria	NCBI	1	Listeria monocytogenes	1	PNUSAL003306	Bacillales
EAF2345478.1	recombinase RecT	0	none	Firmicutes, Bacteria	NCBI	1	Listeria monocytogenes	3	PNUSAL002073,PNUSAL003300,PNUSAL003776	Bacillales
EAF2878828.1	recombinase RecT	0	none	Firmicutes, Bacteria	NCBI	1	Listeria monocytogenes	1	FLAG-31615	Bacillales
EAF3333965.1	recombinase RecT	0	none	Firmicutes, Bacteria	NCBI	1	Listeria monocytogenes	1	PNUSAL003472	Bacillales
EAF3366776.1	recombinase RecT	0	none	Firmicutes, Bacteria	NCBI	1	Listeria monocytogenes	2	FDA1001491-044-003,PNUSAL003508	Bacillales
EAF4136641.1	recombinase RecT	0	none	Firmicutes, Bacteria	NCBI	1	Listeria monocytogenes	1	PNUSAL003616	Bacillales
EAF4706408.1	recombinase RecT	0	none	Firmicutes, Bacteria	NCBI	1	Listeria monocytogenes	3	FLAG-34702,FLAG-34712,FLAG-34721	Bacillales
EAF5047231.1	recombinase RecT	0	none	Firmicutes, Bacteria	NCBI	1	Listeria monocytogenes	1	PNUSAL003742	Bacillales
EAF5641555.1	recombinase RecT	0	none	Firmicutes, Bacteria	NCBI	1	Listeria monocytogenes	1	CFSAN034237	Bacillales
EAF5667421.1	recombinase RecT	0	none	Firmicutes, Bacteria	NCBI	1	Listeria innocua	1	H6330	Bacillales
EAF5802313.1	recombinase RecT	0	none	Firmicutes, Bacteria	NCBI	1	Listeria monocytogenes	2	CFSAN048734,FDA917978-103-9	Bacillales
EAF6671602.1	hypothetical protein	0	none	Firmicutes, Bacteria	NCBI	1	Listeria monocytogenes	1	PNUSAL001923	Bacillales
EAF7927683.1	recombinase RecT	0	none	Firmicutes, Bacteria	NCBI	1	Listeria monocytogenes	1	PNUSAL001997	Bacillales
EAF8230558.1	recombinase RecT	0	none	Firmicutes, Bacteria	NCBI	1	Listeria monocytogenes	1	PNUSAL001727	Bacillales
EAF9227272.1	recombinase RecT	0	none	Firmicutes, Bacteria	NCBI	1	Listeria monocytogenes	1	PNUSAL002115	Bacillales
EAG0027826.1	recombinase RecT	0	none	Firmicutes, Bacteria	NCBI	1	Listeria monocytogenes	2	CFSAN048858,CFSAN060766	Bacillales
EAG0130120.1	recombinase RecT	0	none	Firmicutes, Bacteria	NCBI	1	Listeria monocytogenes	4	CFSAN048827,OSF103480,OSF103487,OSF103561	Bacillales
EAG0819408.1	recombinase RecT	0	none	Firmicutes, Bacteria	NCBI	1	Listeria monocytogenes	1	PNUSAL002183	Bacillales
EAG0868170.1	recombinase RecT	0	none	Firmicutes, Bacteria	NCBI	1	Listeria monocytogenes	1	PNUSAL002180	Bacillales
EAG0868845.1	recombinase RecT	0	none	Firmicutes, Bacteria	NCBI	1	Listeria monocytogenes	2	PNUSAL002180,R18.1585	Bacillales
EAG2171060.1	recombinase RecT	0	none	Firmicutes, Bacteria	NCBI	1	Listeria monocytogenes	1	PNUSAL002838	Bacillales
EAG2331716.1	recombinase RecT	0	none	Firmicutes, Bacteria	NCBI	1	Listeria monocytogenes	1	CFSAN060132	Bacillales
EAG2340961.1	recombinase RecT	0	none	Firmicutes, Bacteria	NCBI	1	Listeria monocytogenes	1	CFSAN060170	Bacillales
EAG2671389.1	recombinase RecT	0	none	Firmicutes, Bacteria	NCBI	1	Listeria monocytogenes	1	CFSAN060748	Bacillales
EAG2930023.1	recombinase RecT	0	none	Firmicutes, Bacteria	NCBI	1	Listeria monocytogenes	1	FDA878564-056-008	Bacillales
EAG3530897.1	recombinase RecT	0	none	Firmicutes, Bacteria	NCBI	1	Listeria monocytogenes	1	PNUSAL002951	Bacillales
EAG3553911.1	recombinase RecT	0	none	Firmicutes, Bacteria	NCBI	1	Listeria monocytogenes	1	PNUSAL002937	Bacillales
EAG3724436.1	recombinase RecT	0	none	Firmicutes, Bacteria	NCBI	1	Listeria monocytogenes	2	FDA1002805-004-001,no_strain_in_ipg	Bacillales
EAG3767377.1	recombinase RecT	0	none	Firmicutes, Bacteria	NCBI	1	Listeria monocytogenes	1	FDA1003964-018-001	Bacillales
EAG3767407.1	recombinase RecT	0	none	Firmicutes, Bacteria	NCBI	1	Listeria monocytogenes	1	FDA1003964-018-001	Bacillales
EAG3767411.1	recombinase RecT	0	none	Firmicutes, Bacteria	NCBI	1	Listeria monocytogenes	1	FDA1003964-018-001	Bacillales
EAG3786980.1	recombinase RecT	0	none	Firmicutes, Bacteria	NCBI	1	Listeria monocytogenes	1	FDA1003963-022-001	Bacillales
EAG3791644.1	recombinase RecT	0	none	Firmicutes, Bacteria	NCBI	1	Listeria monocytogenes	2	FDA1003964-S024-001,FDA1003964-S025-001	Bacillales
EAG3822145.1	recombinase RecT	0	none	Firmicutes, Bacteria	NCBI	1	Listeria monocytogenes	1	FDA1003964-S025-001	Bacillales
EAG4131004.1	recombinase RecT	0	none	Firmicutes, Bacteria	NCBI	1	Listeria monocytogenes	5	506038,508370,FDA282690,FSL R8-6900,PNUSAL002992	Bacillales
EAG4131777.1	recombinase RecT	0	none	Firmicutes, Bacteria	NCBI	1	Listeria monocytogenes	4	506038,508370,FDA282690,PNUSAL002992	Bacillales
EAG4131793.1	recombinase RecT	0	none	Firmicutes, Bacteria	NCBI	1	Listeria monocytogenes	1	PNUSAL002992	Bacillales
EAG4682075.1	recombinase RecT	0	none	Firmicutes, Bacteria	NCBI	1	Listeria monocytogenes	1	FDA309883-1	Bacillales
EAG4682277.1	recombinase RecT	0	none	Firmicutes, Bacteria	NCBI	1	Listeria monocytogenes	1	FDA309883-1	Bacillales
EAG4682311.1	recombinase RecT	0	none	Firmicutes, Bacteria	NCBI	1	Listeria monocytogenes	1	FDA309883-1	Bacillales
EAG4923084.1	recombinase RecT	0	none	Firmicutes, Bacteria	NCBI	1	Listeria monocytogenes	2	CDPHFDLB-FM18-00442,no_strain_in_ipg	Bacillales
EAG4923087.1	recombinase RecT	0	none	Firmicutes, Bacteria	NCBI	1	Listeria monocytogenes	2	CDPHFDLB-FM18-00442,FDA1095711-003-001	Bacillales
EAG5030069.1	recombinase RecT	0	none	Firmicutes, Bacteria	NCBI	1	Listeria monocytogenes	3	CFIAFB20130040,YA00055822,no_strain_in_ipg	Bacillales
EAG5876055.1	recombinase RecT	0	none	Firmicutes, Bacteria	NCBI	1	Listeria monocytogenes	1	PNUSAL003949	Bacillales
EAG7317693.1	recombinase RecT	0	none	Firmicutes, Bacteria	NCBI	1	Listeria monocytogenes	1	H144840657	Bacillales
EAG7689268.1	recombinase RecT	0	none	Firmicutes, Bacteria	NCBI	1	Listeria monocytogenes	1	14070	Bacillales
EAG7689271.1	recombinase RecT	0	none	Firmicutes, Bacteria	NCBI	1	Listeria monocytogenes	1	14070	Bacillales
EAG8151424.1	recombinase RecT	0	none	Firmicutes, Bacteria	NCBI	1	Listeria monocytogenes	3	138987,138988,193271	Bacillales
EAG8151425.1	recombinase RecT	0	none	Firmicutes, Bacteria	NCBI	1	Listeria monocytogenes	3	138987,138988,193271	Bacillales
EAG8810215.1	recombinase RecT	0	none	Firmicutes, Bacteria	NCBI	1	Listeria monocytogenes	1	124897	Bacillales
EAG9561217.1	recombinase RecT	0	none	Firmicutes, Bacteria	NCBI	1	Listeria monocytogenes	1	290771	Bacillales
EAG9994324.1	recombinase RecT	0	none	Firmicutes, Bacteria	NCBI	1	Listeria monocytogenes	5	268583,268584,268585,268586,271217	Bacillales
EAH0262705.1	recombinase RecT	0	none	Firmicutes, Bacteria	NCBI	1	Listeria monocytogenes	2	460445	Bacillales
EAH0263075.1	recombinase RecT	0	none	Firmicutes, Bacteria	NCBI	1	Listeria monocytogenes	2	460445	Bacillales
EAH0464389.1	recombinase RecT	0	none	Firmicutes, Bacteria	NCBI	1	Listeria monocytogenes	1	SENASICA_Li_H21	Bacillales
EAH0464392.1	recombinase RecT	0	none	Firmicutes, Bacteria	NCBI	1	Listeria monocytogenes	1	SENASICA_Li_H21	Bacillales
EAH0949176.1	recombinase RecT	0	none	Firmicutes, Bacteria	NCBI	1	Listeria monocytogenes	1	282351	Bacillales
EAH1300744.1	recombinase RecT	0	none	Firmicutes, Bacteria	NCBI	1	Listeria monocytogenes	2	358023	Bacillales
EAH2107971.1	recombinase RecT	0	none	Firmicutes, Bacteria	NCBI	1	Listeria monocytogenes	2	236221	Bacillales
EAH2317469.1	recombinase RecT	0	none	Firmicutes, Bacteria	NCBI	1	Listeria monocytogenes	2	492675	Bacillales
EAH2317520.1	recombinase RecT	0	none	Firmicutes, Bacteria	NCBI	1	Listeria monocytogenes	3	492674,506038,508370	Bacillales
EAH2330252.1	recombinase RecT	0	none	Firmicutes, Bacteria	NCBI	1	Listeria monocytogenes	1	321028	Bacillales
EAH3048753.1	recombinase RecT	0	none	Firmicutes, Bacteria	NCBI	1	Listeria monocytogenes	1	437352	Bacillales
EAH3048757.1	recombinase RecT	0	none	Firmicutes, Bacteria	NCBI	1	Listeria monocytogenes	1	437352	Bacillales
EAH3048764.1	recombinase RecT	0	none	Firmicutes, Bacteria	NCBI	1	Listeria monocytogenes	1	437352	Bacillales
EAH3230942.1	recombinase RecT	0	none	Firmicutes, Bacteria	NCBI	1	Listeria monocytogenes	1	492674	Bacillales
EAH3243232.1	recombinase RecT	0	none	Firmicutes, Bacteria	NCBI	1	Listeria monocytogenes	2	508371	Bacillales
EAK8886420.1	RecT protein	0	none	Firmicutes, Bacteria	NCBI	1	Listeria monocytogenes	1	CFSAN060149	Bacillales
EAK8894554.1	recombinase RecT	0	none	Firmicutes, Bacteria	NCBI	1	Listeria monocytogenes	1	FDA358687	Bacillales
EAK9616291.1	recombinase RecT	0	none	Firmicutes, Bacteria	NCBI	1	Listeria monocytogenes	1	MOD1-LS1110	Bacillales
EAK9617441.1	recombinase RecT	0	none	Firmicutes, Bacteria	NCBI	1	Listeria monocytogenes	1	MOD1-LS1110	Bacillales
EAK9617464.1	recombinase RecT	0	none	Firmicutes, Bacteria	NCBI	1	Listeria monocytogenes	1	MOD1-LS1110	Bacillales
EAW0600962.1	recombinase RecT	0	none	Firmicutes, Bacteria	NCBI	1	Listeria monocytogenes	1	no_strain_in_ipg	Bacillales
EBF5134830.1	recombinase RecT	0	none	Firmicutes, Bacteria	NCBI	1	Listeria monocytogenes	1	L7-0957	Bacillales
EBI2485768.1	recombinase RecT	0	none	Firmicutes, Bacteria	NCBI	1	Listeria monocytogenes	1	PNUSAL004989	Bacillales
ECK2372389.1	recombinase RecT	0	none	Firmicutes, Bacteria	NCBI	1	Listeria monocytogenes	1	FDA00014488	Bacillales
ECO1688554.1	recombinase RecT	0	none	Firmicutes, Bacteria	NCBI	1	Listeria monocytogenes	1	PNUSAL001609	Bacillales
ECO1780184.1	recombinase RecT	0	none	Firmicutes, Bacteria	NCBI	1	Listeria monocytogenes	1	CFSAN030802	Bacillales
ECO1780307.1	recombinase RecT	0	none	Firmicutes, Bacteria	NCBI	1	Listeria monocytogenes	1	CFSAN030802	Bacillales
ECX5805965.1	recombinase RecT	0	none	Firmicutes, Bacteria	NCBI	1	Listeria monocytogenes	1	Ulm_95	Bacillales
ECX5806123.1	recombinase RecT	0	none	Firmicutes, Bacteria	NCBI	1	Listeria monocytogenes	2	Ulm_95,no_strain_in_ipg	Bacillales
ECX5846241.1	recombinase RecT	0	none	Firmicutes, Bacteria	NCBI	1	Listeria monocytogenes	1	Ulm_82	Bacillales
EDB1281699.1	recombinase RecT	0	none	Firmicutes, Bacteria	NCBI	1	Listeria monocytogenes	1	PNUSAL005972	Bacillales
EDF9444081.1	recombinase RecT	0	none	Firmicutes, Bacteria	NCBI	1	Listeria monocytogenes	3	FSIS31902722,FSIS31902723,FSIS31902819	Bacillales
EDK0039519.1	recombinase RecT	0	none	Firmicutes, Bacteria	NCBI	1	Listeria monocytogenes	5	OSF101035,OSF101824,OSF101835,OSF102943,OSF102945	Bacillales
EDK0039542.1	recombinase RecT	0	none	Firmicutes, Bacteria	NCBI	1	Listeria monocytogenes	5	OSF101035,OSF101824,OSF101835,OSF102943,OSF102945	Bacillales
EDN7500449.1	recombinase RecT	0	none	Firmicutes, Bacteria	NCBI	1	Listeria monocytogenes	1	FDA1095711-003-001	Bacillales
EDN8384612.1	recombinase RecT	0	none	Firmicutes, Bacteria	NCBI	1	Listeria monocytogenes	1	FDA1090798-S029-006	Bacillales
EDN9043210.1	recombinase RecT	0	none	Firmicutes, Bacteria	NCBI	1	Listeria monocytogenes	4	20151568,872069,clinical isolate of L. monocytogenes,no_strain_in_ipg	Bacillales
EDN9115996.1	recombinase RecT	0	none	Firmicutes, Bacteria	NCBI	1	Listeria monocytogenes	1	874883	Bacillales
EDN9134192.1	recombinase RecT	0	none	Firmicutes, Bacteria	NCBI	1	Listeria monocytogenes	1	OSF103626	Bacillales
EDN9311731.1	recombinase RecT	0	none	Firmicutes, Bacteria	NCBI	1	Listeria monocytogenes	1	876145	Bacillales
EDN9311736.1	recombinase RecT	0	none	Firmicutes, Bacteria	NCBI	1	Listeria monocytogenes	1	876145	Bacillales
EDN9416913.1	recombinase RecT	0	none	Firmicutes, Bacteria	NCBI	1	Listeria monocytogenes	1	875447	Bacillales
EDO0258795.1	recombinase RecT	0	none	Firmicutes, Bacteria	NCBI	1	Listeria monocytogenes	1	PNUSAL006504	Bacillales
EDO0429519.1	recombinase RecT	0	none	Firmicutes, Bacteria	NCBI	1	Listeria monocytogenes	1	OSF101901	Bacillales
EDO1117874.1	recombinase RecT	0	none	Firmicutes, Bacteria	NCBI	1	Listeria monocytogenes	1	Ulm_91	Bacillales
EDO1352687.1	recombinase RecT	0	none	Firmicutes, Bacteria	NCBI	1	Listeria monocytogenes	2	FSIS11810476,PNUSAL006905	Bacillales
EDT47231.1	recombinase, phage RecT family	0	none	Firmicutes, Bacteria	NCBI	1	Streptococcus infantarius subsp. infantarius	1	ATCC BAA-102	Lactobacilliales
EEG54192.1	protein RecT	0	none	Firmicutes, Bacteria	NCBI	1	Clostridium asparagiforme	1	DSM 15981	Clostridiales
EEQ59222.1	recombinase, phage RecT family	0	none	Firmicutes, Bacteria	NCBI	1	Clostridiales bacterium	1	1_7_47_FAA	Clostridiales
EET96712.1	predicted protein	0	none	Firmicutes, Bacteria	NCBI	1	Enterococcus faecalis	1	T1	Lactobacillales
EET98892.1	prophage Lp1 protein 18	0	none	Firmicutes, Bacteria	NCBI	1	Enterococcus faecalis	1	T2	Lactobacillales
EEU88799.1	RecT protein	0	none	Firmicutes, Bacteria	NCBI	1	Enterococcus faecalis	1	AR01/DG	Lactobacillales
EFM76433.1	recombinase, phage RecT family	0	none	Firmicutes, Bacteria	NCBI	1	Enterococcus faecalis	1	TX2134	Lactobacillales
EFQ72189.1	recombinase, phage RecT family	0	none	Firmicutes, Bacteria	NCBI	1	Enterococcus faecalis	1	TX0470	Lactobacillales
EFT45024.1	recombinase, phage RecT family	0	none	Firmicutes, Bacteria	NCBI	1	Enterococcus faecalis	1	TX0017	Lactobacillales
EFU17259.1	recombinase, phage RecT family	0	none	Firmicutes, Bacteria	NCBI	1	Enterococcus faecalis	1	TX1346	Lactobacillales
EFV98102.1	recombinase, phage RecT family	0	none	Firmicutes, Bacteria	NCBI	1	Streptococcus agalactiae	1	ATCC 13813	Lactobacilliales
EGG50593.1	recombinase, phage RecT family	0	none	Firmicutes, Bacteria	NCBI	1	Enterococcus faecalis	1	TX1467	Lactobacillales
EGX73337.1	hypothetical protein HMPREF9457_02107	0	none	Firmicutes, Bacteria	NCBI	1	Dorea formicigenerans	1	4_6_53AFAA	Clostridiales
EHL72024.1	phage RecT family recombinase	0	none	Firmicutes, Bacteria	NCBI	1	Subdoligranulum sp.	1	4_3_54A2FAA	Clostridiales
EHS22054.1	RecT family protein	0	none	Firmicutes, Bacteria	NCBI	1	Staphylococcus aureus	2	BSAR202,IS-55	Bacillales
EHT35264.1	recT family protein	0	none	Firmicutes, Bacteria	NCBI	1	Staphylococcus aureus	2	CIG1605,NCTC10702	Bacillales
EHT52810.1	recombinase, phage RecT family protein	0	none	Firmicutes, Bacteria	NCBI	1	Staphylococcus aureus	2	3688STDY6124816,CIG1176	Bacillales
EHT55420.1	recT family protein	0	none	Firmicutes, Bacteria	NCBI	1	Staphylococcus aureus subsp. aureus	1	CIG1176	Bacillales
EHT82518.1	recT family protein	0	none	Firmicutes, Bacteria	NCBI	1	Staphylococcus aureus subsp. aureus	1	CIGC341D	Bacillales
EKQ20685.1	RecT family recombinational DNA repair protein	0	none	Firmicutes, Bacteria	NCBI	1	Lactobacillus casei	1	UW4	Lactobacillales
EMI15202.1	phage family protein	0	none	Firmicutes, Bacteria	NCBI	1	Bacillus stratosphericus	1	LAMA 585	Bacillales
EOR92316.1	DNA single-strand annealing protein	0	none	Firmicutes, Bacteria	NCBI	1	Staphylococcus aureus subsp. aureus	1	CBD-635	Bacillales
EOT45703.1	hypothetical protein OMU_02127	0	none	Firmicutes, Bacteria	NCBI	1	Enterococcus avium	3	ATCC 14025,DSM 20679,NCTC9938	Lactobacillales
EPC74277.1	DNA-binding phage-related protein	0	none	Firmicutes, Bacteria	NCBI	1	Lactobacillus paracasei subsp. paracasei	1	Lpp41	Lactobacillales
EPC74737.1	DNA-binding phage-related protein	0	none	Firmicutes, Bacteria	NCBI	1	Lactobacillus paracasei subsp. paracasei	1	Lpp126	Lactobacillales
EPH12560.1	hypothetical protein HMPREF9260_00675	0	none	Firmicutes, Bacteria	NCBI	1	Facklamia hominis	1	ACS-120-V-Sch10	Lactobacillales
EPH75451.1	recombinase, phage RecT family	0	none	Firmicutes, Bacteria	NCBI	1	Enterococcus faecalis	1	D811610-10	Lactobacillales
EPH81409.1	recombinase, phage RecT family	0	none	Firmicutes, Bacteria	NCBI	1	Enterococcus faecalis	2	06-MB-S-04,06-MB-S-10	Lactobacillales
EPI18254.1	recombinase, phage RecT family	0	none	Firmicutes, Bacteria	NCBI	1	Enterococcus faecalis	2	SB2C-2,WKS-26-18-2	Lactobacillales
EPS50171.1	recombinational DNA repair protein RecT (prophage associated)	0	none	Firmicutes, Bacteria	NCBI	1	Clostridium botulinum	1	CFSAN002368	Clostridiales
EPZ54740.1	recombinase, phage RecT family protein	0	none	Firmicutes, Bacteria	NCBI	1	Clostridium sordellii	1	ATCC 9714	Clostridiales
EPZ57548.1	protein recT	0	none	Firmicutes, Bacteria	NCBI	1	Clostridium sordellii	1	VPI 9048	Clostridiales
EPZ57827.1	recombinase, phage RecT family protein	0	none	Firmicutes, Bacteria	NCBI	1	Clostridium sordellii	1	VPI 9048	Clostridiales
EPZ58918.1	recombinase, phage RecT family protein	0	none	Firmicutes, Bacteria	NCBI	1	Clostridium sordellii	1	ATCC 9714	Clostridiales
EQH86732.1	protein recT	0	none	Firmicutes, Bacteria	NCBI	1	Clostridioides difficile	1	F152	Clostridiales
EQH87426.1	recombinase, phage RecT family protein	0	none	Firmicutes, Bacteria	NCBI	1	Clostridioides difficile	1	F152	Clostridiales
EQI35045.1	protein recT	0	none	Firmicutes, Bacteria	NCBI	1	Clostridioides difficile	1	Y215	Clostridiales
EQI35046.1	recombinase, phage RecT family protein	0	none	Firmicutes, Bacteria	NCBI	1	Clostridioides difficile	1	Y215	Clostridiales
EQK11270.1	recombinase, phage RecT family protein	0	none	Firmicutes, Bacteria	NCBI	1	Clostridioides difficile	3	LSTM013,Lei008,P59	Clostridiales
EQK42737.1	recombinase, phage RecT family protein	0	none	Firmicutes, Bacteria	NCBI	1	Clostridium bifermentans	1	ATCC 638	Clostridiales
ERL63827.1	YqaK	0	none	Firmicutes, Bacteria	NCBI	1	Lactobacillus shenzhenensis	1	LY-73	Lactobacillales
ESS00440.1	recT protein	0	none	Firmicutes, Bacteria	NCBI	1	Lactobacillus fermentum	1	NB-22	Lactobacillales
ETC91267.1	recT protein	0	none	Firmicutes, Bacteria	NCBI	1	Enterococcus faecalis	1	PF3	Lactobacillales
ETO52123.1	recombinase RecT	0	none	Firmicutes, Bacteria	NCBI	1	Staphylococcus aureus	4	H37776,H71778,MSSA,MUM270	Bacillales
EUW98870.1	recombination protein RecT	0	none	Firmicutes, Bacteria	NCBI	1	Staphylococcus aureus	1	M0310	Bacillales
EVA90178.1	recombination protein RecT	0	none	Firmicutes, Bacteria	NCBI	1	Staphylococcus aureus	1	M0557	Bacillales
EVB52905.1	recombination protein RecT	0	none	Firmicutes, Bacteria	NCBI	1	Staphylococcus aureus	1	M0592	Bacillales
EVB61711.1	hypothetical protein O630_02677	0	none	Firmicutes, Bacteria	NCBI	1	Staphylococcus aureus	3	M0599,M0783,M1145	Bacillales
EVB93295.1	hypothetical protein O643_02702	0	none	Firmicutes, Bacteria	NCBI	1	Staphylococcus aureus	1	M0616	Bacillales
EVC55699.1	recombination protein RecT	0	none	Firmicutes, Bacteria	NCBI	1	Staphylococcus aureus	4	DAR3762,DAR3844,HBHO6042,M1497	Bacillales
EVM83233.1	recombination protein RecT	0	none	Firmicutes, Bacteria	NCBI	1	Staphylococcus aureus	1	M0942	Bacillales
EVO37047.1	recombination protein RecT	0	none	Firmicutes, Bacteria	NCBI	1	Staphylococcus aureus	1	M1050	Bacillales
EWJ55134.1	hypothetical protein U633_01537	0	none	Firmicutes, Bacteria	NCBI	1	Staphylococcus aureus	3	F43252,H25872,H49864	Bacillales
EWQ70793.1	recombination protein RecT	0	none	Firmicutes, Bacteria	NCBI	1	Staphylococcus aureus	2	M1149,S_2062.LAUP.AN	Bacillales
EXM50432.1	hypothetical protein W387_01784	0	none	Firmicutes, Bacteria	NCBI	1	Staphylococcus aureus	1	DAR126	Bacillales
EZY52407.1	hypothetical protein V059_01362	0	none	Firmicutes, Bacteria	NCBI	1	Staphylococcus aureus	1	N1343	Bacillales
GAC42786.1	recombinational DNA repair protein	0	none	Firmicutes, Bacteria	NCBI	1	Paenibacillus popilliae	1	ATCC 14706	Bacillales
GAE09585.1	transcriptional regulator	0	none	Firmicutes, Bacteria	NCBI	1	Paenibacillus sp.	1	JCM 10914	Bacillales
GAK01482.1	recombinational DNA repair protein RecT	0	none	Firmicutes, Bacteria	NCBI	1	Geomicrobium sp.	1	JCM 19055	Bacillales
GAK01483.1	recombinational DNA repair protein RecT	0	none	Firmicutes, Bacteria	NCBI	1	Geomicrobium sp.	1	JCM 19055	Bacillales
GAK05202.1	LOW QUALITY PROTEIN: recombinational DNA repair protein RecT	0	none	Firmicutes, Bacteria	NCBI	1	Geomicrobium sp.	1	JCM 19037	Bacillales
GAK11367.1	recombinational DNA repair protein RecT	0	none	Firmicutes, Bacteria	NCBI	1	Geomicrobium sp.	1	JCM 19039	Bacillales
GBF73168.1	hypothetical protein PA598K_01453	0	none	Firmicutes, Bacteria	NCBI	1	Paenibacillus sp.	1	598K	Bacillales
GED66290.1	hypothetical protein LFU01_47420	0	none	Firmicutes, Bacteria	NCBI	1	Lysinibacillus fusiformis	1	NBRC 15717	Bacillales
GED92579.1	DNA recombination protein RecT	0	none	Firmicutes, Bacteria	NCBI	1	Lactobacillus buchneri	1	SG162	Lactobacillales
GED95596.1	DNA recombination protein RecT	0	none	Firmicutes, Bacteria	NCBI	1	Lactobacillus buchneri	1	SP	Lactobacillales
HAA0481658.1	recombinase RecT	0	none	Firmicutes, Bacteria	NCBI	1	Listeria monocytogenes	1	R19.0261	Bacillales
HAA2615316.1	recombinase RecT	0	none	Firmicutes, Bacteria	NCBI	1	Listeria monocytogenes	1	clinical isolate of L. monocytogenes	Bacillales
HAA2985016.1	recombinase RecT	0	none	Firmicutes, Bacteria	NCBI	1	Listeria monocytogenes	1	no_strain_in_ipg	Bacillales
HAA3503649.1	recombinase RecT	0	none	Firmicutes, Bacteria	NCBI	1	Listeria monocytogenes	1	no_strain_in_ipg	Bacillales
HAA4573295.1	recombinase RecT	0	none	Firmicutes, Bacteria	NCBI	1	Listeria monocytogenes	1	no_strain_in_ipg	Bacillales
HAA5451807.1	recombinase RecT	0	none	Firmicutes, Bacteria	NCBI	1	Listeria monocytogenes	1	no_strain_in_ipg	Bacillales
HAA5658821.1	recombinase RecT	0	none	Firmicutes, Bacteria	NCBI	1	Listeria monocytogenes	1	no_strain_in_ipg	Bacillales
HAA5658829.1	recombinase RecT	0	none	Firmicutes, Bacteria	NCBI	1	Listeria monocytogenes	1	no_strain_in_ipg	Bacillales
HAA6035891.1	recombinase RecT	0	none	Firmicutes, Bacteria	NCBI	1	Listeria monocytogenes	1	no_strain_in_ipg	Bacillales
HAA6189019.1	recombinase RecT	0	none	Firmicutes, Bacteria	NCBI	1	Listeria monocytogenes	1	no_strain_in_ipg	Bacillales
HAA6420166.1	recombinase RecT	0	none	Firmicutes, Bacteria	NCBI	1	Listeria monocytogenes	1	no_strain_in_ipg	Bacillales
HAA6755119.1	recombinase RecT	0	none	Firmicutes, Bacteria	NCBI	1	Listeria monocytogenes	1	no_strain_in_ipg	Bacillales
HAA7212264.1	recombinase RecT	0	none	Firmicutes, Bacteria	NCBI	1	Listeria monocytogenes	1	no_strain_in_ipg	Bacillales
HAA7646983.1	recombinase RecT	0	none	Firmicutes, Bacteria	NCBI	1	Listeria monocytogenes	1	R18.1428	Bacillales
HAA8063224.1	recombinase RecT	0	none	Firmicutes, Bacteria	NCBI	1	Listeria monocytogenes	1	09CEB645LM	Bacillales
HAA8554293.1	recombinase RecT	0	none	Firmicutes, Bacteria	NCBI	1	Listeria monocytogenes	1	SO75	Bacillales
HAA8633925.1	recombinase RecT	0	none	Firmicutes, Bacteria	NCBI	1	Listeria monocytogenes	1	BO34	Bacillales
HAA8912128.1	recombinase RecT	0	none	Firmicutes, Bacteria	NCBI	1	Listeria monocytogenes	1	20110024	Bacillales
HAA8912784.1	recombinase RecT	0	none	Firmicutes, Bacteria	NCBI	1	Listeria monocytogenes	1	20110024	Bacillales
HAA8993870.1	recombinase RecT	0	none	Firmicutes, Bacteria	NCBI	1	Listeria monocytogenes	1	no_strain_in_ipg	Bacillales
HAA8999810.1	recombinase RecT	0	none	Firmicutes, Bacteria	NCBI	1	Listeria monocytogenes	1	no_strain_in_ipg	Bacillales
HAA9717658.1	recombinase RecT	0	none	Firmicutes, Bacteria	NCBI	1	Listeria monocytogenes	1	HPB4607	Bacillales
HAB0009544.1	recombinase RecT	0	none	Firmicutes, Bacteria	NCBI	1	Listeria monocytogenes	1	no_strain_in_ipg	Bacillales
HAB0286048.1	recombinase RecT	0	none	Firmicutes, Bacteria	NCBI	1	Listeria monocytogenes	4	20120087,20120091,20120181,no_strain_in_ipg	Bacillales
HAB0286192.1	recombinase RecT	0	none	Firmicutes, Bacteria	NCBI	1	Listeria monocytogenes	4	20120087,20120091,20120181,no_strain_in_ipg	Bacillales
HAB0715336.1	recombinase RecT	0	none	Firmicutes, Bacteria	NCBI	1	Listeria monocytogenes	1	no_strain_in_ipg	Bacillales
HAB7395379.1	recombinase RecT	0	none	Firmicutes, Bacteria	NCBI	1	Listeria monocytogenes	5	CFIAFB20000001,CFIAFB20110089,CFIAFB20170094,CFIAFB20170095,CFIAFB20180086	Bacillales
HAB7774963.1	recombinase RecT	0	none	Firmicutes, Bacteria	NCBI	1	Listeria monocytogenes	1	CFIAFB20140097	Bacillales
HAB8161233.1	recombinase RecT	0	none	Firmicutes, Bacteria	NCBI	1	Listeria monocytogenes	1	CFIAFB20120113	Bacillales
HAB8342284.1	recombinase RecT	0	none	Firmicutes, Bacteria	NCBI	1	Listeria monocytogenes	2	CFIAFB20110070,CFIAFB20180035	Bacillales
HAB9040232.1	recombinase RecT	0	none	Firmicutes, Bacteria	NCBI	1	Listeria monocytogenes	1	CFIAFB20120140	Bacillales
HAC0759115.1	recombinase RecT	0	none	Firmicutes, Bacteria	NCBI	1	Listeria monocytogenes	1	CFIAFB20110036	Bacillales
HAC1055286.1	recombinase RecT	0	none	Firmicutes, Bacteria	NCBI	1	Listeria monocytogenes	1	CFIAFB20180009	Bacillales
HAC1345600.1	recombinase RecT	0	none	Firmicutes, Bacteria	NCBI	1	Listeria monocytogenes	1	DMG1500304	Bacillales
HAC1516229.1	recombinase RecT	0	none	Firmicutes, Bacteria	NCBI	1	Listeria monocytogenes	5	DMG1500491,DMG1500492,DMG1500494,DMG1500505,DMG1500511	Bacillales
HAC1586249.1	recombinase RecT	0	none	Firmicutes, Bacteria	NCBI	1	Listeria monocytogenes	1	DMG1500026	Bacillales
HAC2450067.1	recombinase RecT	0	none	Firmicutes, Bacteria	NCBI	1	Listeria monocytogenes	1	DMG1500450	Bacillales
HAC2450081.1	recombinase RecT	0	none	Firmicutes, Bacteria	NCBI	1	Listeria monocytogenes	1	DMG1500450	Bacillales
HAC2450083.1	recombinase RecT	0	none	Firmicutes, Bacteria	NCBI	1	Listeria monocytogenes	1	DMG1500450	Bacillales
HAC2483632.1	recombinase RecT	0	none	Firmicutes, Bacteria	NCBI	1	Listeria monocytogenes	1	DMG1500453	Bacillales
HAC3392522.1	recombinase RecT	0	none	Firmicutes, Bacteria	NCBI	1	Listeria monocytogenes	1	no_strain_in_ipg	Bacillales
HAC4090191.1	recombinase RecT	0	none	Firmicutes, Bacteria	NCBI	1	Listeria monocytogenes	1	no_strain_in_ipg	Bacillales
HAC4090193.1	recombinase RecT	0	none	Firmicutes, Bacteria	NCBI	1	Listeria monocytogenes	1	no_strain_in_ipg	Bacillales
HAC4090200.1	recombinase RecT	0	none	Firmicutes, Bacteria	NCBI	1	Listeria monocytogenes	1	no_strain_in_ipg	Bacillales
HAC4280938.1	recombinase RecT	0	none	Firmicutes, Bacteria	NCBI	1	Listeria monocytogenes	1	no_strain_in_ipg	Bacillales
HAK44007.1	recombinase RecT	0	none	Firmicutes, Bacteria	NCBI	1	Clostridium sp.	1	no_strain_in_ipg	Clostridiales
HAM87084.1	recombinase RecT	0	none	Firmicutes, Bacteria	NCBI	1	Lactobacillus sp.	1	no_strain_in_ipg	Lactobacillales
HAM87387.1	recombinase RecT	0	none	Firmicutes, Bacteria	NCBI	1	Lactobacillus sp.	1	no_strain_in_ipg	Lactobacillales
HAP21962.1	recombinase RecT	0	none	Firmicutes, Bacteria	NCBI	1	Lachnospiraceae bacterium	1	no_strain_in_ipg	Clostridiales
HAQ39502.1	recombinase	0	none	Firmicutes, Bacteria	NCBI	1	Clostridiales bacterium	1	no_strain_in_ipg	Clostridiales
HAU33145.1	recombination protein RecT	0	none	Firmicutes, Bacteria	NCBI	1	Lysinibacillus sp.	1	no_strain_in_ipg	Bacillales
HAX12010.1	recombinase	0	none	Firmicutes, Bacteria	NCBI	1	Roseburia sp.	1	no_strain_in_ipg	Clostridiales
HAX31984.1	recombinase	0	none	Firmicutes, Bacteria	NCBI	1	Coprococcus sp.	1	no_strain_in_ipg	Clostridiales
HAX84528.1	recombinase	0	none	Firmicutes, Bacteria	NCBI	1	Ruminococcaceae bacterium	1	no_strain_in_ipg	Clostridiales
HBA01729.1	recombinase	0	none	Firmicutes, Bacteria	NCBI	1	Ruminococcus sp.	1	no_strain_in_ipg	Clostridiales
HBC99824.1	recombinase RecT	0	none	Firmicutes, Bacteria	NCBI	1	Lachnoclostridium sp.	1	no_strain_in_ipg	Clostridiales
HBD73453.1	recombinase RecT	0	none	Firmicutes, Bacteria	NCBI	1	Streptococcus sp.	1	no_strain_in_ipg	Lactobacilliales
HBG13297.1	recombinase RecT	0	none	Firmicutes, Bacteria	NCBI	1	Clostridium sp.	1	no_strain_in_ipg	Clostridiales
HBH71129.1	recombinase RecT	0	none	Firmicutes, Bacteria	NCBI	1	Lachnospiraceae bacterium	1	no_strain_in_ipg	Clostridiales
HBI59888.1	recombinase RecT	0	none	Firmicutes, Bacteria	NCBI	1	Lachnospiraceae bacterium	1	no_strain_in_ipg	Clostridiales
HBI91268.1	recombinase RecT	0	none	Firmicutes, Bacteria	NCBI	1	Terrisporobacter glycolicus	1	no_strain_in_ipg	Clostridiales
HBM00377.1	recombinase	0	none	Firmicutes, Bacteria	NCBI	1	Ruminococcaceae bacterium	1	no_strain_in_ipg	Clostridiales
HBM31544.1	recombinase	0	none	Firmicutes, Bacteria	NCBI	1	Ruminococcaceae bacterium	1	no_strain_in_ipg	Clostridiales
HBS47457.1	recombination protein RecT	0	none	Firmicutes, Bacteria	NCBI	1	Paenibacillus sp.	1	no_strain_in_ipg	Bacillales
HCC35584.1	recombinase RecT	0	none	Firmicutes, Bacteria	NCBI	1	Ruminococcaceae bacterium	1	no_strain_in_ipg	Clostridiales
HCE12989.1	recombinase RecT	0	none	Firmicutes, Bacteria	NCBI	1	Enterococcus sp.	1	no_strain_in_ipg	Lactobacillales
HCE19490.1	RecT protein	0	none	Firmicutes, Bacteria	NCBI	1	Enterococcus sp.	1	no_strain_in_ipg	Lactobacillales
HCF83571.1	recombinase	0	none	Firmicutes, Bacteria	NCBI	1	Ruminococcaceae bacterium	1	no_strain_in_ipg	Clostridiales
HCO04920.1	recombinase RecT	0	none	Firmicutes, Bacteria	NCBI	1	Enterococcus faecalis	1	no_strain_in_ipg	Lactobacillales
HCP50968.1	recombinase RecT	0	none	Firmicutes, Bacteria	NCBI	1	Ruminococcaceae bacterium	1	no_strain_in_ipg	Clostridiales
HCQ27182.1	recombinase	0	none	Firmicutes, Bacteria	NCBI	1	Ruminococcaceae bacterium	1	no_strain_in_ipg	Clostridiales
HCT63888.1	recombinase	0	none	Firmicutes, Bacteria	NCBI	1	Lachnospiraceae bacterium	1	no_strain_in_ipg	Clostridiales
HCU10324.1	hypothetical protein	0	none	Firmicutes, Bacteria	NCBI	1	Weissella cibaria	1	no_strain_in_ipg	Lactobacillales
KEI08042.1	Recombinase RecT	0	none	Firmicutes, Bacteria	NCBI	1	Clostridium novyi B	1	NCTC 9691	Clostridiales
KEQ48921.1	recT family protein	0	RecT/DUF1351/PDDEXK-like (DUF3799)	Firmicutes, Viruses (T)	NCBI	1	Streptococcus phage Javan336	1	SK608	Lactobacilliales
KEQ50861.1	recT family protein	0	RecT/DUF1351/PDDEXK-like (DUF3799)	Firmicutes, Viruses (T)	NCBI	1	Streptococcus phage Javan362	1	SK143	Lactobacilliales
KFI02039.1	recombinase RecT	0	none	Firmicutes, Bacteria	NCBI	1	Bacillus sp.	1	BSC154	Bacillales
KGK88004.1	hypothetical protein DP68_08705	0	none	Firmicutes, Bacteria	NCBI	1	Clostridium sp.	1	HMP27	Clostridiales
KHF30137.1	recombination and repair protein RecT	0	none	Firmicutes, Bacteria	NCBI	1	Anoxybacillus sp.	1	BCO1	Bacillales
KHF30138.1	recombination and repair protein RecT	0	none	Firmicutes, Bacteria	NCBI	1	Anoxybacillus sp.	1	BCO1	Bacillales
KIH70049.1	hypothetical protein SN16_11140	0	none	Firmicutes, Bacteria	NCBI	1	Salinicoccus roseus	1	W12	Bacillales
KIL16732.1	hypothetical protein B4129_2911	0	none	Firmicutes, Bacteria	NCBI	1	Bacillus safensis	1	B4129	Bacillales
KMZ44911.1	recombinase RecT	0	none	Firmicutes, Bacteria	NCBI	1	Bacillus sp.	1	FJAT-27238	Bacillales
KRK34398.1	recombinase	0	none	Firmicutes, Bacteria	NCBI	1	Lactobacillus bifermentans	1	DSM 20003	Lactobacillales
KRK90415.1	hypothetical protein FC88_GL001858	0	none	Firmicutes, Bacteria	NCBI	1	Lactobacillus futsaii	1	JCM 17355	Lactobacillales
KRL10757.1	RecT protein	0	none	Firmicutes, Bacteria	NCBI	1	Lactobacillus perolens	1	DSM 12744	Lactobacillales
KRL17651.1	hypothetical protein FD12_GL001578	0	none	Firmicutes, Bacteria	NCBI	1	Lactobacillus rapi	2	DSM 19907,NBRC 109618	Lactobacillales
KRL47244.1	RecT protein	0	none	Firmicutes, Bacteria	NCBI	1	Lactobacillus spicheri	1	DSM 15429	Lactobacillales
KRL56641.1	recombination protein RecT	0	none	Firmicutes, Bacteria	NCBI	1	Lactobacillus rossiae	1	DSM 15814	Lactobacillales
KRM61050.1	hypothetical protein FC26_GL002267	0	none	Firmicutes, Bacteria	NCBI	1	Lactobacillus vaccinostercus	1	DSM 20634	Lactobacillales
KRN08055.1	hypothetical protein FD00_GL002399	0	none	Firmicutes, Bacteria	NCBI	1	Lactobacillus mali	1	DSM 20444	Lactobacillales
KRN27365.1	hypothetical protein IV38_GL002206	0	none	Firmicutes, Bacteria	NCBI	1	Lactobacillus selangorensis	1	ATCC BAA-66	Lactobacillales
KRO07681.1	RecT family protein	0	none	Firmicutes, Bacteria	NCBI	1	Lactobacillus hokkaidonensis	1	DSM 26202	Lactobacillales
KWZ98456.1	recombinase, phage RecT family	0	none	Firmicutes, Bacteria	NCBI	1	Anaerococcus hydrogenalis	1	MJR7738A	Tissierellales
KXB58150.1	recombinase, phage RecT family	0	none	Firmicutes, Bacteria	NCBI	1	Lachnoanaerobaculum saburreum	1	DNF00896	Clostridiales
KXS45567.1	recT protein	0	none	Firmicutes, Bacteria	NCBI	1	Candidatus Frackibacter sp.	1	T328-2	Halanaerobiales
KZE66721.1	recombinase	0	none	Firmicutes, Bacteria	NCBI	1	Fictibacillus phosphorivorans	1	P7IIIA	Bacillales
KZV01773.1	Recombinational DNA repair protein RecT	0	none	Firmicutes, Bacteria	NCBI	1	Lactobacillus plantarum	1	NAB2	Lactobacillales
MCN73789.1	RecT protein	0	none	Firmicutes, Bacteria	NCBI	1	Listeria monocytogenes	1	PNUSAL004068	Bacillales
MDD07987.1	recombinase RecT	0	none	Firmicutes, Bacteria	NCBI	1	Listeria monocytogenes	2	PNUSAL004259,PNUSAL004262	Bacillales
MDE09954.1	recombinase RecT	0	none	Firmicutes, Bacteria	NCBI	1	Listeria monocytogenes	2	PNUSAL004225,PNUSAL004265	Bacillales
MRZ30592.1	hypothetical protein	0	none	Firmicutes, Bacteria	NCBI	1	Paeniclostridium sordellii	1	BIOML-A6	Clostridiales
MRZ79957.1	recombinase RecT	0	none	Firmicutes, Bacteria	NCBI	1	Paeniclostridium sordellii	2	BIOML-A1,BIOML-A2	Clostridiales
MSE08129.1	recombinase RecT	0	none	Firmicutes, Bacteria	NCBI	1	Lactobacillus salivarius	1	VRA_01-1sq_f	Lactobacillales
MSU08873.1	hypothetical protein	0	none	Firmicutes, Bacteria	NCBI	1	Veillonellaceae bacterium	1	WCA-693-APC-5D-A	Veillonellales
MTH39121.1	RecT protein	0	none	Firmicutes, Bacteria	NCBI	1	Veillonella dispar	1	BIOML-A3	Veillonellales
MTK07457.1	recombinase RecT	0	none	Firmicutes, Bacteria	NCBI	1	Hungatella sp.	1	no_strain_in_ipg	Clostridiales
MTV64659.1	recombinase RecT	0	none	Firmicutes, Bacteria	NCBI	1	Streptococcus pneumoniae	1	pnumococcus22F	Lactobacilliales
MVB11157.1	RecT family protein	0	none	Firmicutes, Bacteria	NCBI	1	Caprobacter fermentans	1	EA1	Clostridiales
MVK62170.1	recombinase	0	none	Firmicutes, Bacteria	NCBI	1	Staphylococcus aureus	1	S_3034.LWTW.AN	Bacillales
MYV21532.1	recombinase RecT	0	none	Firmicutes, Bacteria	NCBI	1	Lactobacillus salivarius	1	FGSYC2M4_2	Lactobacillales
MZQ75229.1	recombination protein RecT	0	none	Firmicutes, Bacteria	NCBI	1	Peptoclostridium sp.	1	no_strain_in_ipg	Clostridium
MZQ97177.1	recombinase RecT	0	none	Firmicutes, Bacteria	NCBI	1	Acidaminobacter sp.	1	no_strain_in_ipg	Clostridiales
NBA22037.1	recombinase RecT	0	none	Firmicutes, Bacteria	NCBI	1	Enterococcus hirae	1	Yu6006	Lactobacillales
NBA22040.1	recombinase RecT	0	none	Firmicutes, Bacteria	NCBI	1	Enterococcus hirae	4	2017YL24,2017YL34,2017YL69,Yu6006	Lactobacillales
NBA35203.1	recombinase RecT	0	none	Firmicutes, Bacteria	NCBI	1	Enterococcus hirae	3	2017YL24,2017YL45,2017YL69	Lactobacillales
NBA35205.1	recombinase RecT	0	none	Firmicutes, Bacteria	NCBI	1	Enterococcus hirae	1	2017YL45	Lactobacillales
NBA43237.1	recombinase RecT	0	none	Firmicutes, Bacteria	NCBI	1	Enterococcus hirae	1	2017YL34	Lactobacillales
NBJ90966.1	recombinase RecT	0	none	Firmicutes, Bacteria	NCBI	1	Acutalibacter sp.	1	1XD8-36	Clostridiales
NBL01099.1	recombinase	0	none	Firmicutes, Bacteria	NCBI	1	Erysipelotrichia bacterium	1	no_strain_in_ipg	Erysipelotrichales
NCA87322.1	hypothetical protein	0	none	Firmicutes, Bacteria	NCBI	1	Clostridia bacterium	1	no_strain_in_ipg	Clostridiales
NCB05285.1	recombinase	0	none	Firmicutes, Bacteria	NCBI	1	Clostridia bacterium	1	no_strain_in_ipg	Clostridiales
NCB40716.1	hypothetical protein	0	none	Firmicutes, Bacteria	NCBI	1	Erysipelotrichia bacterium	1	no_strain_in_ipg	Erysipelotrichales
NCB44710.1	recombinase	0	none	Firmicutes, Bacteria	NCBI	1	Clostridia bacterium	1	no_strain_in_ipg	Clostridiales
NCB64500.1	recombinase	0	none	Firmicutes, Bacteria	NCBI	1	Clostridia bacterium	1	no_strain_in_ipg	Clostridiales
NCB79658.1	recombinase	0	none	Firmicutes, Bacteria	NCBI	1	Bacilli bacterium	1	no_strain_in_ipg	Bacillales
NCC85828.1	recombinase RecT	0	none	Firmicutes, Bacteria	NCBI	1	Clostridia bacterium	1	no_strain_in_ipg	Clostridiales
NDY55004.1	recombinase RecT	0	none	Firmicutes, Bacteria	NCBI	1	Streptococcus pyogenes	2	spy-1326,spy-498	Lactobacilliales
NDY60959.1	recombinase RecT	0	none	Firmicutes, Bacteria	NCBI	1	Streptococcus pyogenes	2	spy-1397,spy-498	Lactobacilliales
NEZ72076.1	recombinase	0	none	Firmicutes, Bacteria	NCBI	1	Clostridium botulinum	3	H140800122,H140800126,H140800128	Clostridiales
NEZ74289.1	recombinase	0	none	Firmicutes, Bacteria	NCBI	1	Clostridium botulinum	5	H114400598,H114620624,H114640728,H115040638,H120300490	Clostridiales
NEZ80361.1	recombinase	0	none	Firmicutes, Bacteria	NCBI	1	Clostridium botulinum	5	H114580651,H114580654,H114590003,H114590007,H114720640	Clostridiales
NFB57466.1	recombinase	0	none	Firmicutes, Bacteria	NCBI	1	Clostridium botulinum	2	H102120680,H102120681	Clostridiales
NFC28561.1	recombinase	0	none	Firmicutes, Bacteria	NCBI	1	Clostridium botulinum	5	H074400585,H074400586,H074620508,H074760387,H074880131	Clostridiales
NFC28779.1	recombinase RecT	0	none	Firmicutes, Bacteria	NCBI	1	Clostridium botulinum	5	H074400585,H074400586,H074620508,H074760387,H074880131	Clostridiales
NFC29204.1	hypothetical protein	0	none	Firmicutes, Bacteria	NCBI	1	Clostridium botulinum	5	H074400585,H074400586,H074620508,H074760387,H074880131	Clostridiales
NFC76712.1	recombinase	0	none	Firmicutes, Bacteria	NCBI	1	Clostridium botulinum	1	H064620409	Clostridiales
NFD28822.1	recombinase RecT	0	none	Firmicutes, Bacteria	NCBI	1	Clostridium botulinum	4	H091140481,H091280045,H091280046,H091420008	Clostridiales
NFD31012.1	hypothetical protein	0	none	Firmicutes, Bacteria	NCBI	1	Clostridium botulinum	4	H091140481,H091280045,H091280046,H091420008	Clostridiales
NFD54648.1	recombinase RecT	0	none	Firmicutes, Bacteria	NCBI	1	Clostridium botulinum	1	H090840606	Clostridiales
NFE39370.1	recombinase	0	none	Firmicutes, Bacteria	NCBI	1	Clostridium botulinum	1	H074620508	Clostridiales
NFE83140.1	recombinase	0	none	Firmicutes, Bacteria	NCBI	1	Clostridium botulinum	1	Colworth BL129	Clostridiales
NFF11930.1	recombinase RecT	0	none	Firmicutes, Bacteria	NCBI	1	Clostridium botulinum	1	H065260139	Clostridiales
NFF59827.1	hypothetical protein	0	none	Firmicutes, Bacteria	NCBI	1	Clostridium botulinum	2	IFR 18/017,IFR 18/051	Clostridiales
NFH72687.1	recombinase	0	none	Firmicutes, Bacteria	NCBI	1	Clostridium botulinum	3	ATCC 17844,IFR 12/036,IFR 12/037	Clostridiales
NFI47378.1	recombinase	0	none	Firmicutes, Bacteria	NCBI	1	Clostridium botulinum	3	1391/01,CDC 7827,NCTC 11199	Clostridiales
NFI47546.1	hypothetical protein	0	none	Firmicutes, Bacteria	NCBI	1	Clostridium botulinum	2	1391/01,NCTC 11199	Clostridiales
NFI95412.1	recombinase RecT	0	none	Firmicutes, Bacteria	NCBI	1	Clostridium botulinum	2	CDC 3875,CDC 3897	Clostridiales
NFJ62385.1	recombinase RecT	0	none	Firmicutes, Bacteria	NCBI	1	Clostridium botulinum	5	1356/R,6506C,751,IFR 18/111,NCTC 751	Clostridiales
NFJ83943.1	recombinase	0	none	Firmicutes, Bacteria	NCBI	1	Clostridium botulinum	1	H04068 0361	Clostridiales
NFK78959.1	recombinase RecT	0	none	Firmicutes, Bacteria	NCBI	1	Clostridium botulinum	1	IFR 18/018	Clostridiales
NFM30638.1	recombinase RecT	0	none	Firmicutes, Bacteria	NCBI	1	Clostridium botulinum	1	CDC 3281	Clostridiales
NFM47868.1	recombinase RecT	0	none	Firmicutes, Bacteria	NCBI	1	Clostridium botulinum	1	IFR 18/002	Clostridiales
NFM72474.1	recombinase RecT	0	none	Firmicutes, Bacteria	NCBI	1	Clostridium botulinum	1	CDC 1690	Clostridiales
NFM79611.1	recombinase	0	none	Firmicutes, Bacteria	NCBI	1	Clostridium botulinum	1	96A	Clostridiales
NFN16292.1	recombinase RecT	0	none	Firmicutes, Bacteria	NCBI	1	Clostridium botulinum	1	IFR 18/161	Clostridiales
NFN94496.1	recombinase RecT	0	none	Firmicutes, Bacteria	NCBI	1	Clostridium botulinum	2	IFR 18/014,IFR 18/134	Clostridiales
NFO40824.1	recombinase RecT	0	none	Firmicutes, Bacteria	NCBI	1	Clostridium botulinum	4	BL81/23NT,CB-S-3E,Hobbs FT50,Hobbs FT50(NT)	Clostridiales
NFO48024.1	recombinase	0	none	Firmicutes, Bacteria	NCBI	1	Clostridium botulinum	1	CB-S-14E	Clostridiales
NFO48708.1	recombinase	0	none	Firmicutes, Bacteria	NCBI	1	Clostridium botulinum	1	CB-S-14E	Clostridiales
NFO72002.1	recombinase	0	none	Firmicutes, Bacteria	NCBI	1	Clostridium botulinum	1	CDC 7827	Clostridiales
NFS21380.1	recombinase RecT	0	none	Firmicutes, Bacteria	NCBI	1	Clostridium botulinum	1	BL81/25	Clostridiales
NFT07618.1	recombinase RecT	0	none	Firmicutes, Bacteria	NCBI	1	Clostridium botulinum	1	IFR 18/120	Clostridiales
NFV92461.1	recombinase RecT	0	none	Firmicutes, Bacteria	NCBI	1	Staphylococcus aureus	1	UC487	Bacillales
NFW14817.1	recombinase RecT	0	none	Firmicutes, Bacteria	NCBI	1	Staphylococcus aureus	1	UB522	Bacillales
NFW19831.1	recombinase	0	none	Firmicutes, Bacteria	NCBI	1	Staphylococcus aureus	2	UB489,UB490	Bacillales
NFW41809.1	recombinase	0	none	Firmicutes, Bacteria	NCBI	1	Staphylococcus aureus	1	UCL350	Bacillales
NFW59814.1	recombinase	0	none	Firmicutes, Bacteria	NCBI	1	Staphylococcus aureus	1	UB517	Bacillales
NFX62427.1	recombinase	0	none	Firmicutes, Bacteria	NCBI	1	Staphylococcus aureus	3	UC18,UC19,UC252	Bacillales
NFX85918.1	recombinase	0	none	Firmicutes, Bacteria	NCBI	1	Staphylococcus aureus	1	UE1138	Bacillales
NFZ45100.1	recombinase	0	none	Firmicutes, Bacteria	NCBI	1	Staphylococcus aureus	1	UE1145	Bacillales
NGB15606.1	recombinase	0	none	Firmicutes, Bacteria	NCBI	1	Staphylococcus aureus	1	UCL722	Bacillales
NGB69039.1	recombinase RecT	0	none	Firmicutes, Bacteria	NCBI	1	Staphylococcus aureus	4	UC57,UE217,UE221,UE222	Bacillales
NGH54081.1	recombinase RecT	0	none	Firmicutes, Bacteria	NCBI	1	Staphylococcus aureus	1	UP1083	Bacillales
NGH64602.1	recombinase RecT	0	none	Firmicutes, Bacteria	NCBI	1	Staphylococcus aureus	1	UC1004	Bacillales
NGM27408.1	recombinase RecT	0	none	Firmicutes, Bacteria	NCBI	1	Lactobacillus plantarum	1	Tw226	Lactobacillales
NGP46009.1	recombinase RecT	0	none	Firmicutes, Bacteria	NCBI	1	Bacillaceae bacterium	1	SIJ1	Bacillales
NP_690727.1	unnamed protein product	0	RecT/?/SSB/HTH_17(DNA-binding)	Firmicutes, Viruses (V)	NCBI	1	Bacillus phage SPP1	1	no_strain_in_ipg	Bacillales
NP_945260.1	hypothetical protein EJ-1p21	0	/RecT/PDDEXK-like domain(DUF3799)	Firmicutes, Viruses (T)	NCBI	1	Streptococcus phage EJ-1	1	no_strain_in_ipg	Lactobacilliales
OAA90773.1	recombination and repair protein RecT	0	none	Firmicutes, Bacteria	NCBI	1	Clostridium ljungdahlii	1	ERI-2	Clostridiales
OAB27843.1	recombinase	0	none	Firmicutes, Bacteria	NCBI	1	Paenibacillus macquariensis subsp. defensor	1	JCM 14954	Bacillales
OBR91022.1	recombination and repair protein RecT	0	none	Firmicutes, Bacteria	NCBI	1	Clostridium ragsdalei	1	P11	Clostridiales
OFQ66134.1	hypothetical protein HMPREF2926_04800	0	none	Firmicutes, Bacteria	NCBI	1	Streptococcus sp.	1	HMSC078D09	Lactobacilliales
OFQ83143.1	hypothetical protein HMPREF2917_00275	0	none	Firmicutes, Bacteria	NCBI	1	Streptococcus sp.	1	HMSC061E03	Lactobacilliales
OFT05416.1	recombinase RecT	0	none	Firmicutes, Bacteria	NCBI	1	Lactobacillus sp.	1	HMSC24D01	Lactobacillales
OJG14696.1	hypothetical protein RU96_GL000746	0	none	Firmicutes, Bacteria	NCBI	1	Enterococcus canintestini	1	DSM 21207	Lactobacillales
OLA20462.1	hypothetical protein BHW17_09115	0	none	Firmicutes, Bacteria	NCBI	1	Dorea sp. 42_8	1	no_strain_in_ipg	Clostridiales
OLA37485.1	hypothetical protein BHW43_06570	0	none	Firmicutes, Bacteria	NCBI	1	Phascolarctobacterium succinatutens	1	no_strain_in_ipg	Acidaminococcales
OMD55390.1	recombinase RecT	0	none	Firmicutes, Bacteria	NCBI	1	Paenibacillus odorifer	1	FSL R5-0923	Bacillales
OOM27987.1	recombination and repair protein RecT	0	none	Firmicutes, Bacteria	NCBI	1	Clostridium beijerinckii	1	NRRL B-596	Clostridiales
OOM55690.1	recombination and repair protein RecT	0	none	Firmicutes, Bacteria	NCBI	1	Clostridium beijerinckii	2	NRRL B-593,no_strain_in_ipg	Clostridiales
OPX48474.1	recombination and repair protein RecT	0	none	Firmicutes, Bacteria	NCBI	1	Clostridium thermobutyricum	1	DSM 4928	Clostridiales
OPX89079.1	recombination and repair protein RecT	0	none	Firmicutes, Bacteria	NCBI	1	Pelotomaculum sp.	1	PtaB.Bin104	Clostridiales
OSA97812.1	recombinase RecT	0	none	Firmicutes, Bacteria	NCBI	1	Clostridium botulinum	1	Bac-01-03998	Clostridiales
OSH06668.1	recombinase, phage RecT family protein	0	none	Firmicutes, Bacteria	NCBI	1	Enterococcus faecalis	1	ELS8-4	Lactobacillales
OSH12064.1	recombinase, phage RecT family	0	none	Firmicutes, Bacteria	NCBI	1	Enterococcus faecalis	1	ELS8-4	Lactobacillales
OSH25429.1	recombinase, phage RecT family	0	none	Firmicutes, Bacteria	NCBI	1	Enterococcus faecalis	1	QH29-4	Lactobacillales
OSH31895.1	recombinase, phage RecT family protein	0	none	Firmicutes, Bacteria	NCBI	1	Enterococcus faecalis	2	WZ21-1,YM39-2	Lactobacillales
OTA45526.1	hypothetical protein BHL89_00890	0	none	Firmicutes, Bacteria	NCBI	1	Lactobacillus reuteri	1	KLR1004	Lactobacillales
OUP80893.1	recombinase	0	none	Firmicutes, Bacteria	NCBI	1	Clostridium saccharolyticum	1	An168	Clostridiales
OUQ79130.1	recombinase	0	none	Firmicutes, Bacteria	NCBI	1	Flavonifractor sp.	1	An100	Clostridiales
OUZ31492.1	hypothetical protein A5806_000773	0	none	Firmicutes, Bacteria	NCBI	1	Enterococcus faecium	1	6E3_DIV0147	Lactobacillales
OXM11178.1	recombinase RecT	0	none	Firmicutes, Bacteria	NCBI	1	Enterococcus faecalis	1	SK460	Lactobacillales
OYS87603.1	recombinase RecT	0	none	Firmicutes, Bacteria	NCBI	1	Lactobacillus reuteri	5	105i,105k,105n,105o,105w	Lactobacillales
PBG25367.1	recombinase RecT	0	none	Firmicutes, Bacteria	NCBI	1	Clostridioides difficile	1	6636-R/ST48	Clostridiales
PCP69090.1	RecT protein	0	none	Firmicutes, Bacteria	NCBI	1	Enterococcus faecalis	1	ST-6:CF006	Lactobacillales
PCR98661.1	RecT	0	none	Firmicutes, Bacteria	NCBI	1	Lactococcus fujiensis	1	JCM 16395	Lactobacillales
PDO11591.1	hypothetical protein BLM47_00190	0	none	Firmicutes, Bacteria	NCBI	1	Paenibacillaceae bacterium JTherm	1	no_strain_in_ipg	Bacillales
POD89029.1	hypothetical protein S101258_00257	0	none	Firmicutes, Bacteria	NCBI	1	Lactobacillus plantarum subsp. plantarum	1	SRCM101258	Lactobacillales
POO17352.1	putative protein YqaK	0	none	Firmicutes, Bacteria	NCBI	1	Lactobacillus paracasei	1	LMG S-29188	Lactobacillales
PUA16126.1	putative protein YqaK	0	none	Firmicutes, Bacteria	NCBI	1	Lactococcus lactis subsp. lactis	1	WFLU12	Lactobacillales
PWL51816.1	recombinase RecT	0	none	Firmicutes, Bacteria	NCBI	1	Clostridium cadaveris	1	no_strain_in_ipg	Clostridiales
PWL83819.1	recombinase	0	none	Firmicutes, Bacteria	NCBI	1	Clostridiales bacterium	1	no_strain_in_ipg	Clostridiales
PWM26748.1	recombinase	0	none	Firmicutes, Bacteria	NCBI	1	Lactobacillus fermentum	1	no_strain_in_ipg	Lactobacillales
PWM26773.1	recombinase RecT	0	none	Firmicutes, Bacteria	NCBI	1	Ruminococcaceae bacterium	1	no_strain_in_ipg	Clostridiales
PWM78362.1	recombinase RecT	0	none	Firmicutes, Bacteria	NCBI	1	Clostridium sp.	1	no_strain_in_ipg	Clostridiales
PWM78638.1	recombinase RecT	0	none	Firmicutes, Bacteria	NCBI	1	Phascolarctobacterium sp.	1	no_strain_in_ipg	Acidaminococcales
PXV88393.1	recombination protein RecT	0	none	Firmicutes, Bacteria	NCBI	1	Lachnotalea glycerini	1	DSM 28816	Clostridiales
PYH25628.1	hypothetical protein US8_03431	0	none	Firmicutes, Bacteria	NCBI	1	Bacillus altitudinis	1	MG75	Bacillales
QBK26717.1	recombinase RecT	0	none	Firmicutes, Bacteria	NCBI	1	Ureibacillus thermophilus	1	LM102	Bacillales
QBL97938.1	RecT	0	HTH_XRE/YqaJ-like/HNH endo/RecT	Firmicutes, Viruses (V)	NCBI	1	Exiguobacterium phage vB_EauM-23	1	no_strain_in_ipg	Bacillales
QBX14508.1	recombinational DNA repair protein	0	/RecT/PDDEXK-like domain(DUF3799)/?/GXGXG	Firmicutes, Viruses (T)	NCBI	1	Streptococcus phage Javan141	1	ERR085062	Lactobacilliales
QBX17196.1	recombinational DNA repair protein	0	RecT/DUF1351/PDDEXK-like domain(DUF3799)	Firmicutes, Viruses (T)	NCBI	1	Streptococcus phage Javan345	1	65	Lactobacilliales
QBX17552.1	recombinational DNA repair protein	0	RecT/DUF1351/PDDEXK-like domain(DUF3799)	Firmicutes, Viruses (T)	NCBI	1	Streptococcus phage Javan367	1	U-o11	Lactobacilliales
QBX22596.1	recombinational DNA repair protein	0	/RecT/PDDEXK-like domain(DUF3799)/GXGXG/RuvC	Firmicutes, Viruses (T)	NCBI	2	Streptococcus phage Javan87,Streptococcus phage Javan90	2	ERR438797, ERR438798	Lactobacilliales
QBX23386.1	recombinational DNA repair protein	0	/RecT/PDDEXK-like domain(DUF3799)/GXGXG/RuvC	Firmicutes, Viruses (T)	NCBI	1	Streptococcus phage Javan128	1	ERR084991	Lactobacilliales
QBX25339.1	recombinational DNA repair protein	0	DnaD/?/?/RecT/PDDEXK-like domain(DUF3799)	Firmicutes, Viruses (T)	NCBI	1	Streptococcus phage Javan252	1	A-4	Lactobacilliales
QBX28391.1	recombinational DNA repair protein	0	RecT/?/?/RecT/?/PDDEXK-like domain(DUF3799)/GXGXG	Firmicutes, Viruses (T)	NCBI	1	Streptococcus phage Javan452	1	ERR111845	Lactobacilliales
QDR80205.1	rect: recombinase, phage RecT family	0	none	Firmicutes, Bacteria	NCBI	1	Sporomusa termitida	1	DSM 4440	Selenomonadales
QDZ76519.1	recombination protein RecT	0	none	Firmicutes, Bacteria	NCBI	1	Bacillus cereus	1	Co1-1	Bacillales
QEG13505.1	putative recombinase	0	RecT/SSB/HNH endo/hydrolase	Firmicutes, Viruses (T?)	NCBI	1	Bacillus phage vB_BspS_SplendidRed	1	no_strain_in_ipg	Bacillales
QFL27171.1	recombinase	0	none	Firmicutes, Bacteria	NCBI	1	Staphylococcus aureus	1	ER04332.3	Bacillales
QFM35200.1	recombinase	0	none	Firmicutes, Bacteria	NCBI	1	Staphylococcus aureus	1	ER03737.3	Bacillales
QFM36871.1	recombinase	0	none	Firmicutes, Bacteria	NCBI	1	Staphylococcus aureus	1	ER03737.3	Bacillales
QFR56268.1	recombinase	0	5'-3'exo/?/RecT/SSB/HNH_endo	Firmicutes, Viruses	NCBI	1	Bacillus phage 000TH010	1	no_strain_in_ipg	Bacillales
QFR56352.1	recombinase	0	RecT/SSB/HNH_endo	Firmicutes, Viruses	NCBI	2	Bacillus phage 049ML001,Bacillus phage 049ML003	2	no_strain_in_ipg	Bacillales
QGF21749.1	recombination protein	0	Arc-Mnt-CopG DNA-binding/YqaJ_exo/?/RecT/SSB/?/DNA clamp	Firmicutes, Viruses (T?)	NCBI	1	Bacillus phage vB_BcM_Sam112	1	no_strain_in_ipg	Bacillales
QID94367.1	recombinase RecT	0	none	Firmicutes, Bacteria	NCBI	1	Lactobacillus fermentum	1	AGR1485	Lactobacillales
QIE78459.1	recombinase	0	none	Firmicutes, Bacteria	NCBI	1	Weissella confusa	1	N17	Lactobacillales
RAP04757.1	hypothetical protein HS9_01889	0	none	Firmicutes, Bacteria	NCBI	1	Bacillus velezensis	1	MG33	Bacillales
RBN39569.1	hypothetical protein DMN50_19640	0	none	Firmicutes, Bacteria	NCBI	1	Bacillus megaterium	1	LVN01	Bacillales
RBP87871.1	phage RecT family recombinase	0	none	Firmicutes, Bacteria	NCBI	2	Bacillus firmus,Bacillus oceanisediminis	2	13_TX,14_TX	Bacillales
RBT04709.1	hypothetical protein EA84_01145	0	none	Firmicutes, Bacteria	NCBI	1	Enterococcus faecium	1	46EA1	Lactobacillales
RCA11047.1	hypothetical protein EA71_01802	0	none	Firmicutes, Bacteria	NCBI	1	Enterococcus durans	1	4EA1	Lactobacillales
RCA11048.1	hypothetical protein EA71_01803	0	none	Firmicutes, Bacteria	NCBI	1	Enterococcus durans	1	4EA1	Lactobacillales
RDE19343.1	recombinase RecT	0	none	Firmicutes, Bacteria	NCBI	2	Geobacillus sp.,Parageobacillus thermoglucosidasius	2	DSM 21625,no_strain_in_ipg	Bacillales
REJ29264.1	recombination protein RecT	0	none	Firmicutes, Bacteria	NCBI	1	Caldibacillus debilis	1	no_strain_in_ipg	Bacillales
RGC62028.1	recombinase	0	none	Firmicutes, Bacteria	NCBI	1	Dorea longicatena	1	AM25-9	Clostridiales
RJX27166.1	recombinase RecT	0	none	Firmicutes, Bacteria	NCBI	1	Dethiobacter sp.	1	no_strain_in_ipg	Clostridiales
RJZ72404.1	hypothetical protein DYZ69_03082	0	none	Firmicutes, Bacteria	NCBI	1	Listeria monocytogenes	2	PNUSAL000036,PNUSAL000492	Bacillales
RJZ72406.1	hypothetical protein DYZ69_03080	0	none	Firmicutes, Bacteria	NCBI	1	Listeria monocytogenes	1	PNUSAL000036	Bacillales
RJZ72516.1	hypothetical protein DYZ70_02934	0	none	Firmicutes, Bacteria	NCBI	1	Listeria monocytogenes	1	PNUSAL000026	Bacillales
RJZ72552.1	hypothetical protein DYZ70_02908	0	none	Firmicutes, Bacteria	NCBI	1	Listeria monocytogenes	1	PNUSAL000026	Bacillales
RKA99019.1	hypothetical protein AFX56_01557	0	none	Firmicutes, Bacteria	NCBI	1	Listeria monocytogenes	1	CFSAN028795	Bacillales
RKA99997.1	hypothetical protein AFX56_01098	0	none	Firmicutes, Bacteria	NCBI	1	Listeria monocytogenes	2	CFSAN028785,CFSAN028795	Bacillales
RKB20433.1	hypothetical protein HT83_01127	0	none	Firmicutes, Bacteria	NCBI	1	Listeria monocytogenes	1	MOD1_LS114	Bacillales
RKB40943.1	hypothetical protein AEZ78_03083	0	none	Firmicutes, Bacteria	NCBI	1	Listeria monocytogenes	1	CFSAN028737	Bacillales
RKB52928.1	hypothetical protein HL33_03050	0	none	Firmicutes, Bacteria	NCBI	1	Listeria monocytogenes	1	CFSAN018399	Bacillales
RKB52933.1	hypothetical protein HL33_03044	0	none	Firmicutes, Bacteria	NCBI	1	Listeria monocytogenes	1	CFSAN018399	Bacillales
RKW15670.1	recombinase RecT	0	none	Firmicutes, Bacteria	NCBI	1	Catonella sp.	1	no_strain_in_ipg	Clostridiales
RKW18616.1	recombinase RecT	0	none	Firmicutes, Bacteria	NCBI	1	Catonella sp.	1	no_strain_in_ipg	Clostridiales
RKW30605.1	recombinase RecT	0	none	Firmicutes, Bacteria	NCBI	1	Lachnoanaerobaculum sp.	1	no_strain_in_ipg	Clostridiales
RKW65773.1	recombinase RecT	0	none	Firmicutes, Bacteria	NCBI	1	Veillonella sp.	1	no_strain_in_ipg	Veillonellales
RKW66828.1	recombinase RecT	0	none	Firmicutes, Bacteria	NCBI	1	Veillonella sp.	1	no_strain_in_ipg	Veillonellales
RND55454.1	hypothetical protein FAM18113_01457	0	none	Firmicutes, Bacteria	NCBI	1	Lactobacillus paracasei	1	FAM18113	Lactobacillales
RND56414.1	hypothetical protein FAM18119_02013	0	none	Firmicutes, Bacteria	NCBI	1	Lactobacillus paracasei	1	FAM18119	Lactobacillales
RND62143.1	hypothetical protein FAM18124_02120	0	none	Firmicutes, Bacteria	NCBI	1	Lactobacillus paracasei	2	FAM18124,FAM18129	Lactobacillales
RND86950.1	hypothetical protein FAM18172_01146	0	none	Firmicutes, Bacteria	NCBI	1	Lactobacillus paracasei	1	FAM18172	Lactobacillales
RNE19138.1	hypothetical protein FAM3257_02207	0	none	Firmicutes, Bacteria	NCBI	1	Lactobacillus paracasei	1	FAM3257	Lactobacillales
RNE46447.1	hypothetical protein FAM8407_01349	0	none	Firmicutes, Bacteria	NCBI	1	Lactobacillus paracasei	1	FAM8407	Lactobacillales
RRG08833.1	recombinase RecT	0	none	Firmicutes, Bacteria	NCBI	1	Lactobacillus sp.	1	no_strain_in_ipg	Lactobacillales
RUS07913.1	hypothetical protein EFW58_00661	0	none	Firmicutes, Bacteria	NCBI	1	Bacillus velezensis	1	FH17	Bacillales
RXS67466.1	recombinase RecT	0	none	Firmicutes, Bacteria	NCBI	1	Streptococcus pyogenes	1	SC21	Lactobacilliales
SCA90042.1	Recombinational DNA repair protein RecT (prophage associated)	0	none	Firmicutes, Bacteria	NCBI	1	Streptococcus macedonicus	1	679	Lactobacilliales
SCG89073.1	P33	0	none	Firmicutes, Bacteria	NCBI	1	Clostridium sp. uncultured	1	no_strain_in_ipg	Clostridiales
SCH39686.1	P33	0	none	Firmicutes, Bacteria	NCBI	1	Clostridium sp. uncultured	1	no_strain_in_ipg	Clostridiales
SCH81647.1	P33	0	none	Firmicutes, Bacteria	NCBI	1	Clostridium sp. uncultured	1	no_strain_in_ipg	Clostridiales
SCI24183.1	P33	0	none	Firmicutes, Bacteria	NCBI	1	Clostridium sp. uncultured	1	no_strain_in_ipg	Clostridiales
SCI52914.1	P33	0	none	Firmicutes, Bacteria	NCBI	1	Blautia sp.uncultured	1	no_strain_in_ipg	Clostridiales
SCI56680.1	P33	0	none	Firmicutes, Bacteria	NCBI	1	Flavonifractor sp. uncultured	1	no_strain_in_ipg	Clostridiales
SCJ42694.1	P33	0	none	Firmicutes, Bacteria	NCBI	1	Ruminococcus sp. uncultured	1	no_strain_in_ipg	Clostridiales
SCJ53139.1	P33	0	none	Firmicutes, Bacteria	NCBI	1	Clostridium sp. uncultured	1	no_strain_in_ipg	Clostridiales
SCJ62992.1	P33	0	none	Firmicutes, Bacteria	NCBI	1	Eubacterium sp. uncultured	1	no_strain_in_ipg	Clostridiales
SCJ95903.1	P33	0	none	Firmicutes, Bacteria	NCBI	1	Clostridium sp. uncultured	1	no_strain_in_ipg	Clostridiales
SCS64241.1	recombinase, phage RecT family protein	0	none	Firmicutes, Bacteria	NCBI	1	Staphylococcus aureus	1	type strain: MRSA941440/047440	Bacillales
SCS84692.1	recombinase, phage RecT family protein	0	none	Firmicutes, Bacteria	NCBI	1	Staphylococcus aureus	1	type strain: MRSA071	Bacillales
SCX62501.1	recombinase, phage RecT family	0	none	Firmicutes, Bacteria	NCBI	1	Lysinibacillus sp.	4	BC-14,BC-43,SG53,SG8	Bacillales
SCY80539.1	recombinase, phage RecT family	0	none	Firmicutes, Bacteria	NCBI	1	Lysinibacillus sp.	3	LD79,SG45,TC-13	Bacillales
SDG81489.1	recombinase, phage RecT family	0	none	Firmicutes, Bacteria	NCBI	1	Aneurinibacillus thermoaerophilus	1	L 420-91	Bacillales
SEI77195.1	recombination protein RecT	0	none	Firmicutes, Bacteria	NCBI	1	Paenibacillus sp.	1	181MFCol5.1	Bacillales
SFM70592.1	recombination protein RecT	0	none	Firmicutes, Bacteria	NCBI	1	Peptostreptococcus anaerobius	2	C,NCTC11460	Clostridiales
SFP17653.1	recombination protein RecT	0	none	Firmicutes, Bacteria	NCBI	1	Salibacterium halotolerans	1	S7	Bacillales
SHC40201.1	recombinase, phage RecT family protein	0	none	Firmicutes, Bacteria	NCBI	1	Staphylococcus aureus	1	3688STDY6124883	Bacillales
SMB97999.1	recombination protein RecT	0	none	Firmicutes, Bacteria	NCBI	1	Thermanaeromonas toyohensis	1	ToBE	Thermoanaerobacterales
SOY29719.1	recombination and repair protein RecT	0	none	Firmicutes, Bacteria	NCBI	1	Acetatifactor muris	1	no_strain_in_ipg	Clostridiales
SPR94887.1	putative DNA recombination protein; skin element	0	none	Firmicutes, Bacteria	NCBI	1	Bacillus pumilus	1	no_strain_in_ipg	Bacillales
SQA19318.1	Recombinational DNA repair protein RecT (prophage associated)	0	none	Firmicutes, Bacteria	NCBI	1	Streptococcus agalactiae	1	NCTC8181	Lactobacilliales
SQA20115.1	Recombinational DNA repair protein RecT (prophage associated)	0	none	Firmicutes, Bacteria	NCBI	1	Streptococcus agalactiae	1	NCTC8181	Lactobacilliales
SQB31024.1	recombinase RecT	0	none	Firmicutes, Bacteria	NCBI	1	Streptococcus dysgalactiae	1	NCTC8547	Lactobacilliales
SUJ85113.1	recombinase, phage RecT family protein	0	none	Firmicutes, Bacteria	NCBI	1	Staphylococcus aureus	1	NCTC13138	Bacillales
SUN67282.1	RecT protein	0	none	Firmicutes, Bacteria	NCBI	1	Streptococcus dysgalactiae	1	NCTC13762	Lactobacilliales
SUN67283.1	recombinase, phage RecT family protein	0	none	Firmicutes, Bacteria	NCBI	1	Streptococcus dysgalactiae	1	NCTC13762	Lactobacilliales
SUO45797.1	recombinase, phage RecT family protein	0	none	Firmicutes, Bacteria	NCBI	1	Streptococcus pyogenes	1	NCTC2218	Lactobacilliales
SUO45798.1	RecT protein	0	none	Firmicutes, Bacteria	NCBI	1	Streptococcus pyogenes	1	NCTC2218	Lactobacilliales
SUV06304.1	recombination and repair protein RecT	0	none	Firmicutes, Bacteria	NCBI	1	Bacillus megaterium	1	NCTC6005	Bacillales
SUY49750.1	protein RecT	0	none	Firmicutes, Bacteria	NCBI	1	Clostridium sphenoides	1	NCTC507	Clostridiales
SYW13692.1	Phage RecT family protein	0	none	Firmicutes, Bacteria	NCBI	1	Oenococcus oeni	1	CRBO_1391	Lactobacillales
TAN67943.1	recombinase RecT	0	none	Firmicutes, Bacteria	NCBI	1	Paeniclostridium sordellii	1	8483	Clostridiales
TDP01813.1	recombination protein RecT	0	none	Firmicutes, Bacteria	NCBI	1	Paenibacillus sp.	1	BK673	Bacillales
TFG82765.1	hypothetical protein E4G74_02220	0	none	Firmicutes, Bacteria	NCBI	1	Erysipelotrichales bacterium	1	no_strain_in_ipg	Erysipelotrichales
TNU93453.1	recombinase RecT	0	none	Firmicutes, Bacteria	NCBI	1	Bacillus velezensis	1	CD3-6	Bacillales
TQN21847.1	recombination protein RecT	0	none	Firmicutes, Bacteria	NCBI	1	Bacillus megaterium	1	3291	Bacillales
TWJ36147.1	hypothetical protein CHCC5026_3354	0	none	Firmicutes, Bacteria	NCBI	1	Bacillus licheniformis	5	B-14027,BAC-15325,BAC-16736,LMG 17658,LMG 17661	Bacillales
TWM79019.1	hypothetical protein CHCC14808_2348	0	none	Firmicutes, Bacteria	NCBI	1	Bacillus licheniformis	1	BAC-14808	Bacillales
VDG70509.1	Phage-related rekombinase protein	0	none	Firmicutes, Bacteria	NCBI	1	Clostridium carnis	1	NCTC10913	Clostridiales
VEJ94919.1	P33	0	none	Firmicutes, Bacteria	NCBI	1	Blautia sp.uncultured	1	no_strain_in_ipg	Clostridiales
VFA67784.1	recombinase, phage RecT family	0	none	Firmicutes, Bacteria	NCBI	1	Enterococcus faecalis	1	3012STDY6252244	Lactobacillales
VGQ20169.1	Recombinational DNA repair protein RecT (prophage associated)	0	none	Firmicutes, Bacteria	NCBI	1	Streptococcus pyogenes	5	K25147,K3730,K49294,K9400,K9404	Lactobacilliales
VGQ20180.1	phage RecT family protein	0	none	Firmicutes, Bacteria	NCBI	1	Streptococcus pyogenes	5	K25147,K3730,K49294,K9400,K9404	Lactobacilliales
VGR14827.1	recombinase, phage RecT family protein	0	none	Firmicutes, Bacteria	NCBI	1	Streptococcus pyogenes	1	NS426	Lactobacilliales
VGU14881.1	recombinase, phage RecT family protein	0	none	Firmicutes, Bacteria	NCBI	1	Streptococcus pyogenes	1	Bra033	Lactobacilliales
VGV46635.1	Recombinational DNA repair protein RecT (prophage associated)	0	none	Firmicutes, Bacteria	NCBI	1	Streptococcus pyogenes	1	K8543	Lactobacilliales
VGV80769.1	RecT protein	0	none	Firmicutes, Bacteria	NCBI	1	Streptococcus pyogenes	1	K4982	Lactobacilliales
VHD54220.1	RecT protein	0	none	Firmicutes, Bacteria	NCBI	1	Streptococcus pyogenes	1	K17494	Lactobacilliales
VHD54294.1	recombinase, phage RecT family protein	0	none	Firmicutes, Bacteria	NCBI	1	Streptococcus pyogenes	1	K17494	Lactobacilliales
VHG99694.1	RecT protein	0	none	Firmicutes, Bacteria	NCBI	1	Streptococcus pyogenes	1	33101V1T1	Lactobacilliales
VHG99705.1	recombinase, phage RecT family protein	0	none	Firmicutes, Bacteria	NCBI	1	Streptococcus pyogenes	1	33101V1T1	Lactobacilliales
VHI34518.1	recombinase, phage RecT family protein	0	none	Firmicutes, Bacteria	NCBI	1	Streptococcus pyogenes	3	HKU464,HKU486,HKU488	Lactobacilliales
VHI34678.1	recombinase, phage RecT family protein	0	none	Firmicutes, Bacteria	NCBI	1	Streptococcus pyogenes	4	HKU464,HKU486,HKU487,HKU488	Lactobacilliales
VHM38278.1	recombinase, phage RecT family protein	0	none	Firmicutes, Bacteria	NCBI	1	Streptococcus pyogenes	1	NS1045	Lactobacilliales
VIB25298.1	Phage-related rekombinase protein	0	none	Firmicutes, Bacteria	NCBI	1	Clostridioides difficile	2	078NET066,078NET067	Clostridiales
VIE89692.1	protein RecT	0	none	Firmicutes, Bacteria	NCBI	1	Clostridioides difficile	4	697,796,817,854	Clostridiales
VJF18246.1	RecT protein	0	none	Firmicutes, Bacteria	NCBI	1	Streptococcus pneumoniae	1	GPSC271	Lactobacilliales
VJF18253.1	phage RecT family protein	0	none	Firmicutes, Bacteria	NCBI	1	Streptococcus pneumoniae	1	GPSC271	Lactobacilliales
VJW36814.1	phage RecT family protein	0	none	Firmicutes, Bacteria	NCBI	1	Streptococcus pneumoniae	2	GPSC253,GPSC51	Lactobacilliales
VKM96711.1	Recombinational DNA repair protein RecT (prophage associated)	0	none	Firmicutes, Bacteria	NCBI	1	Streptococcus pneumoniae	1	GPSC6	Lactobacilliales
VLE16959.1	Recombinational DNA repair protein RecT (prophage associated)	0	none	Firmicutes, Bacteria	NCBI	1	Streptococcus pneumoniae	2	GPSC13,GPSC14	Lactobacilliales
VLR58101.1	phage RecT family protein	0	none	Firmicutes, Bacteria	NCBI	1	Streptococcus pneumoniae	1	GPSC12	Lactobacilliales
VLT24403.1	recombinase RecT	0	none	Firmicutes, Bacteria	NCBI	1	Streptococcus pneumoniae	1	GPSC72	Lactobacilliales
VMW00019.1	Recombinational DNA repair protein RecT (prophage associated)	0	none	Firmicutes, Bacteria	NCBI	1	Streptococcus pneumoniae	1	GPSC72	Lactobacilliales
VPT27060.1	RecT protein	0	none	Firmicutes, Bacteria	NCBI	1	Streptococcus pneumoniae	1	GPSC271	Lactobacilliales
VQD69543.1	phage RecT family protein	0	none	Firmicutes, Bacteria	NCBI	1	Streptococcus pneumoniae	2	GPSC340,GPSC474	Lactobacilliales
VQL31201.1	recombinase RecT	0	none	Firmicutes, Bacteria	NCBI	1	Streptococcus pneumoniae	1	GPSC32	Lactobacilliales
VRA27572.1	Recombinational DNA repair protein RecT (prophage associated)	0	none	Firmicutes, Bacteria	NCBI	1	Streptococcus pneumoniae	2	GPSC13,GPSC48	Lactobacilliales
VRD08895.1	recombinase RecT	0	none	Firmicutes, Bacteria	NCBI	1	Streptococcus pneumoniae	1	GPSC50	Lactobacilliales
WP_000002672.1	recombination protein RecT	0	none	Firmicutes, Bacteria	NCBI	1	Bacillus cereus	3	3a,95/8201,S2-8	Bacillales
WP_000064171.1	MULTISPECIES: recombinase RecT	0	none	Firmicutes, Bacteria	NCBI	2	Streptococcus agalactiae,Streptococcus sp.	2	GB00922,HMSC068H01	Lactobacilliales
WP_000064172.1	MULTISPECIES: recombinase RecT	0	none	Firmicutes, Bacteria	NCBI	1	Streptococcus agalactiae	13	BSU108,BSU165,BSU167,CCUG 44077,CCUG 91,FSL S3-005,FSL S3-268,GB00899,GB00975,Gottschalk 13227,STIR-CD-14,STIR-CD-25,W10F3	Lactobacilliales
WP_000138471.1	recombinase	0	none	Firmicutes, Bacteria	NCBI	1	Staphylococcus aureus	5	17-021,62-068,CIGC345D,ER03710.3,GHA/LAMRSA/2016/17	Bacillales
WP_000138473.1	recombinase	0	none	Firmicutes, Bacteria	NCBI	1	Staphylococcus aureus	10	H12893,H65863,M1177,N0426,SA75,T20118,T40867,T42722,T49198,YNSA34	Bacillales
WP_000138474.1	recombinase	0	none	Firmicutes, Bacteria	NCBI	1	Staphylococcus aureus	6	2148.N,M3016,MRSA,MSSA,UE234,VRS6	Bacillales
WP_000138477.1	recombinase	0	none	Firmicutes, Bacteria	NCBI	1	Staphylococcus aureus	7	CFSA089,F70893,F77047,F77917,H81433,IS-160,W21932	Bacillales
WP_000138478.1	recombinase	0	none	Firmicutes, Bacteria	NCBI	1	Staphylococcus aureus	100	CM05,DAR133,DAR3143,DAR3144,DAR3148,DAR3152,DAR3153,DAR3198,DAR3236,DAR5789,DAR5790,DAR5791,DAR5792,DAR5793,DAR5794,DAR5795,DAR5796,DAR5797,DAR5799,DAR5800,DAR5803,DAR5804,DAR5805,DAR5807,DAR5808,DAR5809,DAR5810,DAR5812,DAR5813,DAR5815,DAR5817,DAR5819,DAR5821,DAR5822,DAR5823,DAR5825,DAR5826,DAR5828,DAR5829,DAR5831,DAR5833,DAR5834,DAR5835,DAR5836,DAR5837,DAR5838,DAR5839,DAR5840,DAR5841,DAR5842,DAR…	Bacillales
WP_000138479.1	MULTISPECIES: recombinase	0	none	Firmicutes, Bacteria	NCBI	1	Staphylococcus aureus	21	21202,M0132,M0134,M0166,M0198,M0199,M0220,M0224,M0231,M0246,M0258,M0321,M0339,M0429,M0456,M0484,M0536,M1344,M1369,M1376,NCTC13711	Bacillales
WP_000138480.1	recombinase	0	none	Firmicutes, Bacteria	NCBI	1	Staphylococcus aureus	1	21345	Bacillales
WP_000138482.1	recombinase	0	none	Firmicutes, Bacteria	NCBI	1	Staphylococcus aureus	5	2588STDY5748117,DAR1815,DAR1938,IS-99,M0699	Bacillales
WP_000180598.1	recombinase	0	none	Firmicutes, Bacteria	NCBI	1	Staphylococcus aureus	59	21178,CQY3C001P,DAR3512,DAR3586,DAR3632,DAR3847,DAR3862,FVRH6002,IS-189,KINW6048,LAMC0011,M0048,M0070,M0082,M0104,M0164,M0184,M0200,M0228,M0288,M0334,M0368,M0372,M0375,M0415,M0432,M0519,M0631,M0642,M0648,M0683,M0698,M0704,M0708,M0734,M0785,M0799,M0819,M0823,M0851,M0887,M0934,M0956,M0993,M1089,M1099,M1227,M1283,M1287,M1567,M1572,SJOS6053,SJOS6072,SJUD6072,TW20,UCIM6015,UCIM6042,WAMC6102,Z172	Bacillales
WP_000180599.1	recombinase	0	none	Firmicutes, Bacteria	NCBI	1	Staphylococcus aureus	29	BD13582,JH1,JH9,M0136,M0142,M0149,M0153,M0190,M0245,M0528,M0535,M0551,M0587,M0681,M0687,M0728,M0763,M0804,M0818,M0832,M0869,M0872,M0885,M0904,M0917,M1015,M1182,M1232,M1310	Bacillales
WP_000180601.1	recombinase RecT	0	none	Firmicutes, Bacteria	NCBI	1	Streptococcus mitis	1	SK579	Lactobacilliales
WP_000184006.1	recombinase RecT	0	none	Firmicutes, Bacteria	NCBI	1	Streptococcus agalactiae	2	GB00874,iGBS156	Lactobacilliales
WP_000184007.1	recombinase RecT	0	none	Firmicutes, Bacteria	NCBI	1	Streptococcus agalactiae	1	CCUG 25532	Lactobacilliales
WP_000224584.1	MULTISPECIES: recombination protein RecT	0	none	Firmicutes, Bacteria	NCBI	3	Bacillus cereus,Bacillus thuringiensis,Bacillus thuringiensis serovar pakistani	3	Sbt003,T13001,VD154	Bacillales
WP_000224585.1	MULTISPECIES: recombination protein RecT	0	none	Firmicutes, Bacteria	NCBI	3	Bacillus thuringiensis,Bacillus thuringiensis serovar israelensis,Bacillus thuringiensis serovar novosibirsk	6	4H5,AM65-52,BGSC 4AX1,HD-789,HD1002,IBL 4222	Bacillales
WP_000224586.1	MULTISPECIES: recombination protein RecT	0	none	Firmicutes, Bacteria	NCBI	6	Bacillus thuringiensis,Bacillus thuringiensis serovar aizawai,Bacillus thuringiensis serovar andalousiensis,Bacillus thuringiensis serovar berliner,Bacillus thuringiensis serovar chinensis,Bacillus thuringiensis serovar thuringiensis	11	407,4A1,ATCC 10792,BGSC 4A4,BGSC 4AW1,BGSC 4J4,CT-43,Hu4-2,IS5056,T01-328,T01001	Bacillales
WP_000224587.1	recombination protein RecT	0	none	Firmicutes, Bacteria	NCBI	1	Bacillus wiedmannii	1	BAG2X1-2	Bacillales
WP_000224632.1	MULTISPECIES: recombination protein RecT	0	none	Firmicutes, Bacteria	NCBI	2	Bacillus cereus,Bacillus thuringiensis	5	AFS003338,AFS089527,AFS093334,AFS094413,AH1134	Bacillales
WP_000224633.1	recombination protein RecT	0	none	Firmicutes, Bacteria	NCBI	1	Bacillus cereus	5	AFS007234,AFS007868,AFS011202,AFS095084,F65185	Bacillales
WP_000224753.1	recombination protein RecT	0	none	Firmicutes, Bacteria	NCBI	1	Bacillus thuringiensis	1	MC28	Bacillales
WP_000224764.1	MULTISPECIES: hypothetical protein	0	none	Firmicutes, Bacteria	NCBI	2	Bacillus cereus,Bacillus toyonensis	2	AFS099561,VD115	Bacillales
WP_001262695.1	recombinase RecT	0	none	Firmicutes, Bacteria	NCBI	1	Streptococcus agalactiae	6	214,GB00984,GNUCH_SAga_15,GNUCH_SAga_16,GNUCH_SAga_19,SG-M25	Lactobacilliales
WP_001262697.1	recombinase RecT	0	none	Firmicutes, Bacteria	NCBI	1	Streptococcus agalactiae	1	FSL S3-501	Lactobacilliales
WP_001557473.1	DNA recombination protein RecT	0	none	Firmicutes, Bacteria	NCBI	1	Staphylococcus aureus	102	DAR3608,DAR3628,GGMC6004,M0001,M0027,M0032,M0036,M0045,M0120,M0124,M0125,M0176,M0185,M0210,M0242,M0281,M0300,M0302,M0305,M0322,M0325,M0327,M0331,M0333,M0335,M0345,M0388,M0389,M0444,M0502,M0503,M0516,M0532,M0539,M0547,M0548,M0561,M0568,M0588,M0604,M0611,M0613,M0638,M0647,M0664,M0679,M0701,M0714,M0733,M0737,M0742,M0747,M0752,M0759,M0762,M0770,M0784,M0787,M0808,M0809,M0812,M0861,M0863,M0865,M0868,M0…	Bacillales
WP_001567630.1	hypothetical protein	0	none	Firmicutes, Bacteria	NCBI	1	Staphylococcus aureus	1	M0326	Bacillales
WP_001619891.1	DNA recombination protein RecT	0	none	Firmicutes, Bacteria	NCBI	1	Staphylococcus aureus	1	M1255	Bacillales
WP_001633819.1	DNA recombination protein RecT	0	none	Firmicutes, Bacteria	NCBI	1	Staphylococcus aureus	2	M0108,MSSA	Bacillales
WP_002299335.1	hypothetical protein	0	none	Firmicutes, Bacteria	NCBI	2	Enterococcus faecium,Enterococcus faecium EnGen0167	2	E1636,UAA724	Lactobacillales
WP_002301573.1	MULTISPECIES: hypothetical protein	0	none	Firmicutes, Bacteria	NCBI	5	Enterococcus faecium,Enterococcus faecium EnGen0012,Enterococcus faecium EnGen0020,Enterococcus faecium EnGen0024,Enterococcus faecium EnGen0044	9	10/96A,CRL1879,E0120,E1574,E1679,E1904,E2071,M299741,VRE0576	Lactobacillales
WP_002301758.1	recombinase RecT	0	none	Firmicutes, Bacteria	NCBI	1	Enterococcus faecium	6	510,ARL09-1074a,E1679,EFM1CSP,ICIS 96,LMG 8148	Lactobacillales
WP_002303277.1	MULTISPECIES: hypothetical protein	0	none	Firmicutes, Bacteria	NCBI	3	Clostridioides difficile,Enterococcus faecium ,Enterococcus hirae	76	1,230,933,1,231,408,1,231,410,1,231,502,504,509,511,515,AUS0085,E0269,E1039,E1133,E1185,E1392,E1630,E2297,E2560,E3346,E417,E422,E6012,E6045,ERV1,ERV165,ERV26,EnGen0312,EnGen0314,EnGen0316,EnGen0318,EnGen0319,EnGen0321,EnGen0323,EnGen0375,EnGen0376,EnGen0377,H1EV10,HM1072,HM1074,MRSN 11639,MRSN 3418,NCTC12367,P1123,P1137,P1139,P1140,P1986,R446,R494,R496,R497,R501,S447,SD1C-2,TX0082,TX0133A,TX0133B…	Clostridiales/Lactobacillales
WP_002309087.1	hypothetical protein	0	none	Firmicutes, Bacteria	NCBI	1	Enterococcus faecium	2	1,141,733,10E8_DIV0421	Lactobacillales
WP_002313597.1	hypothetical protein	0	none	Firmicutes, Bacteria	NCBI	1	Enterococcus faecium	2	Com12,TX1330	Lactobacillales
WP_002314895.1	hypothetical protein	0	none	Firmicutes, Bacteria	NCBI	1	Enterococcus faecium	1	Com15	Lactobacillales
WP_002317353.1	recombinase RecT	0	none	Firmicutes, Bacteria	NCBI	1	Enterococcus faecium	4	C68,E1298,ERV38,ERV69	Lactobacillales
WP_002317586.1	recombinase RecT	0	none	Firmicutes, Bacteria	NCBI	1	Enterococcus faecium	3	D344RRF x C68,D344SRF,TC 6	Lactobacillales
WP_002330130.1	DNA recombination protein RecT	0	none	Firmicutes, Bacteria	NCBI	1	Enterococcus faecium EnGen0017	1	E1050	Lactobacillales
WP_002331683.1	hypothetical protein	0	none	Firmicutes, Bacteria	NCBI	2	Enterococcus faecium,Enterococcus faecium EnGen0004	5	E1071,E1258,IHC12,R499,VRECG13	Lactobacillales
WP_002333044.1	DNA recombination protein RecT	0	none	Firmicutes, Bacteria	NCBI	2	Enterococcus faecium,Enterococcus faecium EnGen0009	2	3012STDY6046005,E1573	Lactobacillales
WP_002334203.1	MULTISPECIES: DNA recombination protein RecT	0	none	Firmicutes, Bacteria	NCBI	1	Enterococcus faecium	11	CICC 21605,E1576,E1578,E1622,E1623,FB129-CNAB4,H17243,H17494,UC7256,VAN 219,VAN 222	Lactobacillales
WP_002334723.1	DNA recombination protein RecT	0	none	Firmicutes, Bacteria	NCBI	3	Enterococcus faecium,Enterococcus faecium EnGen0003,Enterococcus faecium EnGen0038	3	CVM N59711F,E1590,E2620	Lactobacillales
WP_002335808.1	recombinase RecT	0	none	Firmicutes, Bacteria	NCBI	2	Enterococcus faecium EnGen0028,Enterococcus faecium EnGen0130	2	841V03,E1604	Lactobacillales
WP_002341760.1	recombinase RecT	0	none	Firmicutes, Bacteria	NCBI	2	Enterococcus faecium,Enterococcus faecium EnGen0024	5	10/96A,58M,E1904,ERV1,P1190	Lactobacillales
WP_002365126.1	recombinase RecT	0	none	Firmicutes, Bacteria	NCBI	5	Enterococcus faecalis,Enterococcus faecalis EnGen0115,Enterococcus faecalis EnGen0279,Enterococcus faecalis EnGen0351,Enterococcus faecalis EnGen0352	6	12107,DS5,P9 CL A7,T10,T9,UAA769	Lactobacillales
WP_002366336.1	hypothetical protein	0	none	Firmicutes, Bacteria	NCBI	1	Enterococcus faecalis	6	02-MB-BW-10,AR01/DG,ARO1/DG,R76,TX0109,UAA943	Lactobacillales
WP_002369907.1	MULTISPECIES: hypothetical protein	0	none	Firmicutes, Bacteria	NCBI	1	Enterococcus faecalis	18	A-2-1,ATCC 19433,B1005,B1290,B4148,B878,B939,E99,F1,HIP11704,R378,RMC1,SS-7,T4,TUSoD Ef11,TX0411,TX0645,TX0855	Lactobacillales
WP_002370008.1	recombinase RecT	0	none	Firmicutes, Bacteria	NCBI	1	Enterococcus faecalis	4	ATCC 29212,C112,HIP11704,TX0630	Lactobacillales
WP_002371606.1	recombinase RecT	0	none	Firmicutes, Bacteria	NCBI	1	Enterococcus faecalis	8	06-MB-S-04,06-MB-S-10,52AC,ATCC 27275,GAN13,JH1,T15,TX0855	Lactobacillales
WP_002373929.1	recombinase RecT	0	none	Firmicutes, Bacteria	NCBI	1	Enterococcus faecalis	1	E1Sol	Lactobacillales
WP_002380443.1	hypothetical protein	0	none	Firmicutes, Bacteria	NCBI	12	Enterococcus faecalis,Enterococcus faecalis EnGen0244,Enterococcus faecalis EnGen0245,Enterococcus faecalis EnGen0246,Enterococcus faecalis EnGen0247,Enterococcus faecalis EnGen0251,Enterococcus faecalis EnGen0298,Enterococcus faecalis EnGen0302,Enterococcus faecalis EnGen0303,Enterococcus faecalis EnGen0306,Enterococcus faecalis EnGen0311,Enterococcus faecalis EnGen0370	13	CH116,CH136,CH188,CH19,Ned10,RM4679,SF105,SF339,T14,TX0630,TX0635,WH257,WH571	Lactobacillales
WP_002380492.1	hypothetical protein	0	none	Firmicutes, Bacteria	NCBI	6	Enterococcus faecalis,Enterococcus faecalis EnGen0351,Enterococcus faecalis EnGen0403,Enterococcus faecalis EnGen0404,Enterococcus faecalis EnGen0405,Enterococcus faecalis EnGen0408	7	CH188,EnGen0403,EnGen0404,EnGen0405,EnGen0408,N010.J-3,T9	Lactobacillales
WP_002380835.1	recombinase RecT	0	none	Firmicutes, Bacteria	NCBI	3	Enterococcus faecalis,Enterococcus faecalis EnGen0246,Enterococcus faecalis EnGen0302,Enterococcus faecalis EnGen0306	5	CH116,CH136,CH188,CH19,H25	Lactobacillales
WP_002382579.1	MULTISPECIES: hypothetical protein	0	none	Firmicutes, Bacteria	NCBI	1	Enterococcus faecalis	26	B1921,B2207,ERV103,ERV116,ERV129,ERV25,ERV31,ERV37,ERV41,ERV62,ERV63,ERV65,ERV68,ERV72,ERV73,ERV81,ERV85,ERV93,L3451,Merz151,SF24397,SF24413,SF28073,T12,TX0104,TX1341	Lactobacillales
WP_002385646.1	recombinase RecT	0	none	Firmicutes, Bacteria	NCBI	1	Enterococcus faecalis	8	10244,ATCC 29200,C 19315 led 1b pp (SCV),C19315WT,CECT 7121,Com 6,MTUP9,TX4244	Lactobacillales
WP_002388458.1	recombinase RecT	0	none	Firmicutes, Bacteria	NCBI	1	Enterococcus faecalis	9	ERV41,ERV62,ERV63,ERV65,ERV68,ERV72,ERV73,ERV93,T8	Lactobacillales
WP_002391452.1	recombinase RecT	0	none	Firmicutes, Bacteria	NCBI	1	Enterococcus faecalis	4	CVM N52623,CVM N53761,PC1.1,WZ34-2	Lactobacillales
WP_002393136.1	recombinase RecT	0	none	Firmicutes, Bacteria	NCBI	8	Enterococcus faecalis,Enterococcus faecalis 918,Enterococcus faecalis EnGen0061,Enterococcus faecalis EnGen0064,Enterococcus faecalis EnGen0065,Enterococcus faecalis EnGen0300,Enterococcus faecalis EnGen0366,Enterococcus faecalis EnGen0370	10	599951,8-2,918,B15725,B56765,B69486,EnGen0426,SF21521,SF339,TX0630	Lactobacillales
WP_002393794.1	MULTISPECIES: recombinase RecT	0	none	Firmicutes, Bacteria	NCBI	1	Enterococcus faecalis	85	11-7,A-3-1,B1005,B1138,B1249,B1290,B1327,B1376,B1385,B1441,B1505,B1532,B1586,B1618,B1623,B1678,B1696,B1719,B1734,B1843,B1851,B1874,B1933,B2202,B2211,B2255,B2277,B2391,B2488,B2535,B2557,B2593,B2670,B2685,B2687,B2802,B2813,B2864,B2867,B2949,B3031,B3042,B3053,B3119,B3126,B3196,B3286,B4008,B4018,B4148,B4163,B4259,B4267,B4270,B4411,B4568,B4638,B4672,B4674,B4969,B5035,B5076,B878,B939,EnGen0403,EnGen040…	Lactobacillales
WP_002396428.1	recombinase RecT	0	none	Firmicutes, Bacteria	NCBI	1	Enterococcus faecalis	2	CVM N59584F,TX1342	Lactobacillales
WP_002397751.1	recombinase RecT	0	none	Firmicutes, Bacteria	NCBI	1	Enterococcus faecalis	1	TX1302	Lactobacillales
WP_002398083.1	recombinase RecT	0	none	Firmicutes, Bacteria	NCBI	1	Enterococcus faecalis	1	TX1302	Lactobacillales
WP_002399411.1	recombinase RecT	0	none	Firmicutes, Bacteria	NCBI	4	Enterococcus faecalis,Enterococcus faecalis EnGen0212,Enterococcus faecalis EnGen0239,Enterococcus faecalis EnGen0339	6	336,728T,B3336,SF26630,TR161,TX0027	Lactobacillales
WP_002399592.1	MULTISPECIES: recombinase RecT	0	none	Firmicutes, Bacteria	NCBI	1	Enterococcus faecalis	74	7430821-4,79-3,B1005,B1138,B1249,B1290,B1327,B1376,B1385,B1441,B1505,B1532,B1586,B1618,B1623,B1678,B1696,B1719,B1734,B1843,B1851,B1874,B1933,B2202,B2211,B2255,B2277,B2391,B2488,B2535,B2557,B2593,B2670,B2685,B2687,B2802,B2813,B2864,B2867,B2949,B3031,B3053,B3119,B3126,B3196,B3286,B4008,B4018,B4148,B4163,B4259,B4267,B4270,B4411,B4568,B4638,B4672,B4674,B4969,B5035,B878,B939,EnGen0410,EnGen0415,EnGen0…	Lactobacillales
WP_002405951.1	recombinase RecT	0	none	Firmicutes, Bacteria	NCBI	4	Enterococcus faecalis,Enterococcus faecalis EnGen0247,Enterococcus faecalis EnGen0251,Enterococcus faecalis EnGen0311	4	TX0635,WH245,WH257,WH571	Lactobacillales
WP_002406163.1	recombinase RecT	0	none	Firmicutes, Bacteria	NCBI	6	Enterococcus faecalis,Enterococcus faecalis EnGen0281,Enterococcus faecalis EnGen0342,Enterococcus faecalis EnGen0354,Enterococcus faecalis EnGen0365,Enterococcus faecalis EnGen0369	7	39-5,ELS8-4,F1,Pan7,RMC1,SS-7,TX0411	Lactobacillales
WP_002410881.1	recombinase RecT	0	none	Firmicutes, Bacteria	NCBI	1	Enterococcus faecalis	2	TX2141,WKS-26-18-2	Lactobacillales
WP_002415270.1	recombinase RecT	0	none	Firmicutes, Bacteria	NCBI	1	Enterococcus faecalis	5	599,CVM N59600F,DM7-2,GH15,NJ44	Lactobacillales
WP_002493403.1	recombinase RecT	0	none	Firmicutes, Bacteria	NCBI	1	Staphylococcus epidermidis	2	NIHLM087,NIHLM095	Bacillales
WP_002502044.1	MULTISPECIES: recombinase RecT	0	none	Firmicutes, Bacteria	NCBI	2	Staphylococcus epidermidis,Staphylococcus sp.	3	HMSC070D07,NIHLM015,SEYJ101	Bacillales
WP_002507755.1	DNA recombination protein RecT	0	none	Firmicutes, Bacteria	NCBI	1	Staphylococcus sp.	1	OJ82	Bacillales
WP_002512342.1	DNA recombination protein RecT	0	none	Firmicutes, Bacteria	NCBI	1	Staphylococcus equorum	1	Mu2	Bacillales
WP_002566991.1	DNA recombination protein RecT	0	none	Firmicutes, Bacteria	NCBI	1	Clostridium bolteae	4	90A5,90B7,ATCC BAA-613,WAL-14578	Clostridiales
WP_002586434.1	DNA recombination protein RecT	0	none	Firmicutes, Bacteria	NCBI	1	Clostridium clostridioforme	1	90A6	Clostridiales
WP_002589040.1	DNA recombination protein RecT	0	none	Firmicutes, Bacteria	NCBI	1	Clostridium clostridioforme	3	90A1,90A4,WAL-7855	Clostridiales
WP_002593638.1	recombinase RecT	0	none	Firmicutes, Bacteria	NCBI	1	Clostridium clostridioforme	1	90A8	Clostridiales
WP_002595146.1	DNA recombination protein RecT	0	none	Firmicutes, Bacteria	NCBI	1	Clostridium clostridioforme	1	90A8	Clostridiales
WP_002839251.1	DNA recombination protein RecT	0	none	Firmicutes, Bacteria	NCBI	1	Finegoldia magna	1	BVS033A4	Tissierellales
WP_002841570.1	DNA recombination protein RecT	0	none	Firmicutes, Bacteria	NCBI	1	Finegoldia magna	1	SY403409CC001050417	Tissierellales
WP_002845682.1	recombinase RecT	0	none	Firmicutes, Bacteria	NCBI	1	Peptostreptococcus anaerobius	1	VPI 4330	Clostridiales
WP_002988361.1	DNA recombination protein RecT	0	none	Firmicutes, Bacteria	NCBI	1	Streptococcus pyogenes	6	HKU QMH11M0907901,HKU360,HKU488,INFECT3032_SPY,STAB13021,emm58	Lactobacilliales
WP_003047456.1	DNA recombination protein RecT	0	RecT/PDDEXK-like (DUF3799)/?/RuvC	Firmicutes, Viruses (T)	NCBI	1	Streptococcus phage Javan94	1	FSL Z3-227	Lactobacilliales
WP_003051755.1	recombinase RecT	0	RecT/?/PDDEXK-like (DUF3799)/	Firmicutes, Viruses (T)	NCBI	1	Streptococcus phage Javan118	1	ATCC 27957	Lactobacilliales
WP_003052434.1	recombinase RecT	0	RecT/PDDEXK-like (DUF3799)/HTH_XRE	Firmicutes, Viruses (T)	NCBI	1	Streptococcus phage Javan119	1	ATCC 27957	Lactobacilliales
WP_003059213.1	DNA recombination protein RecT	0	none	Firmicutes, Bacteria	NCBI	1	Streptococcus dysgalactiae subsp. equisimilis	2	NCTC13762,SK1249	Lactobacilliales
WP_003127766.1	recombinase RecT	0	none	Firmicutes, Bacteria	NCBI	1	Enterococcus gallinarum	1	EG2	Lactobacillales
WP_003179267.1	recombinase RecT	0	none	Firmicutes, Bacteria	NCBI	1	Bacillus licheniformis	1	WX-02	Bacillales
WP_003212883.1	recombinase RecT	0	none	Firmicutes, Bacteria	NCBI	1	Bacillus pumilus	3	ATCC 7061,CB01,NCTC10337	Bacillales
WP_003229907.1	MULTISPECIES: recombinase RecT	0	none	Firmicutes, Bacteria	NCBI	2	Bacillus murimartini,Bacillus subtilis	15	168,3NA,6051-HGW,AG1839,BEST7003,JH642,KCTC 1028,LMG21005,MB73/2,NCIB 3610,PY79,QH-1,SC-8,TO-A,no_strain_in_ipg	Bacillales
WP_003359703.1	hypothetical protein	0	none	Firmicutes, Bacteria	NCBI	1	Clostridium botulinum	5	An436,Bf,F2534/89,H130580885,H134990001	Clostridiales
WP_003374175.1	recombinase RecT	0	none	Firmicutes, Bacteria	NCBI	1	Clostridium botulinum	6	'BoNT E Beluga',Beluga,CB-K-37E,CDC 5247,IFR 18/006,IFR 18/159	Clostridiales
WP_003392438.1	recombinational DNA repair protein RecT (prophage associated)	0	none	Firmicutes, Bacteria	NCBI	1	Clostridium botulinum	4	A2 117,B2 267,CFSAN001627,no_strain_in_ipg	Clostridiales
WP_003397154.1	recombinase RecT	0	none	Firmicutes, Bacteria	NCBI	1	Clostridium botulinum	6	277-00,429-13,CFSAN001627,CFSAN024410,IFR 18/037,IFR 18/044	Clostridiales
WP_003407752.1	DNA recombination protein RecT	0	none	Firmicutes, Bacteria	NCBI	1	Clostridium butyricum	4	5521,ATCC 43755,BL-5262-9RE,BoNT E BL5262	Clostridiales
WP_003490709.1	DNA recombination protein RecT	0	none	Firmicutes, Bacteria	NCBI	1	Clostridium sporogenes	5	IFR 18/069,IFR 18/070,IFR 18/098,IFR 18/102,PA 3679	Clostridiales
WP_003503008.1	recombinase	0	none	Firmicutes, Bacteria	NCBI	1	Clostridium symbiosum	1	WAL-14163	Clostridiales
WP_003530355.1	DNA recombination protein RecT	0	none	Firmicutes, Bacteria	NCBI	1	Clostridium leptum	1	DSM 753	Clostridiales
WP_003560173.1	recombinase RecT	0	none	Firmicutes, Bacteria	NCBI	1	Lactobacillus buchneri	2	ATCC 11577,LMG 07934	Lactobacillales
WP_003566461.1	MULTISPECIES: recombinase RecT	0	none	Firmicutes, Bacteria	NCBI	1	Lactobacillus casei	1	12A	Lactobacillales
WP_003582002.1	DNA recombination protein RecT	0	none	Firmicutes, Bacteria	NCBI	1	Lactobacillus casei	1	A2-362	Lactobacillales
WP_003582303.1	DNA recombination protein RecT	0	none	Firmicutes, Bacteria	NCBI	1	Lactobacillus casei	1	A2-362	Lactobacillales
WP_003585040.1	DNA recombination protein RecT	0	none	Firmicutes, Bacteria	NCBI	1	Lactobacillus paracasei	2	CRF28,FAM6161	Lactobacillales
WP_003587667.1	DNA recombination protein RecT	0	none	Firmicutes, Bacteria	NCBI	1	Lactobacillus paracasei subsp. paracasei	6	CNCM I-4649,FAM19353,FAM3228,FAM7821,M36,RI-195	Lactobacillales
WP_003593172.1	DNA recombination protein RecT	0	none	Firmicutes, Bacteria	NCBI	1	Lactobacillus paracasei	1	UCD174	Lactobacillales
WP_003595422.1	DNA recombination protein RecT	0	none	Firmicutes, Bacteria	NCBI	1	Lactobacillus paracasei	1	UCD174	Lactobacillales
WP_003607020.1	MULTISPECIES: DNA recombination protein RecT	0	none	Firmicutes, Bacteria	NCBI	2	Lactobacillus paracasei,Lactobacillus sp.	6	AM33-2AC,DPC4206,DPC4536,DS1_6,Lpc-37,Lpp74	Lactobacillales
WP_003609517.1	recombinase RecT	0	none	Firmicutes, Bacteria	NCBI	1	Weissella confusa	1	LBAE C39-2	Lactobacillales
WP_003642797.1	recombinase RecT	0	none	Firmicutes, Bacteria	NCBI	2	Lactobacillus plantarum,Lactobacillus plantarum subsp. plantarum	6	5-2,ATCC 14917,DietG20.2.2_EE,IDCC3501,LP3,NCTC13644	Lactobacillales
WP_003657844.1	DNA recombination protein RecT	0	none	Firmicutes, Bacteria	NCBI	1	Lactobacillus paracasei subsp. paracasei	2	362.5013889,8700:2	Lactobacillales
WP_003690559.1	DNA recombination protein RecT	0	none	Firmicutes, Bacteria	NCBI	1	Lactobacillus mali	2	DSM 20444,LM596	Lactobacillales
WP_003722562.1	recombinase RecT	0	none	Firmicutes, Bacteria	NCBI	1	Listeria monocytogenes	6	1/2a F6854,F6900,FDA870930-59-87,FLAG-05493,FSLC1-111,G3975/DD6292; F6900	Bacillales
WP_003725086.1	recombinase RecT	0	none	Firmicutes, Bacteria	NCBI	2	Listeria innocua,Listeria monocytogenes	6	18ZQLM11,4b H7858,CFSAN004330,CFSAN054108,FSLF6-0366,TTU_469	Bacillales
WP_003731807.1	recombinase RecT	0	none	Firmicutes, Bacteria	NCBI	1	Listeria monocytogenes	5	10-092876-0055 LM4,FSIS11812467,FSL N1-017,FSLN1-017,N1-011A	Bacillales
WP_003740960.1	recombinase RecT	0	none	Firmicutes, Bacteria	NCBI	2	Listeria innocua,Listeria monocytogenes	6	C1-387,HM00108598,J1776,J1816,J1817,TTU_455	Bacillales
WP_004234437.1	Recombinational DNA repair protein	0	RecT/PDDEXK-like (DUF3799)/SSB/RusA	Firmicutes, Viruses (T)	NCBI	1	Streptococcus phage Javan393	1	KRS-02083	Lactobacilliales
WP_004404317.1	DNA recombination protein RecT	0	none	Firmicutes, Bacteria	NCBI	1	Thermoanaerobacter thermohydrosulfuricus	1	WC1	Thermoanaerobacterales
WP_004405559.1	MULTISPECIES: DNA recombination protein RecT	0	none	Firmicutes, Bacteria	NCBI	2	Thermoanaerobacter italicus,Thermoanaerobacter thermohydrosulfuricus	2	Ab9,WC1	Thermoanaerobacterales
WP_004438645.1	recombination protein RecT	0	none	Firmicutes, Bacteria	NCBI	1	Bacillus methanolicus	1	PB1	Bacillales
WP_004440738.1	recombinase RecT	0	none	Firmicutes, Bacteria	NCBI	1	Clostridium botulinum	6	CDC_67190,CDC_69094,CFSAN034202,H090460721,Hall 8857Ab,NCTC 2916	Clostridiales
WP_004441581.1	MULTISPECIES: recombinase RecT	0	none	Firmicutes, Bacteria	NCBI	1	Clostridium botulinum	6	657,Bf,CDC69057,CDC_1436,CDC_297,F634	Clostridiales
WP_004452056.1	recombinase RecT	0	none	Firmicutes, Bacteria	NCBI	1	Clostridium botulinum	10	A2B3 87,Af84,B2 275,B2 331,CFSAN001628,F 357,H04402 065,Kyoto,Okra,food_20	Clostridiales
WP_004562018.1	DNA recombination protein RecT	0	none	Firmicutes, Bacteria	NCBI	1	Lactobacillus paracasei subsp. paracasei	4	ATCC 25302,DSM 5622,INF 456,JCM 8130	Lactobacillales
WP_004697589.1	DNA recombination protein RecT	0	none	Firmicutes, Bacteria	NCBI	1	Veillonella parvula	1	ACS-068-V-Sch12	Veillonellales
WP_004799991.1	recombinase	0	none	Firmicutes, Bacteria	NCBI	1	Absiella dolichum	1	DSM 3991	Erysipelotrichales
WP_004818130.1	DNA recombination protein RecT	0	none	Firmicutes, Bacteria	NCBI	1	Anaerococcus hydrogenalis	1	ACS-025-V-Sch4	Tissierellales
WP_004836124.1	DNA recombination protein RecT	0	none	Firmicutes, Bacteria	NCBI	1	Anaerococcus tetradius	1	ATCC 35098	Tissierellales
WP_005214984.1	phage recombination protein Bet	0	none	Firmicutes, Bacteria	NCBI	1	Clostridium celatum	1	DSM 1785	Clostridiales
WP_005380400.1	DNA recombination protein RecT	0	none	Firmicutes, Bacteria	NCBI	1	Veillonella atypica	1	ACS-134-V-Col7a	Veillonellales
WP_005472032.1	MULTISPECIES: hypothetical protein	0	none	Firmicutes, Bacteria	NCBI	2	Enterococcus gallinarum,Enterococcus saccharolyticus	5	2A8_DIV0586,30_1,EGR748,P8 C A14,W17	Lactobacillales
WP_005551399.1	hypothetical protein	0	none	Firmicutes, Bacteria	NCBI	1	Paenibacillus alvei	2	DSM 29,MP1	Bacillales
WP_005711348.1	recombinase RecT	0	none	Firmicutes, Bacteria	NCBI	1	Lactobacillus rhamnosus	6	ATCC 21052,BFE5264,CLS17,DS3_11,LOCK900,R0011	Lactobacillales
WP_005716155.1	MULTISPECIES: recombinase RecT	0	none	Firmicutes, Bacteria	NCBI	1	Lactobacillus rhamnosus	6	24,308,AMC010,LRHMDP2,LRHMDP3,Lr140	Lactobacillales
WP_005879813.1	DNA recombination protein RecT	0	none	Firmicutes, Bacteria	NCBI	1	Enterococcus durans	2	4928STDY7071465,IPLA 655	Lactobacillales
WP_005951453.1	hypothetical protein	0	none	Firmicutes, Bacteria	NCBI	2	Blautia hydrogenotrophica,uncultured Blautia sp.	3	2789STDY5608857,DSM 10507,no_strain_in_ipg	Clostridiales
WP_006192049.1	DNA recombination protein RecT	0	none	Firmicutes, Bacteria	NCBI	1	Selenomonas sputigena	1	ATCC 35185	Selenomonadales
WP_006694085.1	DNA recombination protein RecT	0	none	Firmicutes, Bacteria	NCBI	1	Selenomonas noxia	1	ATCC 43541	Selenomonadales
WP_006790991.1	DNA recombination protein RecT	0	none	Firmicutes, Bacteria	NCBI	1	Anaeroglobus geminatus	1	F0357	Veillonellales
WP_006845711.1	recombinase RecT	0	none	Firmicutes, Bacteria	NCBI	1	Weissella koreensis	1	KCTC 3621	Lactobacillales
WP_006941760.1	DNA recombination protein RecT	0	none	Firmicutes, Bacteria	NCBI	1	Megasphaera micronuciformis	1	F0359	Veillonellales
WP_007132783.1	RecT protein	0	none	Firmicutes, Bacteria	NCBI	1	Paenibacillus lactis	1	154	Bacillales
WP_007489191.1	recombinase	0	none	Firmicutes, Bacteria	NCBI	1	Flavonifractor plautii	2	ATCC 29863,JCM 32125	Clostridiales
WP_007497225.1	recombination protein RecT	0	none	Firmicutes, Bacteria	NCBI	1	Bacillus stratosphericus	1	LAMA 585	Bacillales
WP_007505809.1	recombination protein RecT	0	none	Firmicutes, Bacteria	NCBI	1	Caldalkalibacillus thermarum	1	TA2.A1	Bacillales
WP_007554467.1	DNA recombination protein RecT	0	none	Firmicutes, Bacteria	NCBI	1	Dialister micraerophilus	1	UPII 345-E	Veillonellales
WP_007722478.1	hypothetical protein	0	none	Firmicutes, Bacteria	NCBI	1	Carnobacterium sp.	1	AT7	Lactobacillaes
WP_007930560.1	MULTISPECIES: DNA recombination protein RecT	0	none	Firmicutes, Bacteria	NCBI	1	Pelosinus fermentans	4	A11,B4,R7,R7, DSM 17108	Selenomonadales
WP_008348775.1	MULTISPECIES: recombination protein RecT	0	none	Firmicutes, Bacteria	NCBI	2	Bacillus altitudinis,Bacillus sp.	2	CHB19,KACC 16563	Bacillales
WP_008377689.1	hypothetical protein	0	none	Firmicutes, Bacteria	NCBI	1	Enterococcus sp.	1	C1	Lactobacillales
WP_008393550.1	recombinase	0	none	Firmicutes, Bacteria	NCBI	2	Anaerostipes hadrus,Clostridium sp.	2	SS2/1,SSC/2	Clostridiales
WP_008422199.1	recombinase, phage RecT family	0	none	Firmicutes, Bacteria	NCBI	1	Clostridium sp.	2	LS,Maddingley MBC34-26	Clostridiales
WP_008426471.1	recombinase RecT	0	none	Firmicutes, Bacteria	NCBI	1	Clostridium sp.	2	LS,Maddingley MBC34-26	Clostridiales
WP_008497890.1	recombinase RecT	0	none	Firmicutes, Bacteria	NCBI	1	Planococcus halocryophilus	2	DSM 24743,Or1	Bacillales
WP_008537786.1	phage RecT family recombinase	0	none	Firmicutes, Bacteria	NCBI	1	Megamonas funiformis	2	JCM 14723,YIT 11815	Selenomonadales
WP_008592617.1	recombination protein RecT	0	none	Firmicutes, Bacteria	NCBI	1	Salimicrobium jeotgali	1	MJ3	Bacillales
WP_008601717.1	MULTISPECIES: DNA recombination protein RecT	0	none	Firmicutes, Bacteria	NCBI	1	Veillonella sp.	1	6_1_27	Veillonellales
WP_008635173.1	recombination protein RecT	0	none	Firmicutes, Bacteria	NCBI	1	Halobacillus sp.	1	BAB-2008	Bacillales
WP_008715515.1	DNA recombination protein RecT	0	none	Firmicutes, Bacteria	NCBI	1	Veillonella sp.	1	3_1_44	Veillonellales
WP_008754232.1	recombinase	0	none	Firmicutes, Bacteria	NCBI	1	Lachnoanaerobaculum saburreum	1	F0468	Clostridiales
WP_008908141.1	recombinase	0	none	Firmicutes, Bacteria	NCBI	1	Caloramator australicus	1	RC3	Clostridiales
WP_009014655.1	DNA recombination protein RecT	0	none	Firmicutes, Bacteria	NCBI	1	Acidaminococcus intestini	1	D21	Acidaminococcales
WP_009257856.1	recombinase	0	none	Firmicutes, Bacteria	NCBI	1	Lachnospiraceae bacterium	1	7_1_58FAA	Clostridiales
WP_009262098.1	DNA recombination protein RecT	0	none	Firmicutes, Bacteria	NCBI	1	Lachnospiraceae bacterium	1	9_1_43BFAA	Clostridiales
WP_009328669.1	MULTISPECIES: recombination protein RecT	0	none	Firmicutes, Bacteria	NCBI	2	Bacillus licheniformis,Bacillus sp.	2	B4090_201601,BT1B_CT2	Bacillales
WP_009330641.1	hypothetical protein	0	none	Firmicutes, Bacteria	NCBI	1	Bacillus sp.	1	2_A_57_CT2	Bacillales
WP_009498086.1	DNA recombination protein RecT	0	none	Firmicutes, Bacteria	NCBI	1	Sporosarcina newyorkensis	1	2681	Bacillales
WP_009524931.1	DNA recombination protein RecT	0	none	Firmicutes, Bacteria	NCBI	1	Peptoanaerobacter stomatis	1	ACC19a	Clostridiales
WP_009528470.1	hypothetical protein	0	none	Firmicutes, Bacteria	NCBI	1	Peptoanaerobacter stomatis	1	CM5	Clostridiales
WP_009730577.1	recombinase RecT	0	none	Firmicutes, Bacteria	NCBI	1	Streptococcus sp.	1	F0441	Lactobacilliales
WP_009753137.1	DNA recombination protein RecT	0	none	Firmicutes, Bacteria	NCBI	1	Selenomonas sp. oral taxon 149	1	67H29BP	Selenomonadales
WP_009894690.1	DNA recombination protein RecT	0	none	Firmicutes, Bacteria	NCBI	2	Clostridioides difficile,Clostridium sp.	38	CD113,CD129,CD131,CD149,CD166,CD181,CD200,CD3,CD40,CD43,CD47,CD86,CD92,DA00129,DA00142,DA00165,DA00191,DA00195,DA00211,DA00238,DA00273,DA00305,E14,E23,E25,F152,Gcol.A28,HMSC19B11,HMSC19B12,HMSC19D02,HMSC19D07,P48,P69,P8,T15,T22,T6,Y384	Clostridiales
WP_010007836.1	recombinase	0	none	Firmicutes, Bacteria	NCBI	1	Leuconostoc fallax	1	ATCC 700006	Lactobacillales
WP_010016297.1	recombinase	0	none	Firmicutes, Bacteria	NCBI	1	Leuconostoc gelidum	1	KCTC 3527	Lactobacillales
WP_010295984.1	DNA recombination protein RecT	0	none	Firmicutes, Bacteria	NCBI	1	Clostridium senegalense	1	JC122T	Clostridiales
WP_010329836.1	recombination protein RecT	0	none	Firmicutes, Bacteria	NCBI	1	Bacillus vallismortis	2	DSM 11031,DV1-F-3	Bacillales
WP_010706379.1	DNA recombination protein RecT	0	none	Firmicutes, Bacteria	NCBI	1	Enterococcus faecium EnGen0041	1	E2966	Lactobacillales
WP_010706854.1	recombinase RecT	0	none	Firmicutes, Bacteria	NCBI	1	Enterococcus faecalis	5	10244,B15725,B69486,BM4654,VNMU059	Lactobacillales
WP_010707144.1	recombinase RecT	0	none	Firmicutes, Bacteria	NCBI	1	Enterococcus faecalis EnGen0062	1	B16457	Lactobacillales
WP_010708318.1	DNA recombination protein RecT	0	none	Firmicutes, Bacteria	NCBI	4	Enterococcus faecalis,Enterococcus faecalis EnGen0061,Enterococcus faecalis EnGen0079,Enterococcus faecalis EnGen0348	5	7330245-2,B56765,D3,EF348,FDAARGOS_322	Lactobacillales
WP_010708604.1	recombinase RecT	0	none	Firmicutes, Bacteria	NCBI	1	Enterococcus faecalis EnGen0066	1	B84847	Lactobacillales
WP_010710507.1	recombinase RecT	0	none	Firmicutes, Bacteria	NCBI	11	Enterococcus faecalis,Enterococcus faecalis EnGen0058,Enterococcus faecalis EnGen0073,Enterococcus faecalis EnGen0074,Enterococcus faecalis EnGen0102,Enterococcus faecalis EnGen0103,Enterococcus faecalis EnGen0104,Enterococcus faecalis EnGen0105,Enterococcus faecalis EnGen0116,Enterococcus faecalis EnGen0117,Enterococcus faecalis EnGen0118	11	182970,2630V05,2924,AR01-215,UAA902,UAA903,UAA904,UAA905,UAA906,UAA907,UAA943	Lactobacillales
WP_010711085.1	recombinase RecT	0	none	Firmicutes, Bacteria	NCBI	3	Enterococcus faecalis EnGen0060,Enterococcus faecalis EnGen0075,Enterococcus faecalis EnGen0083	3	19116,7330257-1,7430275-3	Lactobacillales
WP_010712984.1	recombinase RecT	0	none	Firmicutes, Bacteria	NCBI	2	Enterococcus faecalis,Enterococcus faecalis EnGen0081	2	19,7330259-5	Lactobacillales
WP_010716847.1	DNA recombination protein RecT	0	none	Firmicutes, Bacteria	NCBI	2	Enterococcus faecalis,Enterococcus faecalis EnGen0115	2	14EA1,UAA769	Lactobacillales
WP_010717378.1	recombinase RecT	0	none	Firmicutes, Bacteria	NCBI	2	Enterococcus faecalis,Enterococcus faecalis EnGen0101	5	ARO1/DG,ATCC 19433,CVM N59959F,UAA823,W314	Lactobacillales
WP_010718788.1	recombinase RecT	0	none	Firmicutes, Bacteria	NCBI	1	Enterococcus hirae	1	EnGen0127	Lactobacillales
WP_010720132.1	DNA recombination protein RecT	0	none	Firmicutes, Bacteria	NCBI	1	Enterococcus hirae	2	EnGen0127,F0321D 238	Lactobacillales
WP_010724164.1	DNA recombination protein RecT	0	none	Firmicutes, Bacteria	NCBI	2	Enterococcus faecium,Enterococcus faecium EnGen0191	3	DB-1,E1298,HM1073	Lactobacillales
WP_010725781.1	recombinase RecT	0	none	Firmicutes, Bacteria	NCBI	1	Enterococcus faecium EnGen0162	1	UAA719	Lactobacillales
WP_010728698.1	MULTISPECIES: DNA recombination protein RecT	0	none	Firmicutes, Bacteria	NCBI	5	Enterococcus faecium,Enterococcus faecium EnGen0174,Enterococcus faecium EnGen0371,Enterococcus lactis,Enterococcus mundtii	5	CICC 24101,CVM N52769,CVM N55263,VAN 327,VAN 335	Lactobacillales
WP_010729170.1	DNA recombination protein RecT	0	none	Firmicutes, Bacteria	NCBI	2	Enterococcus faecium EnGen0175,Enterococcus faecium	5	6605,GS-61,IQ110,SD3B-2,VAN 342	Lactobacillales
WP_010730099.1	recombinase RecT	0	none	Firmicutes, Bacteria	NCBI	2	Enterococcus faecalis,Enterococcus faecalis EnGen0232	2	EnGen0253,UAA948	Lactobacillales
WP_010730722.1	recombinase RecT	0	none	Firmicutes, Bacteria	NCBI	2	Enterococcus faecalis EnGen0233,Enterococcus faecalis EnGen0234	2	UAA1014,UAA1180	Lactobacillales
WP_010731657.1	recombinase RecT	0	none	Firmicutes, Bacteria	NCBI	1	Enterococcus faecalis EnGen0234	1	UAA1180	Lactobacillales
WP_010732295.1	DNA recombination protein RecT	0	none	Firmicutes, Bacteria	NCBI	1	Enterococcus faecium EnGen0263	1	UAA1280	Lactobacillales
WP_010732349.1	recombinase RecT	0	none	Firmicutes, Bacteria	NCBI	1	Enterococcus faecium EnGen0263	1	UAA1280	Lactobacillales
WP_010736741.1	recombinase RecT	0	none	Firmicutes, Bacteria	NCBI	1	Enterococcus mundtii	2	ATCC 882,EM01	Lactobacillales
WP_010738242.1	hypothetical protein	0	none	Firmicutes, Bacteria	NCBI	2	Enterococcus faecium,Enterococcus hirae	2	ATCC 9790,NCTC12204	Lactobacillales
WP_010738788.1	DNA recombination protein RecT	0	none	Firmicutes, Bacteria	NCBI	1	Enterococcus faecium	2	ATCC 8459,NRRL B-2354	Lactobacillales
WP_010739667.1	DNA recombination protein RecT	0	none	Firmicutes, Bacteria	NCBI	1	Enterococcus malodoratus	4	ATCC 43197,DSM 20681,NCTC12365,NCTC12366	Lactobacillales
WP_010743313.1	recombinase RecT	0	none	Firmicutes, Bacteria	NCBI	1	Enterococcus malodoratus	4	ATCC 43197,DSM 20681,NCTC12365,NCTC12366	Lactobacillales
WP_010746214.1	DNA recombination protein RecT	0	none	Firmicutes, Bacteria	NCBI	1	Enterococcus raffinosus	1	ATCC 49464	Lactobacillales
WP_010747093.1	recombinase RecT	0	none	Firmicutes, Bacteria	NCBI	1	Enterococcus raffinosus	1	ATCC 49464	Lactobacillales
WP_010749250.1	recombinase RecT	0	none	Firmicutes, Bacteria	NCBI	1	Enterococcus casseliflavus	1	ATCC 49996	Lactobacillales
WP_010752195.1	recombinase RecT	0	none	Firmicutes, Bacteria	NCBI	1	Enterococcus villorum	2	ATCC 700913,NBRC 100699	Lactobacillales
WP_010756724.1	recombinase RecT	0	none	Firmicutes, Bacteria	NCBI	1	Enterococcus pallens	2	ATCC BAA-351,DSM 15690	Lactobacillales
WP_010771701.1	recombinase RecT	0	none	Firmicutes, Bacteria	NCBI	1	Enterococcus caccae	2	ATCC BAA-1240,DSM 19114	Lactobacillales
WP_010773825.1	recombinase RecT	0	none	Firmicutes, Bacteria	NCBI	2	Enterococcus faecalis,Enterococcus faecalis EnGen0239	3	16EA1,61EA1,SF26630	Lactobacillales
WP_010773944.1	recombinase RecT	0	none	Firmicutes, Bacteria	NCBI	1	Enterococcus faecalis EnGen0240	1	SS-6	Lactobacillales
WP_010776098.1	recombinase RecT	0	none	Firmicutes, Bacteria	NCBI	3	Enterococcus faecalis DORA_14,Enterococcus faecalis EnGen0249,Enterococcus faecalis EnGen0284	3	Com 2,Com1,no_strain_in_ipg	Lactobacillales
WP_010779928.1	recombinase RecT	0	none	Firmicutes, Bacteria	NCBI	1	Enterococcus gilvus	2	ATCC BAA-350,DSM 15689	Lactobacillales
WP_010781239.1	DNA recombination protein RecT	0	none	Firmicutes, Bacteria	NCBI	1	Enterococcus gilvus	2	ATCC BAA-350,DSM 15689	Lactobacillales
WP_010783096.1	recombinase RecT	0	none	Firmicutes, Bacteria	NCBI	1	Enterococcus faecalis EnGen0280	1	CH570	Lactobacillales
WP_010783363.1	recombinase RecT	0	none	Firmicutes, Bacteria	NCBI	1	Enterococcus faecalis EnGen0298	1	SF105	Lactobacillales
WP_010783771.1	recombinase RecT	0	none	Firmicutes, Bacteria	NCBI	2	Enterococcus faecalis,Enterococcus faecalis EnGen0282	6	12_Tun,EnGen0400,EnGen0401,EnGen0413,G138E,T13	Lactobacillales
WP_010784952.1	recombinase RecT	0	none	Firmicutes, Bacteria	NCBI	1	Enterococcus faecalis EnGen0286	1	T15	Lactobacillales
WP_010817446.1	recombinase RecT	0	none	Firmicutes, Bacteria	NCBI	2	Bacillus anthracis,Enterococcus faecalis	3	250AEA1,QuyetLC,RMC5	Bacillales
WP_010820093.1	recombinase RecT	0	none	Firmicutes, Bacteria	NCBI	2	Enterococcus faecalis,Enterococcus faecalis EnGen0351	5	CVM N59509F,CVM N59550F,CVM N59910F,CVM N60268F,T9	Lactobacillales
WP_010821115.1	recombinase RecT	0	none	Firmicutes, Bacteria	NCBI	2	Enterococcus faecalis,Enterococcus faecalis EnGen0337	3	728T,LIM690,T18	Lactobacillales
WP_010826884.1	DNA recombination protein RecT	0	none	Firmicutes, Bacteria	NCBI	2	Enterococcus faecalis,Enterococcus faecalis EnGen0360	5	18026,CVM N55106,RMC65,VNMU059,XJ05	Lactobacillales
WP_010829624.1	DNA recombination protein RecT	0	none	Firmicutes, Bacteria	NCBI	1	Enterococcus faecium EnGen0372	1	VAN 476	Lactobacillales
WP_010829955.1	recombinase RecT	0	none	Firmicutes, Bacteria	NCBI	1	Enterococcus faecalis EnGen0338	1	SF21520	Lactobacillales
WP_010830541.1	DNA recombination protein RecT	0	none	Firmicutes, Bacteria	NCBI	1	Enterococcus faecalis EnGen0334	1	D1	Lactobacillales
WP_010830547.1	DNA recombination protein RecT	0	none	Firmicutes, Bacteria	NCBI	1	Enterococcus faecalis EnGen0334	1	D1	Lactobacillales
WP_010899672.1	recombinase RecT	0	none	Firmicutes, Bacteria	NCBI	1	Bacillus halodurans	1	C-125	Bacillales
WP_010990196.1	MULTISPECIES: recombinase RecT	0	none	Firmicutes, Bacteria	NCBI	2	Listeria innocua, Listeria monocytogenes	5	FLAG-78716,FSL R8-6896,PIR00546,PNUSAL000078,PNUSAL004370	Bacillales
WP_010991173.1	MULTISPECIES: recombinase RecT	0	none	Firmicutes, Bacteria	NCBI	2	Listeria innocua,Listeria monocytogenes	8	10403S,Clip11262,FSLN3-780,LS1286,Lm_1823,Lm_1889,N11-2037,SHL005	Bacillales
WP_011101092.1	recombinase RecT	0	none	Firmicutes, Bacteria	NCBI	1	Lactobacillus plantarum	3	RI-515,WCFS1,nie_ma	Lactobacillales
WP_011590457.1	hypothetical protein	0	none	Firmicutes, Bacteria	NCBI	1	Clostridium perfringens	3	ATCC 13124,NCTC13170,SC4-C17	Clostridiales
WP_011680299.1	recombinase	0	none	Firmicutes, Bacteria	NCBI	1	Leuconostoc mesenteroides	5	ATCC 8293,CECT 9266,CECT 9268,NBRC 100496,NCTC12954	Lactobacillales
WP_011968947.1	recombinase RecT	0	none	Firmicutes, Bacteria	NCBI	1	Clostridium beijerinckii	4	4J9,NCIMB 8052,NRRL B-591,SA-1	Clostridiales
WP_011986877.1	recombinase RecT	0	none	Firmicutes, Bacteria	NCBI	1	Clostridium botulinum	7	ATCC 19397,ATCC 25763,CFSAN002369,CFSAN064329,DFPST0029,Hall,nie_ma	Clostridiales
WP_011988985.1	recombinase RecT	0	none	Firmicutes, Bacteria	NCBI	1	Clostridium kluyveri	2	DSM 555,NBRC 12016	Clostridiales
WP_012047894.1	recombinase RecT	0	none	Firmicutes, Bacteria	NCBI	1	Clostridium botulinum	7	33A,ATCC 17862,ATCC 3502,CDC_67086,CFSAN002367,IFR 18/091,nie_ma	Clostridiales
WP_012095065.1	recombination protein RecT	0	none	Firmicutes, Bacteria	NCBI	1	Bacillus cytotoxicus	6	CH_15,CH_23,CH_25,CH_38,NVH 391-98,NVH_883-00	Bacillales
WP_012100448.1	recombinase RecT	0	none	Firmicutes, Bacteria	NCBI	1	Clostridium botulinum	3	230613,Langeland,Walls 8G	Clostridiales
WP_012102291.1	hypothetical protein	0	none	Firmicutes, Bacteria	NCBI	1	Clostridium kluyveri	2	DSM 555,NBRC 12016	Clostridiales
WP_012342309.1	recombinase RecT	0	none	Firmicutes, Bacteria	NCBI	1	Clostridium botulinum	5	Colworth BL30,Loch Maree,NCTC 2012,NCTC 2012 (2),NCTC 2012 (4)	Clostridiales
WP_012342500.1	hypothetical protein	0	none	Firmicutes, Bacteria	NCBI	1	Clostridium botulinum	5	Colworth BL30,Loch Maree,NCTC 2012,NCTC 2012 (2),NCTC 2012 (4)	Clostridiales
WP_012656854.1	recombination protein RecT	0	none	Firmicutes, Bacteria	NCBI	1	Macrococcus caseolyticus	1	JCSC5402	Bacillales
WP_012720539.1	DNA recombination protein RecT	0	none	Firmicutes, Bacteria	NCBI	1	Clostridium botulinum	6	657,CDC60006,CDC_1436,CFSAN034200,H125100367,H142660711	Clostridiales
WP_012742969.1	RecT family protein	0	none	Firmicutes, Bacteria	NCBI	2	Clostridium sp., Eubacterium rectale	2	ATCC 33656,BIOML-A1	Clostridiales
WP_012767047.1	DNA recombination protein RecT	0	none	Firmicutes, Bacteria	NCBI	1	Streptococcus dysgalactiae subsp. equisimilis	1	GGS_124	Lactobacilliales
WP_013239794.1	recombinase RecT	0	none	Firmicutes, Bacteria	NCBI	1	Clostridium ljungdahlii	2	DSM 13528,PETC	Clostridiales
WP_013351197.1	MULTISPECIES: recombinase RecT	0	none	Firmicutes, Bacteria	NCBI	2	Bacillus amyloliquefaciens,Bacillus velezensis	6	DSM 7,FUA2153,HK1,LL3,SRCM101267,UCMB-5033	Bacillales
WP_013352976.1	hypothetical protein	0	none	Firmicutes, Bacteria	NCBI	1	Bacillus amyloliquefaciens	2	DSM 7,HK1	Bacillales
WP_013355748.1	recombinase RecT	0	none	Firmicutes, Bacteria	NCBI	2	Lactobacillus plantarum,Lactobacillus plantarum subsp. plantarum ST-III	6	CGMCC12436,FBR5,Lp305,Lp520,PC520,ST-III	Lactobacillales
WP_013361764.1	recombinase RecT	0	none	Firmicutes, Bacteria	NCBI	1	Acetoanaerobium sticklandii	1	DSM 519	Clostridiales
WP_013372045.1	recombination protein RecT	0	none	Firmicutes, Bacteria	NCBI	1	Paenibacillus polymyxa	2	M1,SC2	Bacillales
WP_013524442.1	MULTISPECIES: recombination protein RecT	0	none	Firmicutes, Bacteria	NCBI	1	Geobacillus sp.	2	Y412MC52,Y412MC61	Bacillales
WP_013655830.1	recombinase RecT	0	none	Firmicutes, Bacteria	NCBI	1	Cellulosilyticum lentocellum	1	DSM 5427	Clostridiales
WP_013728241.1	recombinase RecT	0	none	Firmicutes, Bacteria	NCBI	1	Lactobacillus buchneri	1	NRRL B-30929	Lactobacillales
WP_013794259.1	recombinase RecT	0	RecT/PDDEXK-like (DUF3799)	Firmicutes, Viruses (T)	NCBI	1	Streptococcus phage Javan384	1	KCTC 11537	Lactobacilliales
WP_014124228.1	recombinase RecT	0	none	Firmicutes, Bacteria	NCBI	1	Tetragenococcus halophilus	2	NBRC 12172,NISL 7121	Lactobacilliales
WP_014194708.1	MULTISPECIES: recombination protein RecT	0	none	Firmicutes, Bacteria	NCBI	2	Geobacillus kaustophilus,Geobacillus thermoleovorans	4	ARTRW1,CCB_US3_UF5,GBlys,no_strain_in_ipg	Bacillales
WP_014304479.1	recombinase RecT	0	none	Firmicutes, Bacteria	NCBI	1	Bacillus velezensis	2	CAU B946,PG12	Bacillales
WP_014334626.1	recombinase RecT	0	RecT/PDDEXK-like (DUF3799)	Firmicutes, Viruses (T)	NCBI	1	Streptococcus phage Javan264	1	CJ18	Lactobacilliales
WP_014368970.1	recombination protein RecT	0	none	Firmicutes, Bacteria	NCBI	1	Paenibacillus mucilaginosus	1	3016	Bacillales
WP_014371607.1	recombination protein RecT	0	none	Firmicutes, Bacteria	NCBI	1	Paenibacillus mucilaginosus	1	3016	Bacillales
WP_014521182.1	DNA recombination protein RecT	0	none	Firmicutes, Bacteria	NCBI	1	Clostridium botulinum	6	126-07,H04402 065,H071040476,H103620207,H103660204,R813/00	Clostridiales
WP_014569467.1	MULTISPECIES: recombinase RecT	0	none	Firmicutes, Bacteria	NCBI	1	Lactobacillus rhamnosus	6	4B15,BIOML-A5,GG,LR-B1,LRB,WQ2	Lactobacillales
WP_014599863.1	recombination protein RecT	0	none	Firmicutes, Bacteria	NCBI	1	Paenibacillus polymyxa	1	M1	Bacillales
WP_014650860.1	recombination protein RecT	0	none	Firmicutes, Bacteria	NCBI	1	Paenibacillus mucilaginosus	1	K02	Bacillales
WP_014905190.1	recombinase	0	none	Firmicutes, Bacteria	NCBI	1	Desulfosporosinus meridiei	1	DSM 13257	Clostridiales
WP_014951829.1	hypothetical protein	0	none	Firmicutes, Bacteria	NCBI	1	Lactobacillus casei	1	W56	Lactobacillales
WP_015212255.1	recombinase RecT	0	none	Firmicutes, Bacteria	NCBI	1	Enterococcus faecalis	2	Symbioflor 1,no_strain_in_ipg	Lactobacillales
WP_015358111.1	recombination protein RecT	0	none	Firmicutes, Bacteria	NCBI	1	Thermoclostridium stercorarium	1	DSM 8532	Clostridiales
WP_015380630.1	recombinase RecT	0	none	Firmicutes, Bacteria	NCBI	1	Lactobacillus plantarum	2	SRCM101167,ZJ316	Lactobacillales
WP_015382935.1	recombinase RecT	0	none	Firmicutes, Bacteria	NCBI	1	Bacillus subtilis	1	XF-1	Bacillales
WP_015474118.1	hypothetical protein	0	none	Firmicutes, Bacteria	NCBI	1	Lactobacillus brevis	1	KB290	Lactobacillales
WP_015615676.1	recombinase RecT	0	none	Firmicutes, Bacteria	NCBI	1	Clostridium pasteurianum	1	BC1	Clostridiales
WP_015714338.1	MULTISPECIES: recombinase RecT	0	none	Firmicutes, Bacteria	NCBI	3	Bacillus sp.,Bacillus subtilis subsp. subtilis,Paenibacillus polymyxa	6	ANT_WA51,BSn5,FJAT-14266,IITK SM1,J22,NCTC4744	Bacillales
WP_015729214.1	recombinase RecT	0	none	Firmicutes, Bacteria	NCBI	1	Staphylococcus pseudintermedius	5	112N,625,HKU10-03,SL/066,TAMU 49_044	Bacillales
WP_015764325.1	recombinase RecT	0	none	Firmicutes, Bacteria	NCBI	1	Lactobacillus rhamnosus	5	BIOML-A3,BIOML-A4,LR_AVK,Lc 705,Lrh26	Lactobacillales
WP_015891841.1	hypothetical protein	0	none	Firmicutes, Bacteria	NCBI	1	Brevibacillus brevis	2	NBRC 100599,NBRC 100599 (= 47)	Bacillales
WP_016111116.1	MULTISPECIES: recombination protein RecT	0	none	Firmicutes, Bacteria	NCBI	2	Bacillus cereus,Bacillus thuringiensis serovar medellin	3	NRRL 23135,T30001,VD133	Bacillales
WP_016111705.1	recombination protein RecT	0	none	Firmicutes, Bacteria	NCBI	1	Bacillus cereus	1	VD133	Bacillales
WP_016123981.1	recombination protein RecT	0	none	Firmicutes, Bacteria	NCBI	1	Bacillus cereus	1	VD184	Bacillales
WP_016176553.1	hypothetical protein	0	none	Firmicutes, Bacteria	NCBI	1	Enterococcus durans	3	ATCC 6056,FDAARGOS_396,OSY-EGY	Lactobacillales
WP_016180851.1	recombinase RecT	0	none	Firmicutes, Bacteria	NCBI	1	Enterococcus avium	3	ATCC 14025,DSM 20679,NCTC9938	Lactobacillales
WP_016208688.1	hypothetical protein	0	none	Firmicutes, Bacteria	NCBI	1	Clostridium sartagoforme	1	AAU1	Clostridiales
WP_016369981.1	hypothetical protein	0	none	Firmicutes, Bacteria	NCBI	1	Lactobacillus paracasei subsp. paracasei	1	CNCM I-4270	Lactobacillales
WP_016371375.1	DNA-binding phage-related protein	0	none	Firmicutes, Bacteria	NCBI	1	Lactobacillus paracasei subsp. paracasei	2	Lpp14,Lpp22	Lactobacillales
WP_016373293.1	recombinase RecT	0	none	Firmicutes, Bacteria	NCBI	2	Lactobacillus paracasei,Lactobacillus paracasei subsp. tolerans	2	Lpl14,Lpl7	Lactobacillales
WP_016385468.1	DNA recombination protein RecT	0	none	Firmicutes, Bacteria	NCBI	1	Lactobacillus paracasei subsp. paracasei	2	Lpp17,Lpp225	Lactobacillales
WP_016386791.1	DNA recombination protein RecT	0	none	Firmicutes, Bacteria	NCBI	1	Lactobacillus paracasei subsp. paracasei	1	Lpp46	Lactobacillales
WP_016427684.1	hypothetical protein	0	none	Firmicutes, Bacteria	NCBI	1	Paenisporosarcina sp.	1	HGH0030	Bacillales
WP_016511195.1	recombinase RecT	0	none	Firmicutes, Bacteria	NCBI	1	Lactobacillus plantarum	2	IPLA88,SRCM103297	Lactobacillales
WP_016608654.1	DNA recombination protein RecT	0	none	Firmicutes, Bacteria	NCBI	1	Enterococcus casseliflavus	1	14-MB-W-14	Lactobacillales
WP_016615663.1	recombinase RecT	0	none	Firmicutes, Bacteria	NCBI	1	Enterococcus faecalis	3	20-SD-BW-06,20-SD-BW-08,39EA1	Lactobacillales
WP_016627616.1	recombinase RecT	0	none	Firmicutes, Bacteria	NCBI	1	Enterococcus faecalis	1	RP2S-4	Lactobacillales
WP_016633417.1	recombinase RecT	0	none	Firmicutes, Bacteria	NCBI	1	Enterococcus faecalis	6	263EA1,CVM N52734,EF427,Enfs51,H25,UP2S-6	Lactobacillales
WP_016741550.1	MULTISPECIES: hypothetical protein	0	none	Firmicutes, Bacteria	NCBI	1	Bacillales	1	FJAT-27238	Bacillales
WP_016853252.1	MULTISPECIES: hypothetical protein	0	none	Firmicutes, Bacteria	NCBI	1	Enterococcus lactis	1	CICC 20680	Lactobacillales
WP_016922358.1	recombinase RecT	0	none	Firmicutes, Bacteria	NCBI	1	Enterococcus faecium	2	AA708,Y-1624	Lactobacillales
WP_016938679.1	recombinase RecT	0	none	Firmicutes, Bacteria	NCBI	1	Bacillus siamensis	1	KCTC 13613(T)	Bacillales
WP_016998679.1	DNA recombination protein RecT	0	none	Firmicutes, Bacteria	NCBI	1	Staphylococcus lentus	1	F1142	Bacillales
WP_017210145.1	hypothetical protein	0	none	Firmicutes, Bacteria	NCBI	1	Clostridium beijerinckii	1	WB	Clostridiales
WP_017250205.1	recombination protein RecT	0	none	Firmicutes, Bacteria	NCBI	1	Brevibacillus brevis	1	X23	Bacillales
WP_017262283.1	recombinase RecT	0	none	Firmicutes, Bacteria	NCBI	1	Lactobacillus rossiae	2	DSM 15814,LR814	Lactobacillales
WP_017285249.1	recombinase RecT	0	none	Firmicutes, Bacteria	NCBI	1	Streptococcus agalactiae	5	GCH50,GCH63,MRI Z1-039,Sag158,Sag27	Lactobacilliales
WP_017360282.1	recombination protein RecT	0	none	Firmicutes, Bacteria	NCBI	1	Bacillus pumilus	2	B6033,MTCC B6033	Bacillales
WP_017415747.1	hypothetical protein	0	none	Firmicutes, Bacteria	NCBI	1	Clostridium tunisiense	1	TJ	Clostridiales
WP_017435116.1	recombinase RecT	0	none	Firmicutes, Bacteria	NCBI	1	Parageobacillus caldoxylosilyticus	1	CIC9	Bacillales
WP_017464432.1	recombinase RecT	0	none	Firmicutes, Bacteria	NCBI	1	Staphylococcus epidermidis	1	SNUT	Bacillales
WP_017474948.1	recombination protein RecT	0	none	Firmicutes, Bacteria	NCBI	1	Bacillus licheniformis	3	B4089,BAC-15091,GB2	Bacillales
WP_017643761.1	recombinase RecT	0	none	Firmicutes, Bacteria	NCBI	1	Streptococcus agalactiae	1	FSL S3-105	Lactobacilliales
WP_017647218.1	recombinase RecT	0	DUF460/?/RecT/PDDEXK-like (DUF3799)/?/RusA	Firmicutes, Viruses (T)	NCBI	1	Streptococcus phage Javan14	1	BSU451	Lactobacilliales
WP_017650396.1	recombinase RecT	0	none	Firmicutes, Bacteria	NCBI	1	Streptococcus agalactiae	1	LDS 623	Lactobacilliales
WP_017696662.1	recombination protein RecT	0	none	Firmicutes, Bacteria	NCBI	1	Bacillus subtilis	1	S1-4	Bacillales
WP_017696747.1	recombinase RecT	0	none	Firmicutes, Bacteria	NCBI	1	Bacillus subtilis	3	B4070,LK22,SRCM103623	Bacillales
WP_017697387.1	recombinase RecT	0	none	Firmicutes, Bacteria	NCBI	1	Bacillus subtilis	3	B4070,LK22,SRCM103581	Bacillales
WP_017697591.1	recombinase RecT	0	none	Firmicutes, Bacteria	NCBI	1	Bacillus subtilis	4	B4070,HJ0-6,SRCM103623,SRCM103629	Bacillales
WP_017767446.1	recombinase RecT	0	none	Firmicutes, Bacteria	NCBI	1	Streptococcus agalactiae	1	FSL S3-043	Lactobacilliales
WP_017767577.1	recombinase RecT	0	none	Firmicutes, Bacteria	NCBI	1	Streptococcus agalactiae	1	NCTC8100	Lactobacilliales
WP_017795160.1	recombinase RecT	0	none	Firmicutes, Bacteria	NCBI	1	Oceanobacillus kimchii	1	X50	Bacillales
WP_017827951.1	recombinase RecT	0	none	Firmicutes, Bacteria	NCBI	1	Streptococcus agalactiae	1	PR06	Lactobacilliales
WP_017864658.1	hypothetical protein	0	none	Firmicutes, Bacteria	NCBI	2	Lactococcus lactis,Lactococcus lactis subsp. lactis	2	F44,G423	Lactobacillales
WP_017895743.1	recombinase RecT	0	none	Firmicutes, Bacteria	NCBI	1	Clostridium tyrobutyricum	3	DIVETGP,KCTC 5387,W428	Clostridiales
WP_018249743.1	recombinase RecT	0	none	Firmicutes, Bacteria	NCBI	1	Orenia marismortui	1	DSM 5156	Halanaerobiales
WP_018368344.1	hypothetical protein	0	rep initiat/glycerol kinase/?/RecT/PDDEXK-like (DUF3799)	Firmicutes, Viruses (T)	NCBI	1	Streptococcus phage Javan174	1	DSM 14446	Lactobacilliales
WP_018379521.1	recombinase RecT	0	RecT/PDDEXK-like (DUF3799)/RusA	Firmicutes, Viruses (T)	NCBI	1	Streptococcus phage Javan616	1	DSM 12221	Lactobacilliales
WP_018592585.1	recT protein	0	none	Firmicutes, Bacteria	NCBI	1	Terrisporobacter glycolicus	1	DSM 1288	Clostridiales
WP_018596605.1	hypothetical protein	0	none	Firmicutes, Bacteria	NCBI	1	Blautia producta	2	ATCC 27340,JCM 1471	Clostridiales
WP_018596804.1	hypothetical protein	0	none	Firmicutes, Bacteria	NCBI	1	Blautia producta	2	ATCC 27340,JCM 1471	Clostridiales
WP_018673266.1	DNA recombination protein RecT	0	none	Firmicutes, Bacteria	NCBI	1	Brevibacillus laterosporus	1	DSM 25	Bacillales
WP_018705791.1	recombination protein RecT	0	none	Firmicutes, Bacteria	NCBI	2	Bacillus bacterium,Bacillus fordii	2	DSM 16014,no_strain_in_ipg	Bacillales
WP_019108121.1	hypothetical protein	0	none	Firmicutes, Bacteria	NCBI	1	Peptoniphilus senegalensis	1	type strain: JC140	Tissierellales
WP_019116486.1	hypothetical protein	0	none	Firmicutes, Bacteria	NCBI	1	Anaerococcus vaginalis	1	PH9	Tissierellales
WP_019123784.1	recombinase RecT	0	none	Firmicutes, Bacteria	NCBI	1	Brevibacillus massiliensis	1	phR	Bacillales
WP_019125538.1	hypothetical protein	0	none	Firmicutes, Bacteria	NCBI	1	Peptoniphilus grossensis	1	ph5	Tissierellales
WP_019168122.1	DNA recombination protein RecT	0	none	Firmicutes, Bacteria	NCBI	1	Staphylococcus intermedius	2	14S03302-1,NCTC 11048	Bacillales
WP_019292867.1	hypothetical protein	0	none	Firmicutes, Bacteria	NCBI	1	Lactococcus garvieae	1	21881	Lactobacillales
WP_019335519.1	recombinase RecT	0	none	Firmicutes, Bacteria	NCBI	1	Lactococcus garvieae	1	TB25	Lactobacillales
WP_019377700.1	recombinase RecT	0	none	Firmicutes, Bacteria	NCBI	1	Virgibacillus halodenitrificans	1	1806	Bacilliales
WP_019381521.1	hypothetical protein	0	none	Firmicutes, Bacteria	NCBI	1	Bacillus oceanisediminis	1	2691	Bacillales
WP_019417330.1	recombinase RecT	0	none	Firmicutes, Bacteria	NCBI	1	Anoxybacillus kamchatkensis	2	G10,PD13	Bacillales
WP_019543761.1	DNA recombination protein RecT	0	none	Firmicutes, Bacteria	NCBI	1	Selenomonas bovis	1	DSM 23594	Selenomonadales
WP_019715117.1	recombinase RecT	0	none	Firmicutes, Bacteria	NCBI	1	Bacillus subtilis	1	DV1-B-1	Bacillales
WP_019835300.1	recT protein	0	none	Firmicutes, Bacteria	NCBI	1	Staphylococcus sp.	1	MDS7B	Bacillales
WP_019885638.1	recombinase RecT	0	none	Firmicutes, Bacteria	NCBI	1	Lactobacillus paracasei subsp. paracasei	1	Lpp125	Lactobacillales
WP_019887887.1	DNA-binding phage-related protein	0	none	Firmicutes, Bacteria	NCBI	1	Lactobacillus paracasei subsp. paracasei	1	Lpp125	Lactobacillales
WP_019892363.1	DNA-binding phage-related protein	0	none	Firmicutes, Bacteria	NCBI	1	Lactobacillus paracasei subsp. paracasei	1	CNCM I-2877	Lactobacillales
WP_020007369.1	recombination protein RecT	0	none	Firmicutes, Bacteria	NCBI	1	Salinicoccus albus	1	YIM-Y21	Bacillales
WP_020309802.1	MULTISPECIES: DNA recombination protein RecT	0	none	Firmicutes, Bacteria	NCBI	1	Megasphaera sp.	3	BL7,NM10,no_strain_in_ipg	Veillonellales
WP_020751503.1	DNA recombination protein RecT	0	none	Firmicutes, Bacteria	NCBI	1	Lactobacillus paracasei	1	LOCK919	Lactobacillales
WP_020751639.1	DNA recombination protein RecT	0	none	Firmicutes, Bacteria	NCBI	1	Lactobacillus paracasei	1	LOCK919	Lactobacillales
WP_020751731.1	DNA recombination protein RecT	0	none	Firmicutes, Bacteria	NCBI	1	Lactobacillus paracasei	1	LOCK919	Lactobacillales
WP_020967500.1	DNA recombination protein RecT	0	none	Firmicutes, Bacteria	NCBI	1	Lactobacillus paracasei subsp. paracasei	2	362.5013889,8700:2	Lactobacillales
WP_021107044.1	recombinase RecT	0	none	Firmicutes, Bacteria	NCBI	1	Clostridium botulinum	6	2G,AF84,AF84 (2),Af84,IFR 16/385,SU1306	Clostridiales
WP_021134682.1	recombinase RecT	0	none	Firmicutes, Bacteria	NCBI	1	Clostridium botulinum	3	33A,ATCC 17862,CFSAN002367	Clostridiales
WP_021149558.1	Recombinational DNA repair protein RecT(prophageassociated)	0	none	Firmicutes, Bacteria	NCBI	1	Enterococcus sp.	1	HSIEG1	Lactobacillales
WP_021292614.1	recombinase RecT	0	none	Firmicutes, Bacteria	NCBI	1	Virgibacillus sp.	1	CM-4	Bacilliales
WP_021393955.1	recT domain protein	0	none	Firmicutes, Bacteria	NCBI	1	Clostridioides difficile	1	DA00126	Clostridiales
WP_021403300.1	recombinase RecT	0	none	Firmicutes, Bacteria	NCBI	1	Clostridioides difficile	1	DA00212	Clostridiales
WP_021418335.1	recombinase RecT	0	none	Firmicutes, Bacteria	NCBI	2	Clostridium pasteurianum,Clostridioides difficile	5	CD105KSE1,CD105KSE2,DLL3026,P13,P68	Clostridiales
WP_021423101.1	DNA recombination protein RecT	0	none	Firmicutes, Bacteria	NCBI	1	Clostridioides difficile	6	6595-AL/ST58,6597-AL/ST58,6637-AL/ST58,7474-AL/ST58,JIR8556,P38	Clostridiales
WP_021429034.1	recombinase, phage RecT family protein	0	none	Firmicutes, Bacteria	NCBI	1	Paraclostridium bifermentans	1	ATCC 19299	Clostridiales
WP_021621349.1	recombination protein RecT	0	none	Firmicutes, Bacteria	NCBI	1	Aneurinibacillus aneurinilyticus	1	ATCC 12856	Bacillales
WP_021624218.1	recombination protein RecT	0	none	Firmicutes, Bacteria	NCBI	1	Aneurinibacillus aneurinilyticus	1	ATCC 12856	Bacillales
WP_021732642.1	MULTISPECIES: recombinase RecT	0	none	Firmicutes, Bacteria	NCBI	3	Lactobacillus paraplantarum,Lactobacillus plantarum,Lactobacillus sp.	6	AS-7,ATCC 15578,AY01,Lp109,MF1298,SRCM102737	Lactobacillales
WP_021732999.1	recombinase RecT	0	none	Firmicutes, Bacteria	NCBI	1	Enterococcus faecalis,Enterococcus faecalis E12	1	E12	Lactobacillales
WP_021742294.1	recombinase, phage RecT family	0	none	Firmicutes, Bacteria	NCBI	1	Lactobacillus brevis	5	ATCC 14869,BDGP6,DPC 6108,DSM 20054,TR052	Lactobacillales
WP_021747387.1	MULTISPECIES: DNA recombination protein RecT	0	none	Firmicutes, Bacteria	NCBI	1	Oscillibacter sp.	2	KLE 1728,KLE 1745	Clostridiales
WP_021801043.1	phage-like protein	0	none	Firmicutes, Bacteria	NCBI	1	Clostridium intestinale	1	URNW	Clostridiales
WP_021815909.1	recT protein	0	none	Firmicutes, Bacteria	NCBI	1	Lactobacillus fermentum	2	MTCC 8711,NBRC 3959	Lactobacillales
WP_022264552.1	DNA recombination protein RecT	0	none	Firmicutes, Bacteria	NCBI	2	Clostridium sp. CAG:352,Ruminococcaceae sp.	2	no_strain_in_ipg	Clostridiales
WP_022584659.1	DNA recombination protein RecT	0	none	Firmicutes, Bacteria	NCBI	1	Brevibacillus laterosporus	1	PE36	Bacillales
WP_022638121.1	recombinase RecT	0	none	Firmicutes, Bacteria	NCBI	1	Lactobacillus plantarum	6	AM25-25,DF,KP,TMW 1.1623,WJL,dm	Lactobacillales
WP_022795751.1	hypothetical protein	0	none	Firmicutes, Bacteria	NCBI	1	Bavariicoccus seileri	1	DSM 19936	Lactobacillaes
WP_023043013.1	MULTISPECIES: hypothetical protein	0	none	Firmicutes, Bacteria	NCBI	1	Enterococcus faecium	6	10/96A,APC 3826,APC 3832,APC 3833,APC 3835,APC 3836	Lactobacillales
WP_023053257.1	DNA recombination protein RecT	0	none	Firmicutes, Bacteria	NCBI	1	Megasphaera sp.	1	BV3C16-1	Veillonellales
WP_023055804.1	DNA recombination protein RecT	0	none	Firmicutes, Bacteria	NCBI	1	Peptoniphilus sp.	1	BV3C26	Tissierellales
WP_023062785.1	recombinase RecT	0	none	Firmicutes, Bacteria	NCBI	1	Hungateiclostridium thermocellum	1	no_strain_in_ipg	Clostridiales
WP_023164374.1	recombinase RecT	0	none	Firmicutes, Bacteria	NCBI	2	Lactococcus lactis,Lactococcus lactis subsp. lactis	3	KLDS 4.0325,UC77,nie_ma	Lactobacillales
WP_023164643.1	hypothetical protein	0	none	Firmicutes, Bacteria	NCBI	2	Lactococcus lactis,Lactococcus lactis subsp. lactis	2	KLDS 4.0325,nie_ma	Lactobacillales
WP_023466662.1	recombinase RecT	0	none	Firmicutes, Bacteria	NCBI	1	Lactobacillus fermentum	1	NB-22	Lactobacillales
WP_023519292.1	recombinase RecT	0	none	Firmicutes, Bacteria	NCBI	1	Enterococcus mundtii	1	QU25	Lactobacillales
WP_023523319.1	recombination protein RecT	0	none	Firmicutes, Bacteria	NCBI	1	Bacillus thuringiensis	5	AFS022504,AFS050081,AFS063736,AFS098399,YBT-1518	Bacillales
WP_023523415.1	recombination protein RecT	0	none	Firmicutes, Bacteria	NCBI	1	Bacillus thuringiensis	2	F14-1,YBT-1518	Bacillales
WP_023604912.1	recombinase	0	none	Firmicutes, Bacteria	NCBI	1	Staphylococcus aureus	1	06BA18369	Bacillales
WP_023611436.1	DNA recombination protein RecT	0	none	Firmicutes, Bacteria	NCBI	1	Streptococcus pyogenes	5	Bra007,Bra012,Bra018,Bra045,GA03747	Lactobacilliales
WP_024292388.1	DNA recombination protein RecT	0	none	Firmicutes, Bacteria	NCBI	1	Clostridium indolis	1	DSM 755	Clostridiales
WP_024294960.1	DNA recombination protein RecT	0	none	Firmicutes, Bacteria	NCBI	1	Clostridium indolis	1	DSM 755	Clostridiales
WP_024348008.1	recombinase	0	none	Firmicutes, Bacteria	NCBI	1	Clostridium methoxybenzovorans	1	SR3	Clostridiales
WP_024364734.1	DNA recombination protein RecT	0	none	Firmicutes, Bacteria	NCBI	1	Lysinibacillus sphaericus	4	DSM 28,NBRC 15095,NCTC10338,NRRL B-23268	Bacillales
WP_024378022.1	recombinase RecT	0	none	Firmicutes, Bacteria	NCBI	1	Streptococcus suis	1	378	Lactobacilliales
WP_024390868.1	hypothetical protein	0	none	Firmicutes, Bacteria	NCBI	1	Streptococcus suis	1	8074	Lactobacilliales
WP_024402988.1	DNA recombination protein RecT	0	none	Firmicutes, Bacteria	NCBI	1	Streptococcus suis	1	no_strain_in_ipg	Lactobacilliales
WP_024415144.1	recombinase RecT	0	none	Firmicutes, Bacteria	NCBI	1	Streptococcus suis	1	YS53	Lactobacilliales
WP_024614651.1	recombinase RecT	0	none	Firmicutes, Bacteria	NCBI	1	Clostridium sp.	1	Ade.TY	Clostridiales
WP_024622119.1	hypothetical protein	0	none	Firmicutes, Bacteria	NCBI	1	Clostridioides mangenotii	1	TR	Clostridiales
WP_024713912.1	recombinase RecT	0	none	Firmicutes, Bacteria	NCBI	1	Bacillus tequilensis	1	NCTC13306	Bacillales
WP_024720078.1	MULTISPECIES: recombinase RecT	0	none	Firmicutes, Bacteria	NCBI	1	Bacillus altitudinis	1	B-388	Bacillales
WP_024725887.1	DNA recombination protein RecT	0	none	Firmicutes, Bacteria	NCBI	1	Clostridium clostridioforme	2	NLAE-zl-C196,NLAE-zl-G208	Clostridiales
WP_024738529.1	recombinase	0	none	Firmicutes, Bacteria	NCBI	2	Clostridiales bacterium,uncultured Clostridium sp.	2	VE202-16,no_strain_in_ipg	Clostridiales
WP_024834121.1	hypothetical protein	0	none	Firmicutes, Bacteria	NCBI	1	Ruminiclostridium josui	1	JCM 17888	Clostridiales
WP_024854493.1	recombinase	0	none	Firmicutes, Bacteria	NCBI	1	Ruminococcus gnavus	1	AGR2154	Clostridiales
WP_024855624.1	recombinase RecT	0	none	Firmicutes, Bacteria	NCBI	1	Lactobacillus brevis	3	AG48,NPS-QW-145,UCCLB556	Lactobacillales
WP_024971538.1	recombinase RecT	0	none	Firmicutes, Bacteria	NCBI	1	Lactobacillus plantarum	2	KMB_597,TJA26B	Lactobacillales
WP_025025273.1	hypothetical protein	0	none	Firmicutes, Bacteria	NCBI	1	Lactobacillus nodensis	2	DSM 19682,NBRC 107160	Lactobacillales
WP_025084986.1	hypothetical protein	0	none	Firmicutes, Bacteria	NCBI	1	Lactobacillus paralimentarius	1	DSM 13238	Lactobacillales
WP_025087487.1	recombinase RecT	0	none	Firmicutes, Bacteria	NCBI	1	Lactobacillus apodemi	2	DSM 16634,JCM 16172	Lactobacillales
WP_025114396.1	recombination protein RecT	0	none	Firmicutes, Bacteria	NCBI	1	Lysinibacillus fusiformis	1	H1k	Bacillales
WP_025187840.1	recombinase RecT	0	none	Firmicutes, Bacteria	NCBI	1	Enterococcus faecalis	1	TX1346	Lactobacillales
WP_025188143.1	hypothetical protein	0	none	Firmicutes, Bacteria	NCBI	1	Enterococcus faecalis	1	TX2134	Lactobacillales
WP_025194237.1	hypothetical protein	0	none	Firmicutes, Bacteria	NCBI	1	Enterococcus faecalis	2	06-MB-S-04,C10B	Lactobacillales
WP_025376042.1	DNA recombination protein RecT	0	none	Firmicutes, Bacteria	NCBI	1	Lactobacillus paracasei	1	FAM18108	Lactobacillales
WP_025376214.1	MULTISPECIES: DNA recombination protein RecT	0	none	Firmicutes, Bacteria	NCBI	2	Lactobacillus casei,Lactobacillus paracasei	5	FAM18149,FAM18168,N1115,S49,Z11	Lactobacillales
WP_025376270.1	recombinase RecT	0	none	Firmicutes, Bacteria	NCBI	1	Lactobacillus paracasei	1	N1115	Lactobacillales
WP_025682513.1	recombination protein RecT	0	none	Firmicutes, Bacteria	NCBI	1	Paenibacillus maysiensis	1	1-49	Bacillales
WP_025706233.1	recombinase RecT	0	none	Firmicutes, Bacteria	NCBI	1	Paenibacillus graminis	1	DSM 15220	Bacillales
WP_025775197.1	recombinase RecT	0	none	Firmicutes, Bacteria	NCBI	1	Clostridium botulinum	6	AM1051,AM282,B2 267,BrDura,ZBS3_16-240-01,ZBS3_16-257-02	Clostridiales
WP_025807758.1	recombination protein RecT	0	none	Firmicutes, Bacteria	NCBI	1	Bacillus licheniformis	1	F2-1	Bacillales
WP_026520420.1	DNA recombination protein RecT	0	none	Firmicutes, Bacteria	NCBI	1	Butyrivibrio sp.	1	FCS006	Clostridiales
WP_026579164.1	MULTISPECIES: recombination protein RecT	0	none	Firmicutes, Bacteria	NCBI	2	Bacillus licheniformis,Bacillus paralicheniformis	3	BAC-14821,BAC-15318,MBGJa67	Bacillales
WP_026582148.1	recombinase RecT	0	none	Firmicutes, Bacteria	NCBI	1	Bacillus sp.	1	J33	Bacillales
WP_026678189.1	recombination protein RecT	0	none	Firmicutes, Bacteria	NCBI	1	Fictibacillus gelatini	1	DSM 15865	Bacillales
WP_026699384.1	recombinase RecT	0	none	Firmicutes, Bacteria	NCBI	1	Bacillus licheniformis	1	3F-3	Bacillales
WP_026762667.1	DNA recombination protein RecT	0	none	Firmicutes, Bacteria	NCBI	1	Selenomonas artemidis	1	DSM 19719	Selenomonadales
WP_026765587.1	DNA recombination protein RecT	0	none	Firmicutes, Bacteria	NCBI	1	Selenomonas ruminantium	1	ATCC 12561	Selenomonadales
WP_026829820.1	hypothetical protein	0	none	Firmicutes, Bacteria	NCBI	1	Exiguobacterium antarcticum	1	DSM 14480	Bacillales
WP_026859378.1	recombination protein RecT	0	none	Firmicutes, Bacteria	NCBI	1	Jeotgalicoccus psychrophilus	1	DSM 19085	Bacillales
WP_026866604.1	recombination protein RecT	0	none	Firmicutes, Bacteria	NCBI	1	Jeotgalicoccus marinus	1	DSM 19772	Bacillales
WP_027111471.1	DNA recombination protein RecT	0	none	Firmicutes, Bacteria	NCBI	1	Lactobacillus casei	1	A2-362	Lactobacillales
WP_027295741.1	DNA recombination protein RecT	0	none	Firmicutes, Bacteria	NCBI	1	Robinsoniella sp.	1	KNHs210	Clostridiales
WP_027339957.1	recombinase RecT	0	none	Firmicutes, Bacteria	NCBI	1	Halonatronum saccharophilum	1	DSM 13868	Halanaerobiales
WP_027347470.1	DNA recombination protein RecT	0	none	Firmicutes, Bacteria	NCBI	1	Helcococcus sueciensis	1	DSM 17243	Tissierellales
WP_027410349.1	recombinase	0	none	Firmicutes, Bacteria	NCBI	1	Anoxybacillus tepidamans	1	PS2	Bacillales
WP_027410578.1	hypothetical protein	0	none	Firmicutes, Bacteria	NCBI	1	Anoxybacillus tepidamans	1	PS2	Bacillales
WP_027421813.1	recombinase	0	none	Firmicutes, Bacteria	NCBI	1	Lachnobacterium bovis,Lachnospiraceae bacterium	2	C6A12,C7	Clostridiales
WP_027633354.1	DNA recombination protein RecT	0	none	Firmicutes, Bacteria	NCBI	1	Clostridium hydrogeniformans	1	DSM 21757	Clostridiales
WP_027699748.1	DNA recombination protein RecT	0	none	Firmicutes, Bacteria	NCBI	1	Weissella oryzae	1	SG25	Lactobacillales
WP_027821909.1	recombinase RecT	0	none	Firmicutes, Bacteria	NCBI	1	Lactobacillus plantarum	6	ATG-K6,ATG-K8,CLP0611,DR7,HAC01,NTTN08	Lactobacillales
WP_028562280.1	recombinase RecT	0	none	Firmicutes, Bacteria	NCBI	1	Paenibacillus pinihumi	1	DSM 23905	Bacillales
WP_029142714.1	hypothetical protein	0	none	Firmicutes, Bacteria	NCBI	1	Bacillus coagulans	2	ATCC 7050,DSM 1	Bacillales
WP_029174531.1	DNA recombination protein RecT	0	none	Firmicutes, Bacteria	NCBI	1	Streptococcus suis	1	NT77	Lactobacilliales
WP_029265752.1	recombination protein RecT	0	none	Firmicutes, Bacteria	NCBI	1	Virgibacillus alimentarius	1	J18T	Bacilliales
WP_029467802.1	DNA recombination protein RecT	0	none	Firmicutes, Bacteria	NCBI	1	Clostridiales bacterium	1	VE202-06	Clostridiales
WP_029471634.1	DNA recombination protein RecT	0	none	Firmicutes, Bacteria	NCBI	1	Clostridiales bacterium	1	VE202-06	Clostridiales
WP_029485966.1	MULTISPECIES: hypothetical protein	0	none	Firmicutes, Bacteria	NCBI	1	Enterococcus faecium	2	H57,UC8733	Lactobacillales
WP_029487104.1	MULTISPECIES: hypothetical protein	0	none	Firmicutes, Bacteria	NCBI	2	Enterococcus gallinarum,Enterococcus saccharolyticus	3	298EA1,3012STDY6252241,T0181B.E-25	Lactobacillales
WP_029517871.1	recombination protein RecT	0	none	Firmicutes, Bacteria	NCBI	1	Paenibacillus polymyxa	1	WLY78	Bacillales
WP_029655925.1	recombinase	0	none	Firmicutes, Bacteria	NCBI	1	Staphylococcus aureus	2	CGS03,S_3008.LEVR.AN	Bacillales
WP_029727256.1	recombinase RecT	0	none	Firmicutes, Bacteria	NCBI	1	Bacillus subtilis	5	MB8_B1,MB9_B1,MB9_B4,MB9_B6,MG27	Bacillales
WP_029752098.1	recombinase RecT	0	none	Firmicutes, Bacteria	NCBI	1	Streptococcus suis	1	89-590	Lactobacilliales
WP_029753030.1	DNA recombination protein RecT	0	none	Firmicutes, Bacteria	NCBI	1	Streptococcus suis	1	93A	Lactobacilliales
WP_029761937.1	recombination protein RecT	0	none	Firmicutes, Bacteria	NCBI	1	Geobacillus thermodenitrificans	1	KCTC3902	Bacillales
WP_029944507.1	recombinase RecT	0	none	Firmicutes, Bacteria	NCBI	1	Streptococcus suis	1	14A	Lactobacilliales
WP_029988876.1	DNA recombination protein RecT	0	none	Firmicutes, Bacteria	NCBI	1	Streptococcus suis	1	42A	Lactobacilliales
WP_029997350.1	DNA recombination protein RecT	0	none	Firmicutes, Bacteria	NCBI	1	Streptococcus suis	1	88-5299A	Lactobacilliales
WP_030028832.1	recombination protein RecT	0	none	Firmicutes, Bacteria	NCBI	1	Bacillus thuringiensis	1	DB27	Bacillales
WP_031546727.1	recombinase RecT	0	none	Firmicutes, Bacteria	NCBI	1	Lactobacillus rhamnosus	1	E800	Lactobacillales
WP_031644198.1	MULTISPECIES: recombinase RecT	0	none	Firmicutes, Bacteria	NCBI	1	Listeria monocytogenes	13	10-0810,10-0811,4423,6179,CFSAN003810,CFSAN003811,CFSAN003824,CFSAN003825,FSLF2-656,LM42,LS1354,Lm_1880,N53-1	Bacillales
WP_031645967.1	recombinase RecT	0	none	Firmicutes, Bacteria	NCBI	1	Listeria monocytogenes	6	FDA739936-6,FSLF2-661,MOD1_LS218,NCTC12480,PNUSAL000285,PNUSAL004426	Bacillales
WP_031664266.1	recombinase RecT	0	none	Firmicutes, Bacteria	NCBI	2	Listeria innocua,Listeria monocytogenes	6	CFSAN003806,FDA1045858-083-001,FDA1097765-S052-001,FSLF2-521,ICDC-LM188,Lmo5965	Bacillales
WP_031668129.1	recombinase RecT	0	none	Firmicutes, Bacteria	NCBI	1	Listeria monocytogenes	6	CFSAN029793,FDA604958,Lm_1840,N11-2675,PNUSAL000505,PNUSAL004417	Bacillales
WP_031673697.1	recombinase RecT	0	none	Firmicutes, Bacteria	NCBI	2	Listeria innocua,Listeria monocytogenes	6	FDA0447438-C001-001,FDA1089468-S094-001,Lm_1824,N13-1079,PNUSAL004426,PNUSAL004491	Bacillales
WP_031763788.1	recombinase	0	none	Firmicutes, Bacteria	NCBI	1	Staphylococcus aureus	3	DAR1890,M1K194,no_strain_in_ipg	Bacillales
WP_031764964.1	recombinase	0	none	Firmicutes, Bacteria	NCBI	1	Staphylococcus aureus	6	DAR1698,DAR1874,F19490,GHA/LAMRSA/2016/3,H48052,H48054	Bacillales
WP_031788963.1	recombinase	0	none	Firmicutes, Bacteria	NCBI	1	Staphylococcus aureus	1	M0537	Bacillales
WP_031790825.1	recombinase	0	none	Firmicutes, Bacteria	NCBI	1	Staphylococcus aureus	1	DAR3565	Bacillales
WP_031792668.1	recombinase	0	none	Firmicutes, Bacteria	NCBI	1	Staphylococcus aureus	1	M0310	Bacillales
WP_031794434.1	recombinase	0	none	Firmicutes, Bacteria	NCBI	1	Staphylococcus aureus	1	M1000	Bacillales
WP_031795904.1	recombinase	0	none	Firmicutes, Bacteria	NCBI	1	Staphylococcus aureus	8	M0021,M0290,M0366,M0420,M0693,M0723,M0744,M0749	Bacillales
WP_031796407.1	recombinase	0	none	Firmicutes, Bacteria	NCBI	1	Staphylococcus aureus	7	M0115,M0579,M0667,M0724,M0725,M0836,M0899	Bacillales
WP_031796521.1	recombinase	0	none	Firmicutes, Bacteria	NCBI	1	Staphylococcus aureus	1	M0570	Bacillales
WP_031806396.1	recombinase	0	none	Firmicutes, Bacteria	NCBI	1	Staphylococcus aureus	2	M0651,M1066	Bacillales
WP_031808198.1	recombinase	0	none	Firmicutes, Bacteria	NCBI	1	Staphylococcus aureus	1	H88149	Bacillales
WP_031823712.1	recombinase	0	none	Firmicutes, Bacteria	NCBI	1	Staphylococcus aureus	1	M0360	Bacillales
WP_031823981.1	recombinase	0	none	Firmicutes, Bacteria	NCBI	1	Staphylococcus aureus	1	M0420	Bacillales
WP_031825122.1	recombinase	0	none	Firmicutes, Bacteria	NCBI	1	Staphylococcus aureus	1	M0456	Bacillales
WP_031825143.1	recombinase	0	none	Firmicutes, Bacteria	NCBI	1	Staphylococcus aureus	1	M0463	Bacillales
WP_031825646.1	recombinase	0	none	Firmicutes, Bacteria	NCBI	1	Staphylococcus aureus	1	M0332	Bacillales
WP_031826292.1	recombinase	0	none	Firmicutes, Bacteria	NCBI	1	Staphylococcus aureus	3	M0170,M0951,M1162	Bacillales
WP_031826426.1	recombinase	0	none	Firmicutes, Bacteria	NCBI	1	Staphylococcus aureus	1	M0942	Bacillales
WP_031834647.1	recombinase	0	none	Firmicutes, Bacteria	NCBI	1	Staphylococcus aureus	1	M0592	Bacillales
WP_031835816.1	recombinase	0	none	Firmicutes, Bacteria	NCBI	1	Staphylococcus aureus	1	M0743	Bacillales
WP_031836102.1	recombinase	0	none	Firmicutes, Bacteria	NCBI	1	Staphylococcus aureus	1	M0726	Bacillales
WP_031844382.1	recombinase	0	none	Firmicutes, Bacteria	NCBI	1	Staphylococcus aureus	1	M0170	Bacillales
WP_031859799.1	recombinase	0	none	Firmicutes, Bacteria	NCBI	1	Staphylococcus aureus	1	M0938	Bacillales
WP_031860292.1	recombinase	0	none	Firmicutes, Bacteria	NCBI	1	Staphylococcus aureus	3	M0073,M0105,W31936	Bacillales
WP_031860314.1	recombinase	0	none	Firmicutes, Bacteria	NCBI	1	Staphylococcus aureus	2	M0098,M0634	Bacillales
WP_031860456.1	recombinase	0	none	Firmicutes, Bacteria	NCBI	1	Staphylococcus aureus	1	M0086	Bacillales
WP_031860830.1	recombinase	0	none	Firmicutes, Bacteria	NCBI	1	Staphylococcus aureus	1	M1104	Bacillales
WP_031861390.1	recombinase	0	none	Firmicutes, Bacteria	NCBI	1	Staphylococcus aureus	1	M1054	Bacillales
WP_031861715.1	recombinase	0	none	Firmicutes, Bacteria	NCBI	1	Staphylococcus aureus	1	M0395	Bacillales
WP_031862258.1	recombinase	0	none	Firmicutes, Bacteria	NCBI	1	Staphylococcus aureus	1	M0791	Bacillales
WP_031864697.1	recombinase	0	none	Firmicutes, Bacteria	NCBI	1	Staphylococcus aureus	1	HST-107	Bacillales
WP_031866075.1	recombinase	0	none	Firmicutes, Bacteria	NCBI	1	Staphylococcus aureus	2	F68118,W39902	Bacillales
WP_031870132.1	recombinase	0	none	Firmicutes, Bacteria	NCBI	1	Staphylococcus aureus	1	DAR1366	Bacillales
WP_031870477.1	recombinase	0	none	Firmicutes, Bacteria	NCBI	1	Staphylococcus aureus	5	DAR1295,DAR2000,F52748,H45755,W55442	Bacillales
WP_031870784.1	recombinase	0	none	Firmicutes, Bacteria	NCBI	1	Staphylococcus aureus	1	M0713	Bacillales
WP_031870916.1	recombinase RecT	0	none	Firmicutes, Bacteria	NCBI	1	Staphylococcus aureus	1	M0707	Bacillales
WP_031871102.1	recombinase	0	none	Firmicutes, Bacteria	NCBI	1	Staphylococcus aureus	1	M0693	Bacillales
WP_031876121.1	recombinase	0	none	Firmicutes, Bacteria	NCBI	1	Staphylococcus aureus	1	M0699	Bacillales
WP_031878075.1	recombinase	0	none	Firmicutes, Bacteria	NCBI	1	Staphylococcus aureus	1	M1182	Bacillales
WP_031878372.1	recombinase	0	none	Firmicutes, Bacteria	NCBI	1	Staphylococcus aureus	1	M0617	Bacillales
WP_031881921.1	recombinase	0	none	Firmicutes, Bacteria	NCBI	1	Staphylococcus aureus	1	AMMC6012	Bacillales
WP_031881982.1	recombinase	0	none	Firmicutes, Bacteria	NCBI	1	Staphylococcus aureus	1	COLL6021	Bacillales
WP_031883394.1	recombinase	0	none	Firmicutes, Bacteria	NCBI	1	Staphylococcus aureus	4	ABKWS,F81381,T54283,UP_490	Bacillales
WP_031884426.1	recombinase	0	none	Firmicutes, Bacteria	NCBI	1	Staphylococcus aureus	1	M1149	Bacillales
WP_031884447.1	recombinase	0	none	Firmicutes, Bacteria	NCBI	1	Staphylococcus aureus	1	M1136	Bacillales
WP_031887146.1	recombinase	0	none	Firmicutes, Bacteria	NCBI	1	Staphylococcus aureus	2	1AB046,C0676	Bacillales
WP_031890566.1	recombinase	0	none	Firmicutes, Bacteria	NCBI	1	Staphylococcus aureus	1	M1479	Bacillales
WP_031890973.1	recombinase	0	none	Firmicutes, Bacteria	NCBI	1	Staphylococcus aureus	1	M1343	Bacillales
WP_031891205.1	recombinase	0	none	Firmicutes, Bacteria	NCBI	1	Staphylococcus aureus	1	M1331	Bacillales
WP_031892731.1	recombinase	0	none	Firmicutes, Bacteria	NCBI	1	Staphylococcus aureus	1	M1296	Bacillales
WP_031893819.1	recombinase	0	none	Firmicutes, Bacteria	NCBI	1	Staphylococcus aureus	1	KINW6062	Bacillales
WP_031893875.1	recombinase	0	none	Firmicutes, Bacteria	NCBI	1	Staphylococcus aureus	1	M0675	Bacillales
WP_031894167.1	recombinase	0	none	Firmicutes, Bacteria	NCBI	1	Staphylococcus aureus	1	M0659	Bacillales
WP_031896058.1	recombinase	0	none	Firmicutes, Bacteria	NCBI	1	Staphylococcus aureus	1	M0816	Bacillales
WP_031897121.1	recombinase	0	none	Firmicutes, Bacteria	NCBI	1	Staphylococcus aureus	2	CFSA155,M28485	Bacillales
WP_031898832.1	recombinase	0	none	Firmicutes, Bacteria	NCBI	1	Staphylococcus aureus	1	M57746	Bacillales
WP_031900052.1	recombinase	0	none	Firmicutes, Bacteria	NCBI	1	Staphylococcus aureus	2	M92086,T12923	Bacillales
WP_031906359.1	recombinase	0	none	Firmicutes, Bacteria	NCBI	1	Staphylococcus aureus	1	SJOS6002	Bacillales
WP_031906741.1	recombinase	0	none	Firmicutes, Bacteria	NCBI	1	Staphylococcus aureus	1	SJUD6014	Bacillales
WP_031908758.1	recombinase RecT	0	none	Firmicutes, Bacteria	NCBI	1	Staphylococcus aureus	1	T39105	Bacillales
WP_031908993.1	recombinase	0	none	Firmicutes, Bacteria	NCBI	1	Staphylococcus aureus	2	T44461,T77565	Bacillales
WP_031909940.1	recombinase	0	none	Firmicutes, Bacteria	NCBI	1	Staphylococcus aureus	1	T74060	Bacillales
WP_031910340.1	recombinase	0	none	Firmicutes, Bacteria	NCBI	1	Staphylococcus aureus	1	T89467	Bacillales
WP_032087692.1	recombinase RecT	0	none	Firmicutes, Bacteria	NCBI	1	Bacillus aquimaris	1	nie_ma	Bacillales
WP_032099362.1	recombinase	0	none	Firmicutes, Bacteria	NCBI	1	Staphylococcus aureus	2	327,NA	Bacillales
WP_032606345.1	recombinase RecT	0	none	Firmicutes, Bacteria	NCBI	1	Staphylococcus epidermidis	3	1457,C4,DE0150	Bacillales
WP_032722310.1	recombination protein RecT	0	none	Firmicutes, Bacteria	NCBI	1	Bacillus subtilis	3	18-3,GXA-28,HM-66	Bacillales
WP_032725208.1	recombinase RecT	0	none	Firmicutes, Bacteria	NCBI	1	Bacillus subtilis	1	E1	Bacillales
WP_032725431.1	recombinase RecT	0	none	Firmicutes, Bacteria	NCBI	1	Bacillus subtilis	1	E1	Bacillales
WP_032964577.1	recombinase RecT	0	none	Firmicutes, Bacteria	NCBI	1	Lactobacillus rhamnosus	2	944_LRHA,K32	Lactobacillales
WP_033016768.1	recombinase RecT	0	none	Firmicutes, Bacteria	NCBI	1	Geobacillus stearothermophilus	1	ATCC 7953	Bacillales
WP_033022731.1	recombinase RecT	0	none	Firmicutes, Bacteria	NCBI	1	Geobacillus icigianus	1	G1w1	Bacillales
WP_033066826.1	MULTISPECIES: recombinase RecT	0	none	Firmicutes, Bacteria	NCBI	2	Clostridium botulinum,Clostridium sporogenes	2	A2B3 87,PA 3679	Clostridiales
WP_033127220.1	hypothetical protein	0	none	Firmicutes, Bacteria	NCBI	1	Clostridium butyricum	1	INCQS635	Clostridiales
WP_033573212.1	MULTISPECIES: DNA recombination protein RecT	0	none	Firmicutes, Bacteria	NCBI	1	Lactobacillus sp.	1	HMSC061B07	Lactobacillales
WP_033611994.1	MULTISPECIES: recombinase RecT	0	none	Firmicutes, Bacteria	NCBI	2	Lactobacillus paraplantarum,Lactobacillus plantarum	5	10CH,CMPG5300,D13,DSM 10667,L-ZS9	Lactobacillales
WP_033624682.1	DNA recombination protein RecT	0	none	Firmicutes, Bacteria	NCBI	1	Enterococcus faecalis	1	EnGen0422	Lactobacillales
WP_033778013.1	recombinase RecT	0	none	Firmicutes, Bacteria	NCBI	1	Enterococcus faecalis	1	EnGen0415	Lactobacillales
WP_033778197.1	recombinase RecT	0	none	Firmicutes, Bacteria	NCBI	1	Enterococcus faecalis	1	EnGen0415	Lactobacillales
WP_033862097.1	recombinase	0	none	Firmicutes, Bacteria	NCBI	1	Staphylococcus aureus	1	M1506	Bacillales
WP_033862302.1	recombinase	0	none	Firmicutes, Bacteria	NCBI	1	Staphylococcus aureus	1	M1264	Bacillales
WP_033872101.1	recombinase	0	none	Firmicutes, Bacteria	NCBI	1	Staphylococcus aureus	1	H64967	Bacillales
WP_033884309.1	MULTISPECIES: recombinase RecT	0	none	Firmicutes, Bacteria	NCBI	4	Bacillus intestinalis,Bacillus sp.,Bacillus subtilis,Bacillus subtilis subsp. subtilis	5	7705b,BSP4,HUK15,KATMIRA1933,fmb60	Bacillales
WP_033918693.1	recombinase RecT	0	none	Firmicutes, Bacteria	NCBI	1	Enterococcus faecalis	3	18,CVM N55725,CVM N55753	Lactobacillales
WP_034282988.1	recombinase RecT	0	none	Firmicutes, Bacteria	NCBI	1	Bacillus safensis	1	FO-36b	Bacillales
WP_034689045.1	recombinase RecT	0	none	Firmicutes, Bacteria	NCBI	1	Enterococcus mundtii	1	CRL35	Lactobacillales
WP_034698483.1	DNA recombination protein RecT	0	none	Firmicutes, Bacteria	NCBI	1	Enterococcus hirae	2	INF E1,NCTC13383	Lactobacillales
WP_035064305.1	recombinase RecT	0	none	Firmicutes, Bacteria	NCBI	1	Carnobacterium maltaromaticum	3	DSM 20342,MX5,TMW 2.1581	Lactobacillaes
WP_035100920.1	recombination protein RecT	0	none	Firmicutes, Bacteria	NCBI	1	Aneurinibacillus terranovensis	1	DSM 18919	Bacillales
WP_035116344.1	recombination protein RecT	0	none	Firmicutes, Bacteria	NCBI	1	Clostridium sp.	2	NCR,nie_ma	Clostridiales
WP_035118894.1	recombination protein RecT	0	none	Firmicutes, Bacteria	NCBI	1	Clostridium sp.	2	NCR,nie_ma	Clostridiales
WP_035182880.1	recombinase RecT	0	none	Firmicutes, Bacteria	NCBI	1	Bacillus coagulans	6	GBI-30, 6086,HM-08,LBSC,LSBC-1,S-lac,Unique IS-2	Bacillales
WP_035293814.1	hypothetical protein	0	none	Firmicutes, Bacteria	NCBI	1	Clostridium sp.	1	KNHs214	Clostridiales
WP_035327507.1	DNA recombination protein RecT	0	none	Firmicutes, Bacteria	NCBI	1	Bacillus firmus	1	DS1	Bacillales
WP_035353139.1	DNA recombination protein RecT	0	none	Firmicutes, Bacteria	NCBI	1	Bacillus ginsengihumi	1	M2.11	Bacillales
WP_035430909.1	recombination protein RecT	0	none	Firmicutes, Bacteria	NCBI	1	Bacillus sp.	1	UNC322MFChir4.1	Bacillales
WP_035447985.1	DNA recombination protein RecT	0	none	Firmicutes, Bacteria	NCBI	1	Lactobacillus animalis	2	381-IL-28,NP51	Lactobacillales
WP_036069219.1	recombinase RecT	0	none	Firmicutes, Bacteria	NCBI	1	Listeria rocourtiae	2	CECT 7972,FSL F6-920	Bacillales
WP_036164584.1	recombination protein RecT	0	none	Firmicutes, Bacteria	NCBI	1	Lysinibacillus sphaericus	1	LP1-G	Bacillales
WP_036220869.1	DNA recombination protein RecT	0	none	Firmicutes, Bacteria	NCBI	1	Lysinibacillus sphaericus	1	1987	Bacillales
WP_036687878.1	MULTISPECIES: recombinase RecT	0	none	Firmicutes, Bacteria	NCBI	2	Paenibacillus odorifer,Paenibacillus sp.	2	FSL H8-0237,FSL H8-237	Bacillales
WP_036697071.1	recombinase RecT	0	none	Firmicutes, Bacteria	NCBI	1	Paenibacillus sp.	1	FSL R7-269	Bacillales
WP_036713214.1	recombinase RecT	0	none	Firmicutes, Bacteria	NCBI	1	Paenibacillus sp.	1	P1XP2	Bacillales
WP_036720176.1	recombinase RecT	0	none	Firmicutes, Bacteria	NCBI	1	Paenibacillus sp.	1	JCM 10914	Bacillales
WP_037404193.1	hypothetical protein	0	none	Firmicutes, Bacteria	NCBI	1	Solobacterium moorei	1	DSM 22971	Erysipelotrichales
WP_037541215.1	recombinase	0	none	Firmicutes, Bacteria	NCBI	1	Staphylococcus sp.	1	M0480	Bacillales
WP_037542874.1	recombinase RecT	0	none	Firmicutes, Bacteria	NCBI	1	Staphylococcus pseudintermedius	5	081661,G3C4,IMT1670/16,IMT360/16,IMT515/16	Bacillales
WP_038022462.1	recombinase RecT	0	none	Firmicutes, Bacteria	NCBI	1	Tetragenococcus muriaticus	1	3MR10-3	Lactobacilliales
WP_038124439.1	DNA recombination protein RecT	0	none	Firmicutes, Bacteria	NCBI	1	Veillonella sp.	1	ICM51a	Veillonellales
WP_038151828.1	DNA recombination protein RecT	0	none	Firmicutes, Bacteria	NCBI	1	Veillonella montpellierensis	1	DNF00314	Veillonellales
WP_038246219.1	recombinase RecT	0	none	Firmicutes, Bacteria	NCBI	1	Virgibacillus massiliensis	1	Vm-5	Bacilliales
WP_038285580.1	hypothetical protein	0	none	Firmicutes, Bacteria	NCBI	1	Paraclostridium bifermentans	1	MHMC-14	Clostridiales
WP_038433487.1	recombinase RecT	0	none	Firmicutes, Bacteria	NCBI	1	Streptococcus pyogenes	5	M23ND,NCTC4001,emm100,emm25,emm64.3	Lactobacilliales
WP_038603621.1	DNA recombination protein RecT	0	none	Firmicutes, Bacteria	NCBI	1	Lactococcus lactis	1	NCDO 2118	Lactobacillales
WP_039120322.1	recombinase RecT	0	none	Firmicutes, Bacteria	NCBI	1	Listeria monocytogenes	5	FDA151752,N12-2451,PNUSAL000945,SLU3267,no_strain_in_ipg	Bacillales
WP_039218468.1	DNA recombination protein RecT	0	none	Firmicutes, Bacteria	NCBI	1	Clostridium novyi B	1	ATCC 27606	Clostridiales
WP_039219236.1	MULTISPECIES: DNA recombination protein RecT	0	none	Firmicutes, Bacteria	NCBI	4	Clostridium botulinum,Clostridium botulinum C/D,Clostridium novyi B,Clostridium sp.	6	49511-CD,51714-DC,ATCC 27606,BKT12695,DC5,K25	Clostridiales
WP_039241978.1	DNA recombination protein RecT	0	none	Firmicutes, Bacteria	NCBI	1	Clostridium botulinum	2	It1,nie_ma	Clostridiales
WP_039242493.1	DNA recombination protein RecT	0	none	Firmicutes, Bacteria	NCBI	1	Clostridium botulinum	2	It1,nie_ma	Clostridiales
WP_039242620.1	hypothetical protein	0	none	Firmicutes, Bacteria	NCBI	1	Clostridium botulinum	2	It1,nie_ma	Clostridiales
WP_039285877.1	DNA recombination protein RecT	0	none	Firmicutes, Bacteria	NCBI	1	Clostridium botulinum	1	BKT12695	Clostridiales
WP_039773556.1	DNA recombination protein RecT	0	none	Firmicutes, Bacteria	NCBI	1	Clostridium diolis	1	DSM 15410	Clostridiales
WP_040057645.1	hypothetical protein	0	none	Firmicutes, Bacteria	NCBI	1	Bacillus sp.	1	REN51N	Bacillales
WP_040082413.1	MULTISPECIES: recombinase RecT	0	none	Firmicutes, Bacteria	NCBI	1	Bacillus sp.	2	A053,MD-5	Bacillales
WP_040106561.1	recombination protein RecT	0	none	Firmicutes, Bacteria	NCBI	1	Salinicoccus roseus	1	W12	Bacillales
WP_040108679.1	MULTISPECIES: DNA recombination protein RecT	0	none	Firmicutes, Bacteria	NCBI	2	Clostridium botulinum,Clostridium sporogenes	6	2345,Colworth BL175,Colworth BL246,NCTC534,Prevot_594,no_strain_in_ipg	Clostridiales
WP_040167023.1	recombinase RecT	0	none	Firmicutes, Bacteria	NCBI	1	Lactobacillus paracasei	3	FAM4067,JS1,KL1	Lactobacillales
WP_040194790.1	DNA recombination protein RecT	0	none	Firmicutes, Bacteria	NCBI	1	Clostridium sp. CL-6	1	no_strain_in_ipg	Clostridiales
WP_040397619.1	DNA recombination protein RecT	0	none	Firmicutes, Bacteria	NCBI	1	Anaerococcus senegalensis	1	type strain: JC17	Tissierellales
WP_040536956.1	DNA recombination protein RecT	0	none	Firmicutes, Bacteria	NCBI	1	Lactobacillus shenzhenensis	1	LY-73	Lactobacillales
WP_041055606.1	recombinase RecT	0	none	Firmicutes, Bacteria	NCBI	1	Bacillus subtilis	2	B4067,B4145	Bacillales
WP_041056376.1	recombinase RecT	0	none	Firmicutes, Bacteria	NCBI	1	Bacillus subtilis	5	B4067,B4070,B4145,SRCM103612,Y3	Bacillales
WP_041057273.1	recombinase RecT	0	none	Firmicutes, Bacteria	NCBI	1	Bacillus subtilis	2	B4067,B4145	Bacillales
WP_041059793.1	recombinase RecT	0	none	Firmicutes, Bacteria	NCBI	1	Jeotgalibacillus campisalis	1	SF-57	Bacillales
WP_041080362.1	DNA recombination protein RecT	0	none	Firmicutes, Bacteria	NCBI	1	Staphylococcus saprophyticus	1	SU8	Bacillales
WP_041085498.1	recombinase RecT	0	none	Firmicutes, Bacteria	NCBI	1	Bacillus safensis	1	B4129	Bacillales
WP_041100200.1	recombination protein RecT	0	none	Firmicutes, Bacteria	NCBI	1	Bacillus badius	1	DSM 30822	Bacillales
WP_041114515.1	recombination protein RecT	0	none	Firmicutes, Bacteria	NCBI	1	Bacillus badius	1	MTCC 1458	Bacillales
WP_041119336.1	DNA recombination protein RecT	0	none	Firmicutes, Bacteria	NCBI	1	Enterococcus gallinarum	1	A6981	Lactobacillales
WP_041123079.1	recombinase RecT	0	none	Firmicutes, Bacteria	NCBI	1	Jeotgalibacillus alimentarius	1	YKJ-13	Bacillales
WP_041161741.1	recombinase RecT	0	none	Firmicutes, Bacteria	NCBI	1	Enterococcus faecalis	1	D32	Lactobacillales
WP_041350671.1	recombinase RecT	0	none	Firmicutes, Bacteria	NCBI	1	Clostridium botulinum	1	277-00	Clostridiales
WP_041351365.1	recombinase RecT	0	none	Firmicutes, Bacteria	NCBI	1	Bacillus subtilis	2	B4069,B4072	Bacillales
WP_041850083.1	recombinase RecT	0	none	Firmicutes, Bacteria	NCBI	1	Bacillus subtilis	2	B4143,VS15	Bacillales
WP_042109507.1	recombinase	0	none	Firmicutes, Bacteria	NCBI	1	Staphylococcus aureus	3	LTF01,NCCP14562,aureus	Bacillales
WP_042180126.1	recombinase RecT	0	none	Firmicutes, Bacteria	NCBI	1	Paenibacillus sp.	1	FSL R7-0331	Bacillales
WP_042215844.1	recombinase RecT	0	none	Firmicutes, Bacteria	NCBI	1	Paenibacillus borealis	1	DSM 13188	Bacillales
WP_042254713.1	recombinase RecT	0	none	Firmicutes, Bacteria	NCBI	1	Lactobacillus brevis	1	WIKIM12	Lactobacillales
WP_042348289.1	recombinase RecT	0	none	Firmicutes, Bacteria	NCBI	1	Bacillus massiliogorillae	1	G2	Bacillales
WP_042424427.1	recombinase	0	none	Firmicutes, Bacteria	NCBI	1	Geomicrobium sp.	1	JCM 19039	Bacillales
WP_042426149.1	recombination protein RecT	0	none	Firmicutes, Bacteria	NCBI	1	Geomicrobium sp.	1	JCM 19039	Bacillales
WP_042530294.1	recombination protein RecT	0	none	Firmicutes, Bacteria	NCBI	1	Oceanobacillus oncorhynchi	1	Oc5	Bacillales
WP_042744353.1	recombinase	0	none	Firmicutes, Bacteria	NCBI	1	Staphylococcus aureus	1	no_strain_in_ipg	Bacillales
WP_042745235.1	recombinase	0	none	Firmicutes, Bacteria	NCBI	1	Staphylococcus aureus	1	MRSA_CVM43477	Bacillales
WP_042746318.1	recombinase RecT	0	none	Firmicutes, Bacteria	NCBI	1	Lactobacillus reuteri	1	TMW1.656	Lactobacillales
WP_042749406.1	hypothetical protein	0	none	Firmicutes, Bacteria	NCBI	1	Lactobacillus brevis	2	TMW 1.313,UCCLBBS449	Lactobacillales
WP_042889072.1	recombinase RecT	0	none	Firmicutes, Bacteria	NCBI	1	Enterococcus faecalis	6	918,A1,VRE57,VRE65,VRE69,VRE80	Lactobacillales
WP_042976612.1	recombinase RecT	0	none	Firmicutes, Bacteria	NCBI	1	Bacillus subtilis	2	B4122,B4146	Bacillales
WP_043027292.1	recombinase RecT	0	none	Firmicutes, Bacteria	NCBI	1	Streptococcus suis	2	LSS41,LSS53	Lactobacilliales
WP_043032525.1	recombinase RecT	0	none	Firmicutes, Bacteria	NCBI	1	Clostridium botulinum	2	B2 450,CFSAN024410	Clostridiales
WP_043065733.1	recombinase RecT	0	none	Firmicutes, Bacteria	NCBI	1	Aneurinibacillus migulanus	2	DSM 2895,NBRC 15520	Bacillales
WP_043066935.1	recombination protein RecT	0	none	Firmicutes, Bacteria	NCBI	1	Aneurinibacillus migulanus	2	DSM 2895,NBRC 15520	Bacillales
WP_043067433.1	recombination protein RecT	0	none	Firmicutes, Bacteria	NCBI	1	Aneurinibacillus migulanus	3	DSM 2895,NBRC 15520,NCTC 7096	Bacillales
WP_043070112.1	hypothetical protein	0	none	Firmicutes, Bacteria	NCBI	1	Aneurinibacillus migulanus	3	Nagano E1,nagano,no_strain_in_ipg	Bacillales
WP_043070608.1	recombination protein RecT	0	none	Firmicutes, Bacteria	NCBI	1	Aneurinibacillus migulanus	2	Nagano E1,no_strain_in_ipg	Bacillales
WP_043856855.1	recombinase RecT	0	none	Firmicutes, Bacteria	NCBI	1	Bacillus subtilis	2	HM-66,M112	Bacillales
WP_044139522.1	recombinase RecT	0	none	Firmicutes, Bacteria	NCBI	1	Bacillus pumilus	1	B4127	Bacillales
WP_044428773.1	recombinase RecT	0	none	Firmicutes, Bacteria	NCBI	1	Bacillus subtilis	1	RFWG1A3	Bacillales
WP_044600029.1	hypothetical protein	0	none	Firmicutes, Bacteria	NCBI	1	Candidatus Stoquefichus massiliensis	1	AP9	Erysipelotrichales
WP_044669466.1	recombinase RecT	0	none	Firmicutes, Bacteria	NCBI	1	Streptococcus suis	4	LSS11,LSS31,LSS39,LSS48	Lactobacilliales
WP_044687752.1	recombinase RecT	0	none	Firmicutes, Bacteria	NCBI	1	Streptococcus suis	3	ISU2912,LSS23,LSS54	Lactobacilliales
WP_044693008.1	hypothetical protein	0	none	Firmicutes, Bacteria	NCBI	1	Streptococcus suis	1	LSS57	Lactobacilliales
WP_044737078.1	recombination protein RecT	0	none	Firmicutes, Bacteria	NCBI	1	Geobacillus kaustophilus	1	Et2/3	Bacillales
WP_044737261.1	recombination protein RecT	0	none	Firmicutes, Bacteria	NCBI	1	Geobacillus kaustophilus	1	Et2/3	Bacillales
WP_044743218.1	MULTISPECIES: recombination protein RecT	0	none	Firmicutes, Bacteria	NCBI	1	Anoxybacillus sp.	2	b2m1,b7m1	Bacillales
WP_044749526.1	recombination protein RecT	0	none	Firmicutes, Bacteria	NCBI	1	Aeribacillus pallidus	1	GS3372	Bacillales
WP_044752563.1	recombinase RecT	0	none	Firmicutes, Bacteria	NCBI	1	Streptococcus suis	4	LOLA-SS006,LSS20,SS999,TANI1	Lactobacilliales
WP_044757987.1	DNA recombination protein RecT	0	none	Firmicutes, Bacteria	NCBI	1	Streptococcus suis	1	LSS82	Lactobacilliales
WP_044759819.1	recombinase RecT	0	none	Firmicutes, Bacteria	NCBI	1	Streptococcus suis	2	LSS64,LSS88	Lactobacilliales
WP_044760894.1	DNA recombination protein RecT	0	none	Firmicutes, Bacteria	NCBI	1	Streptococcus suis	1	SS23	Lactobacilliales
WP_044775177.1	recombinase RecT	0	none	Firmicutes, Bacteria	NCBI	1	Streptococcus suis	1	LSS38	Lactobacilliales
WP_044781886.1	recombinase RecT	0	none	Firmicutes, Bacteria	NCBI	1	Streptococcus suis	1	LSS36	Lactobacilliales
WP_044790259.1	MULTISPECIES: recombination protein RecT	0	none	Firmicutes, Bacteria	NCBI	1	Bacillus licheniformis	6	5NAP23,GB2,H2N5002,SMIA-2,TAB7,YNP1-TSU	Bacillales
WP_044792367.1	recombination protein RecT	0	none	Firmicutes, Bacteria	NCBI	1	Bacillus thuringiensis	1	nie_ma	Bacillales
WP_044803177.1	recombinase RecT	0	none	Firmicutes, Bacteria	NCBI	2	Bacillus amyloliquefaciens,Bacillus velezensis	3	12B,UCMB5007,UCMB5044	Bacillales
WP_044894819.1	recombination protein RecT	0	none	Firmicutes, Bacteria	NCBI	1	Bacillus alveayuensis	1	24KAM51	Bacillales
WP_044923233.1	recombinase	0	none	Firmicutes, Bacteria	NCBI	1	Anaerostipes hadrus	1	PEL 85	Clostridiales
WP_044924269.1	DNA recombination protein RecT	0	none	Firmicutes, Bacteria	NCBI	1	Dorea longicatena	1	AGR2136	Clostridiales
WP_045035262.1	recombinase RecT	0	none	Firmicutes, Bacteria	NCBI	1	Bacillus altitudinis	1	DSM 26896	Bacillales
WP_045172086.1	DNA recombination protein RecT	0	none	Firmicutes, Bacteria	NCBI	1	Enterococcus faecium	1	70-36-8	Lactobacillales
WP_045172279.1	DNA recombination protein RecT	0	none	Firmicutes, Bacteria	NCBI	1	Enterococcus faecium	1	70-36-8	Lactobacillales
WP_045540432.1	recombinase RecT	0	none	Firmicutes, Bacteria	NCBI	1	Clostridium botulinum	6	2045/98,B2 128,B2 433,IFR 12/022,IFR 12/025,Man216	Clostridiales
WP_045540861.1	DNA recombination protein RecT	0	none	Firmicutes, Bacteria	NCBI	1	Clostridium botulinum	3	111,B742,F 357	Clostridiales
WP_045553720.1	MULTISPECIES: recombinase RecT	0	none	Firmicutes, Bacteria	NCBI	1	Listeria monocytogenes	6	FDA276691,FDA676305 1-4,FSLF2-091,PIR00544,PNUSAL000015,PNUSAL004293	Bacillales
WP_045601324.1	recombinase RecT	0	none	Firmicutes, Bacteria	NCBI	1	Lactobacillus paracasei	3	FAM18149,FAM18168,NRIC1981	Lactobacillales
WP_045850546.1	DNA recombination protein RecT	0	none	Firmicutes, Bacteria	NCBI	1	Domibacillus enclensis	2	DSM 25145,NIO-1016	Bacillales
WP_046131956.1	MULTISPECIES: recombinase RecT	0	none	Firmicutes, Bacteria	NCBI	2	Bacillus glycinifermentans,Bacillus sp.	3	SRCM103574,TH008,no_strain_in_ipg	Bacillales
WP_046159679.1	DNA recombination protein RecT	0	none	Firmicutes, Bacteria	NCBI	1	Streptococcus dysgalactiae subsp. equisimilis	1	UT-SS957	Lactobacilliales
WP_046160619.1	MULTISPECIES: recombinase RecT	0	none	Firmicutes, Bacteria	NCBI	2	Bacillus sp.,Bacillus subtilis	2	CMAA 1185,P5_B2	Bacillales
WP_046178830.1	DNA recombination protein RecT	0	none	Firmicutes, Bacteria	NCBI	1	Domibacillus tundrae	1	PAMC 80007	Bacillales
WP_046217242.1	hypothetical protein	0	none	Firmicutes, Bacteria	NCBI	1	Bacillus filamentosus	1	Hbe603	Bacillales
WP_046388803.1	recombinase RecT	0	RecT/PDDEXK-like (DUF3799)/?/RusA	Firmicutes, Viruses (T)	NCBI	1	Streptococcus phage Javan617	1	6736	Lactobacilliales
WP_046526986.1	recombination protein RecT	0	none	Firmicutes, Bacteria	NCBI	1	Bacillus sp.	1	L_1B0_12	Bacillales
WP_046721483.1	DNA recombination protein RecT	0	none	Firmicutes, Bacteria	NCBI	1	Bacillus coagulans	1	NL01	Bacillales
WP_046790572.1	recombinase	0	none	Firmicutes, Bacteria	NCBI	1	Salinicoccus halodurans	2	CGMCC 1.6501,H3B36	Bacillales
WP_046948029.1	recombinase RecT	0	none	Firmicutes, Bacteria	NCBI	1	Lactobacillus fermentum	2	39,UCO-979C	Lactobacillales
WP_046948844.1	recombinase RecT	0	none	Firmicutes, Bacteria	NCBI	1	Lactobacillus fermentum	1	90 TC-4	Lactobacillales
WP_047021423.1	DNA recombination protein RecT	0	none	Firmicutes, Bacteria	NCBI	1	Lactobacillus brevis	1	47f	Lactobacillales
WP_047150996.1	recombination protein RecT	0	none	Firmicutes, Bacteria	NCBI	1	Aneurinibacillus tyrosinisolvens	1	LL-002	Bacillales
WP_047200444.1	recombinase RecT	0	none	Firmicutes, Bacteria	NCBI	1	Streptococcus agalactiae	5	874391,GCH65,GNUCH_SAga_26,GZ01,NNB013	Lactobacilliales
WP_047208979.1	recombinase RecT	0	none	Firmicutes, Bacteria	NCBI	1	Streptococcus agalactiae	5	DE-NI-024,IT-NI-003,IT-NI-007,IT-NI-018,IT-PW-0094	Lactobacilliales
WP_047403405.1	recombinase RecT	0	none	Firmicutes, Bacteria	NCBI	1	Clostridium botulinum	5	53B,AIP 580-86,ATCC 17841,CFSAN024410,CN 7245	Clostridiales
WP_047447784.1	recombinase	0	none	Firmicutes, Bacteria	NCBI	1	Staphylococcus schweitzeri	2	FSCB5,no_strain_in_ipg	Bacillales
WP_047557322.1	MULTISPECIES: recombinase	0	none	Firmicutes, Bacteria	NCBI	2	Staphylococcus argenteus,Staphylococcus aureus	5	3688STDY6124917,3688STDY6125127,3688STDY6125137,ABFQM,no_strain_in_ipg	Bacillales
WP_047676147.1	recombinase RecT	0	none	Firmicutes, Bacteria	NCBI	1	Lactobacillus rhamnosus	2	116,Lrh22	Lactobacillales
WP_047811807.1	recombinase RecT	0	none	Firmicutes, Bacteria	NCBI	1	Desulfosporosinus acididurans	1	M1	Clostridiales
WP_047928281.1	phage RecT family recombinase	0	none	Firmicutes, Bacteria	NCBI	1	Enterococcus faecium	1	KACC16097	Lactobacillales
WP_047944065.1	recombinase RecT	0	none	Firmicutes, Bacteria	NCBI	1	Bacillus circulans	1	RIT379	Bacillales
WP_047947168.1	recombinase RecT	0	none	Firmicutes, Bacteria	NCBI	1	Bacillus altitudinis	1	RIT380	Bacillales
WP_048011678.1	recombinase RecT	0	none	Firmicutes, Bacteria	NCBI	1	Bacillus firmus	1	LK28	Bacillales
WP_048033531.1	recombinase RecT	0	none	Firmicutes, Bacteria	NCBI	1	Brevibacillus brevis	1	DZQ7	Bacillales
WP_048355007.1	recombination protein RecT	0	none	Firmicutes, Bacteria	NCBI	1	Bacillus glycinifermentans	1	GO-13	Bacillales
WP_048481923.1	MULTISPECIES: recombinase RecT	0	none	Firmicutes, Bacteria	NCBI	2	Lactobacillus rhamnosus,Lactobacillus sp.	3	HMSC077C11,HMSC17G08,Lr138	Lactobacillales
WP_048571000.1	hypothetical protein	0	none	Firmicutes, Bacteria	NCBI	1	Clostridium cylindrosporum	1	DSM 605	Clostridiales
WP_048702360.1	recombinase RecT	0	none	Firmicutes, Bacteria	NCBI	1	Lactobacillus ginsenosidimutans	1	EMML 3041	Lactobacillales
WP_048720574.1	MULTISPECIES: phage RecT family recombinase	0	none	Firmicutes, Bacteria	NCBI	2	Enterococcus avium,Enterococcus faecium	5	BIOML-A1,BIOML-A2,BIOML-A3,BIOML-A4,no_strain_in_ipg	Lactobacillales
WP_048792170.1	recombinase RecT	0	none	Firmicutes, Bacteria	NCBI	1	Streptococcus cristatus	1	142_SOLI	Lactobacilliales
WP_048941869.1	recombinase RecT	0	none	Firmicutes, Bacteria	NCBI	1	Enterococcus faecalis	5	213EA1,CVM N54574,EN810,EN836,NM15-4	Lactobacillales
WP_048943456.1	recombinase RecT	0	none	Firmicutes, Bacteria	NCBI	1	Enterococcus faecalis	1	983_EFLS	Lactobacillales
WP_048947625.1	recombinase RecT	0	none	Firmicutes, Bacteria	NCBI	1	Enterococcus faecalis	1	B3451	Lactobacillales
WP_048951006.1	recombinase RecT	0	none	Firmicutes, Bacteria	NCBI	1	Enterococcus faecalis	1	188_EFLS	Lactobacillales
WP_048953552.1	phage RecT family recombinase	0	none	Firmicutes, Bacteria	NCBI	1	Enterococcus faecalis	1	751_EFLS	Lactobacillales
WP_048960559.1	recombinase RecT	0	none	Firmicutes, Bacteria	NCBI	1	Enterococcus faecalis	1	71_EFLS	Lactobacillales
WP_048963433.1	phage RecT family recombinase	0	none	Firmicutes, Bacteria	NCBI	1	Enterococcus faecalis	1	905_EFLS	Lactobacillales
WP_048968706.1	recombinase RecT	0	none	Firmicutes, Bacteria	NCBI	1	Enterococcus faecalis	1	183_EFLS	Lactobacillales
WP_049087721.1	recombinase RecT	0	none	Firmicutes, Bacteria	NCBI	1	Enterococcus faecalis	1	687_EFLS	Lactobacillales
WP_049145123.1	recombinase RecT	0	none	Firmicutes, Bacteria	NCBI	1	Lactobacillus paracasei	2	1316.rep1_LPAR,D10-4	Lactobacillales
WP_049164772.1	recombinase RecT	0	none	Firmicutes, Bacteria	NCBI	1	Lactobacillus salivarius	1	778_LSAL	Lactobacillales
WP_049184005.1	recombinase RecT	0	none	Firmicutes, Bacteria	NCBI	1	Lactobacillus fermentum	1	779_LFER	Lactobacillales
WP_049222044.1	phage RecT family recombinase	0	none	Firmicutes, Bacteria	NCBI	1	Enterococcus avium	1	639_EFCM	Lactobacillales
WP_049367122.1	MULTISPECIES: recombinase RecT	0	none	Firmicutes, Bacteria	NCBI	1	Staphylococcus sp.	3	DE0221,HMSC073C12,HMSC074D07	Bacillales
WP_049394953.1	recombinase	0	none	Firmicutes, Bacteria	NCBI	1	Staphylococcus haemolyticus	1	1292_SHAE	Bacillales
WP_049490388.1	recombinase RecT	0	none	Firmicutes, Bacteria	NCBI	1	Streptococcus oralis subsp. tigurinus	1	OD_339823_10	Lactobacilliales
WP_049492595.1	recombinase RecT	0	none	Firmicutes, Bacteria	NCBI	1	Streptococcus pseudopneumoniae	1	1271.rep1_SPSE	Lactobacilliales
WP_049530192.1	recombinase RecT	0	none	Firmicutes, Bacteria	NCBI	1	Streptococcus pseudopneumoniae	1	469_SPSE	Lactobacilliales
WP_049537279.1	recombinase RecT	0	none	Firmicutes, Bacteria	NCBI	1	Streptococcus pseudopneumoniae	1	843_SPSE	Lactobacilliales
WP_049680539.1	recombinase RecT	0	none	Firmicutes, Bacteria	NCBI	1	Bacillus loiseleuriae	1	FJAT-27997	Bacillales
WP_049741539.1	recombinase RecT	0	none	Firmicutes, Bacteria	NCBI	1	Brevibacillus reuszeri	2	DSM 9887,NBRC 15719	Bacillales
WP_049872588.1	recombinase	0	none	Firmicutes, Bacteria	NCBI	1	Staphylococcus aureus	4	M0707,M1136,M45726,UCI 54	Bacillales
WP_049886600.1	recombinase	0	none	Firmicutes, Bacteria	NCBI	1	Staphylococcus aureus	1	H18808	Bacillales
WP_049949094.1	recombinase RecT	0	none	Firmicutes, Bacteria	NCBI	1	Lachnospiraceae bacterium	1	V9D3004	Clostridiales
WP_050151488.1	recombinase RecT	0	none	Firmicutes, Bacteria	NCBI	1	Streptococcus agalactiae	5	DK-NI-019,DK-NI-19,DK-PW-167,ES-NI-012,ES-PW-060	Lactobacilliales
WP_050305758.1	recombinase RecT	0	none	Firmicutes, Bacteria	NCBI	1	Streptococcus agalactiae	2	CH17,DE-NI-032	Lactobacilliales
WP_050316297.1	recombinase RecT	0	none	Firmicutes, Bacteria	NCBI	1	Streptococcus equi subsp. equi	6	EQUI0009,EQUI0010,EQUI0011,EQUI0071,EQUI0072,NCTC9682	Lactobacilliales
WP_050316412.1	recombinase RecT	0	none	Firmicutes, Bacteria	NCBI	1	Streptococcus equi subsp. equi	3	EQUI0239,EQUI0240,HO51380626	Lactobacilliales
WP_050316826.1	recombinase RecT	0	none	Firmicutes, Bacteria	NCBI	1	Streptococcus equi subsp. equi	6	EQUI0018,EQUI0103,EQUI0111,EQUI0113,EQUI0117,EQUI0137	Lactobacilliales
WP_050317024.1	recombinase RecT	0	none	Firmicutes, Bacteria	NCBI	1	Streptococcus equi subsp. equi	6	14-066,14-071,14-073,14-080,14-082,EQUI0008	Lactobacilliales
WP_050317814.1	recombinase RecT	0	none	Firmicutes, Bacteria	NCBI	1	Streptococcus equi subsp. equi	5	EQUI0018,EQUI0019,EQUI0103,EQUI0111,EQUI0132	Lactobacilliales
WP_050320256.1	recombinase RecT	0	none	Firmicutes, Bacteria	NCBI	1	Streptococcus equi subsp. equi	2	EQUI0002,EQUI0003	Lactobacilliales
WP_050322567.1	recombinase RecT	0	none	Firmicutes, Bacteria	NCBI	1	Streptococcus equi subsp. equi	2	EQUI0003,EQUI0004	Lactobacilliales
WP_050322596.1	recombinase RecT	0	none	Firmicutes, Bacteria	NCBI	1	Streptococcus equi subsp. equi	2	EQUI0161,EQUI0162	Lactobacilliales
WP_050336372.1	recombinase RecT	0	none	Firmicutes, Bacteria	NCBI	1	Streptococcus pyogenes	2	SPY3012,patientC	Lactobacilliales
WP_050339444.1	recombinase RecT	0	none	Firmicutes, Bacteria	NCBI	1	Lactobacillus pentosus	4	ATCC 8041,DSM 20314,NBRC 106467,RI-031	Lactobacillales
WP_050390774.1	hypothetical protein	0	none	Firmicutes, Bacteria	NCBI	1	Streptococcus pneumoniae	1	SMRU946	Lactobacilliales
WP_050489907.1	recombinase RecT	0	none	Firmicutes, Bacteria	NCBI	1	Streptococcus mitis	1	SK608	Lactobacilliales
WP_050491212.1	recombinase RecT	0	none	Firmicutes, Bacteria	NCBI	1	Streptococcus oralis	1	SK143	Lactobacilliales
WP_050641247.1	MULTISPECIES: recombinase	0	none	Firmicutes, Bacteria	NCBI	1	Clostridiales	1	SB2	Clostridiales
WP_050697707.1	recombinase RecT	0	none	Firmicutes, Bacteria	NCBI	1	Anaeromassilibacillus senegalensis	1	mt9	Clostridiales
WP_050884635.1	recombinase	0	none	Firmicutes, Bacteria	NCBI	1	Leuconostoc mesenteroides	1	LbE16	Lactobacillales
WP_050894382.1	recombinase RecT	0	none	Firmicutes, Bacteria	NCBI	1	Lactobacillus paracasei	1	CAUH35	Lactobacillales
WP_050895002.1	recombinase	0	none	Firmicutes, Bacteria	NCBI	1	Leuconostoc mesenteroides	1	LbE15	Lactobacillales
WP_050896436.1	recombinase RecT	0	none	Firmicutes, Bacteria	NCBI	1	Streptococcus agalactiae	1	GB-NI-002	Lactobacilliales
WP_050927341.1	MULTISPECIES: recombinase RecT	0	none	Firmicutes, Bacteria	NCBI	1	Clostridiales unclassified	1	1_7_47_FAA	Clostridiales
WP_050964231.1	recombinase	0	none	Firmicutes, Bacteria	NCBI	1	Staphylococcus aureus	1	USFL148	Bacillales
WP_051201296.1	recombinase RecT	0	none	Firmicutes, Bacteria	NCBI	1	Acidaminococcus intestini	1	DSM 21505	Acidaminococcales
WP_051296657.1	recombination protein RecT	0	none	Firmicutes, Bacteria	NCBI	1	Anaeroarcus burkinensis	1	DSM 6283	Selenomonadales
WP_051546607.1	recombinase RecT	0	none	Firmicutes, Bacteria	NCBI	1	Clostridium viride	1	DSM 6836	Clostridiales
WP_051624047.1	hypothetical protein	0	none	Firmicutes, Bacteria	NCBI	1	Clostridium akagii	1	DSM 12554	Clostridiales
WP_051643217.1	recombinase	0	none	Firmicutes, Bacteria	NCBI	1	Agathobaculum desmolans	1	ATCC 43058	Clostridiales
WP_051650351.1	hypothetical protein	0	none	Firmicutes, Bacteria	NCBI	1	Selenomonas ruminantium	1	AB3002	Selenomonadales
WP_051758205.1	recombinase	0	none	Firmicutes, Bacteria	NCBI	1	Bacillus vietnamensis	1	HD-02	Bacillales
WP_051758219.1	recombinase RecT	0	none	Firmicutes, Bacteria	NCBI	1	Bacillus vietnamensis	1	HD-02	Bacillales
WP_051880121.1	hypothetical protein	0	none	Firmicutes, Bacteria	NCBI	1	Lactococcus lactis subsp. lactis	1	NCDO 2118	Lactobacillales
WP_051927761.1	recombinase RecT	0	none	Firmicutes, Bacteria	NCBI	1	Bacillus sp. 72	1	nie_ma	Bacillales
WP_051929678.1	recombinase RecT	0	none	Firmicutes, Bacteria	NCBI	1	Carnobacterium mobile	1	MT37L	Lactobacillaes
WP_051965426.1	hypothetical protein	0	none	Firmicutes, Bacteria	NCBI	1	Thermoanaerosceptrum fracticalcis	1	DRI-13	Clostridiales
WP_052090105.1	hypothetical protein	0	none	Firmicutes, Bacteria	NCBI	1	Exiguobacterium mexicanum	1	HUD	Bacillales
WP_052134093.1	recombinase RecT	0	none	Firmicutes, Bacteria	NCBI	1	Clostridium botulinum	5	202F,ATCC 23387,Eklund 202F,IFR 12/021,IFR 12/036	Clostridiales
WP_052320729.1	recombination protein RecT	0	none	Firmicutes, Bacteria	NCBI	1	Bacillus stratosphericus	1	M53	Bacillales
WP_052348420.1	hypothetical protein	0	none	Firmicutes, Bacteria	NCBI	1	Weissella hellenica	1	X0278	Lactobacillales
WP_052487965.1	hypothetical protein	0	none	Firmicutes, Bacteria	NCBI	1	Paenibacillus sp.	1	VKM B-2647	Bacillales
WP_052493604.1	recombinase RecT	0	none	Firmicutes, Bacteria	NCBI	1	Lactobacillus brevis	1	15f	Lactobacillales
WP_052676125.1	recombinase RecT	0	none	Firmicutes, Bacteria	NCBI	1	Paenibacillus sp.	1	10380	Bacillales
WP_052915995.1	recombinase RecT	0	none	Firmicutes, Bacteria	NCBI	1	Lactobacillus paracasei	2	L9,no_strain_in_ipg	Lactobacillales
WP_052930230.1	recombinase RecT	0	none	Firmicutes, Bacteria	NCBI	1	Listeria monocytogenes	6	FDA615984 40-6,FDA875791-043-001,LM153,LS840,PNUSAL001554,PNUSAL004438	Bacillales
WP_053005196.1	recombinase RecT	0	none	Firmicutes, Bacteria	NCBI	1	Staphylococcus aureus	1	H202	Bacillales
WP_053007322.1	recombinase	0	none	Firmicutes, Bacteria	NCBI	1	Staphylococcus aureus	6	549,SAM-4,UB540,UB657,UB662,UB670	Bacillales
WP_053013138.1	recombinase	0	none	Firmicutes, Bacteria	NCBI	1	Staphylococcus aureus	1	H216	Bacillales
WP_053028113.1	recombinase RecT	0	none	Firmicutes, Bacteria	NCBI	1	Staphylococcus haemolyticus	1	25-44	Bacillales
WP_053078133.1	hypothetical protein	0	none	Firmicutes, Bacteria	NCBI	1	Megasphaera cerevisiae	1	DSM 20462	Veillonellales
WP_053109063.1	recombinase RecT	0	none	Firmicutes, Bacteria	NCBI	1	Enterococcus durans	3	C11,KLDS 6.0930,NCTC8129	Lactobacillales
WP_053285426.1	MULTISPECIES: hypothetical protein	0	none	Firmicutes, Bacteria	NCBI	2	Bacillus sp.,Bacillus velezensis	5	AM1(2019),FH17,G3,KCTC 13012,NRRL B-41580	Bacillales
WP_053308489.1	recombinase RecT	0	none	Firmicutes, Bacteria	NCBI	1	Streptococcus pyogenes	6	GUR,GURSA1,NCTC10866,NGAS322,SS1574,WB136	Lactobacilliales
WP_053339030.1	recombinase RecT	0	none	Firmicutes, Bacteria	NCBI	2	Lactobacillus plantarum,Lactobacillus plantarum subsp. plantarum	2	BK-022,CGMCC 1.557	Lactobacillales
WP_053342116.1	recombinase RecT	0	none	Firmicutes, Bacteria	NCBI	1	Clostridium botulinum	6	ATCC 17786,ATCC 9564,Colworth BL129,Colworth BL134,Frederiksberg,Hazen	Clostridiales
WP_053543631.1	recombinase RecT	0	none	Firmicutes, Bacteria	NCBI	1	Enterococcus faecium	2	GL3,MZF1	Lactobacillales
WP_053574365.1	MULTISPECIES: recombinase RecT	0	none	Firmicutes, Bacteria	NCBI	2	Bacillus amyloliquefaciens,Bacillus velezensis	6	9912D,Bs006,CFSAN034339,DE0189,FS1092,QST713	Bacillales
WP_053765815.1	recombinase RecT	0	none	Firmicutes, Bacteria	NCBI	1	Enterococcus hirae	1	19m	Lactobacillales
WP_053766644.1	recombinase RecT	0	none	Firmicutes, Bacteria	NCBI	1	Enterococcus hirae	1	19m	Lactobacillales
WP_053766686.1	recombinase RecT	0	none	Firmicutes, Bacteria	NCBI	1	Enterococcus hirae	1	19m	Lactobacillales
WP_053813070.1	recombinase RecT	0	none	Firmicutes, Bacteria	NCBI	1	Enterococcus faecium	1	58M	Lactobacillales
WP_053819388.1	recombinase	0	none	Firmicutes, Bacteria	NCBI	1	Staphylococcus aureus	1	SA564	Bacillales
WP_053833115.1	recombination protein RecT	0	none	Firmicutes, Bacteria	NCBI	1	Candidatus Dorea massiliensis	1	AP6	Clostridiales
WP_053942366.1	recombinase RecT	0	none	Firmicutes, Bacteria	NCBI	1	Kallipyga gabonensis	1	GM4	Tissierellia
WP_053963921.1	MULTISPECIES: hypothetical protein	0	none	Firmicutes, Bacteria	NCBI	1	Clostridiales unclassified	1	mt11	Clostridiales
WP_053965475.1	MULTISPECIES: hypothetical protein	0	none	Firmicutes, Bacteria	NCBI	1	Clostridiales unclassified	1	mt11	Clostridiales
WP_053983398.1	recombinase RecT	0	none	Firmicutes, Bacteria	NCBI	1	Niameybacter massiliensis	1	Mt14	Clostridiales
WP_054170582.1	recombinase	0	none	Firmicutes, Bacteria	NCBI	1	Staphylococcus aureus	1	GR2	Bacillales
WP_054271830.1	recombinase RecT	0	none	Firmicutes, Bacteria	NCBI	1	Clostridioides difficile	1	CD10-165	Clostridiales
WP_054550342.1	recombination protein RecT	0	none	Firmicutes, Bacteria	NCBI	1	Lysinibacillus sphaericus	1	B1-CDA	Bacillales
WP_054613228.1	recombinase RecT	0	none	Firmicutes, Bacteria	NCBI	1	Lysinibacillus sp.	1	ZYM-1	Bacillales
WP_054629160.1	hypothetical protein	0	none	Firmicutes, Bacteria	NCBI	1	Paeniclostridium sordellii	1	8483	Clostridiales
WP_054631805.1	recombinase RecT	0	none	Firmicutes, Bacteria	NCBI	1	Paeniclostridium sordellii	1	8483	Clostridiales
WP_054634837.1	recombinase	0	none	Firmicutes, Bacteria	NCBI	1	Thalassobacillus sp.	1	JCM 19033	Bacillales
WP_054970905.1	recombinase	0	none	Firmicutes, Bacteria	NCBI	1	Alicyclobacillus ferrooxydans	1	TC-34	Bacillales
WP_055188415.1	hypothetical protein	0	none	Firmicutes, Bacteria	NCBI	1	Faecalibacterium prausnitzii	1	2789STDY5608869	Clostridiales
WP_055232319.1	hypothetical protein	0	none	Firmicutes, Bacteria	NCBI	2	Catenibacterium mitsuokai,Roseburia hominis	2	2789STDY5608834,no_strain_in_ipg	Erysipelotrichales/Clostridiales
WP_055255092.1	recombinase RecT	0	none	Firmicutes, Bacteria	NCBI	1	Clostridium paraputrificum	1	2789STDY5834857	Clostridiales
WP_055257757.1	recombinase	0	none	Firmicutes, Bacteria	NCBI	1	Anaerostipes hadrus	1	2789STDY5608868	Clostridiales
WP_055259721.1	recombinase	0	none	Firmicutes, Bacteria	NCBI	1	Anaerostipes hadrus	1	2789STDY5608868	Clostridiales
WP_055260637.1	recombinase	0	none	Firmicutes, Bacteria	NCBI	1	Coprococcus comes	1	2789STDY5834866	Clostridiales
WP_055270204.1	recombinase	0	none	Firmicutes, Bacteria	NCBI	1	Flavonifractor plautii	1	2789STDY5834892	Clostridiales
WP_055281152.1	recombinase	0	none	Firmicutes, Bacteria	NCBI	1	Dorea longicatena	1	2789STDY5834914	Clostridiales
WP_055284109.1	recombinase RecT	0	none	Firmicutes, Bacteria	NCBI	1	Dorea longicatena	1	2789STDY5834914	Clostridiales
WP_055332114.1	hypothetical protein	0	none	Firmicutes, Bacteria	NCBI	1	Paeniclostridium sordellii	1	R32921	Clostridiales
WP_055341468.1	hypothetical protein	0	none	Firmicutes, Bacteria	NCBI	1	Paeniclostridium sordellii	1	R28058	Clostridiales
WP_055358550.1	recombination protein RecT	0	none	Firmicutes, Bacteria	NCBI	1	Geobacillus sp.	1	Sah69	Bacillales
WP_056486556.1	recombinase RecT	0	none	Firmicutes, Bacteria	NCBI	1	Brevibacillus sp.	1	Leaf182	Bacillales
WP_056495796.1	recombination protein RecT	0	none	Firmicutes, Bacteria	NCBI	1	Brevibacillus sp.	1	Leaf182	Bacillales
WP_056682091.1	recombinase RecT	0	none	Firmicutes, Bacteria	NCBI	1	Bacillus solani	1	FJAT-18043	Bacillales
WP_056702535.1	MULTISPECIES: recombinase RecT	0	none	Firmicutes, Bacteria	NCBI	1	Bacillus sp.	2	Leaf49,no_strain_in_ipg	Bacillales
WP_057088686.1	hypothetical protein	0	none	Firmicutes, Bacteria	NCBI	1	Clostridium butyricum	1	SU1	Clostridiales
WP_057231035.1	recombinase RecT	0	none	Firmicutes, Bacteria	NCBI	1	Clostridium perfringens	5	CP4,Del1,JS5388,TAM-NE40,TAMU	Clostridiales
WP_057236544.1	hypothetical protein	0	none	Firmicutes, Bacteria	NCBI	1	Bacillus sp.	1	Root147	Bacillales
WP_057485462.1	recombinase RecT	0	none	Firmicutes, Bacteria	NCBI	1	Streptococcus agalactiae	1	Mother14	Lactobacilliales
WP_057485652.1	recombinase RecT	0	none	Firmicutes, Bacteria	NCBI	1	Streptococcus agalactiae	1	Mother17	Lactobacilliales
WP_057486734.1	recombinase RecT	0	none	Firmicutes, Bacteria	NCBI	1	Staphylococcus aureus	2	MSSAT026,USFL034	Bacillales
WP_057540369.1	hypothetical protein	0	none	Firmicutes, Bacteria	NCBI	1	Paeniclostridium sordellii	1	W3026	Clostridiales
WP_057545238.1	recombinase RecT	0	none	Firmicutes, Bacteria	NCBI	1	Paeniclostridium sordellii	5	ATCC9714,JGS444,JGS445,R15892,UMC164	Clostridiales
WP_057546335.1	hypothetical protein	0	none	Firmicutes, Bacteria	NCBI	1	Paeniclostridium sordellii	1	W2922	Clostridiales
WP_057550208.1	hypothetical protein	0	none	Firmicutes, Bacteria	NCBI	1	Paeniclostridium sordellii	2	SSCC18838,SSCC37615	Clostridiales
WP_057554050.1	hypothetical protein	0	none	Firmicutes, Bacteria	NCBI	1	Paeniclostridium sordellii	1	UMC1	Clostridiales
WP_057559809.1	hypothetical protein	0	none	Firmicutes, Bacteria	NCBI	1	Paeniclostridium sordellii	1	W10	Clostridiales
WP_057561531.1	hypothetical protein	0	none	Firmicutes, Bacteria	NCBI	1	Paeniclostridium sordellii	2	R32977,SSCC26591	Clostridiales
WP_057573824.1	hypothetical protein	0	none	Firmicutes, Bacteria	NCBI	1	Paeniclostridium sordellii	1	JGS6961	Clostridiales
WP_057579414.1	hypothetical protein	0	none	Firmicutes, Bacteria	NCBI	1	Paeniclostridium sordellii	1	DA108	Clostridiales
WP_057581455.1	hypothetical protein	0	none	Firmicutes, Bacteria	NCBI	1	Paeniclostridium sordellii	1	W2967	Clostridiales
WP_057583388.1	hypothetical protein	0	none	Firmicutes, Bacteria	NCBI	1	Paeniclostridium sordellii	1	W2975	Clostridiales
WP_057586310.1	hypothetical protein	0	none	Firmicutes, Bacteria	NCBI	1	Paeniclostridium sordellii	1	JGS6956	Clostridiales
WP_057707864.1	recombinase RecT	0	none	Firmicutes, Bacteria	NCBI	2	Lactobacillus paracasei,Lactobacillus paracasei subsp. tolerans	2	DSM 20258,NBRC 15906	Lactobacillales
WP_057766059.1	recombinase RecT	0	none	Firmicutes, Bacteria	NCBI	1	Lactobacillus tucceti	1	DSM 20183	Lactobacillales
WP_057779487.1	recombinase RecT	0	none	Firmicutes, Bacteria	NCBI	1	Lactobacillus vaccinostercus	1	DSM 20634	Lactobacillales
WP_057809448.1	recombinase RecT	0	none	Firmicutes, Bacteria	NCBI	1	Lactobacillus siliginis	2	DSM 22696,NBRC 101315	Lactobacillales
WP_057899079.1	recombination protein RecT	0	none	Firmicutes, Bacteria	NCBI	1	Aneurinibacillus sp.	2	XH2,Xh2	Bacillales
WP_057987411.1	recombinase RecT	0	none	Firmicutes, Bacteria	NCBI	1	Bacillus cecembensis	1	DSM 21993	Bacillales
WP_057988703.1	recombinase RecT	0	none	Firmicutes, Bacteria	NCBI	1	Bacillus cecembensis	1	DSM 21993	Bacillales
WP_058003092.1	MULTISPECIES: recombinase	0	none	Firmicutes, Bacteria	NCBI	1	Bacillus oleronius	1	DSM 9356	Bacillales
WP_058009886.1	recombinase RecT	0	none	Firmicutes, Bacteria	NCBI	2	Clostridium botulinum,Clostridium sporogenes	2	IFR 18/026,PA 3679	Clostridiales
WP_058011864.1	recombinase RecT	0	none	Firmicutes, Bacteria	NCBI	1	Lactobacillus plantarum	1	CRL 1506	Lactobacillales
WP_058128579.1	recombinase RecT	0	none	Firmicutes, Bacteria	NCBI	1	Enterococcus faecium	1	GM70	Lactobacillales
WP_058138100.1	recombinase RecT	0	none	Firmicutes, Bacteria	NCBI	1	Enterococcus durans	1	IQ23	Lactobacillales
WP_058138361.1	recombinase RecT	0	none	Firmicutes, Bacteria	NCBI	1	Enterococcus durans	1	IQ23	Lactobacillales
WP_058204764.1	recombinase RecT	0	none	Firmicutes, Bacteria	NCBI	1	Lactococcus lactis subsp. lactis	1	K337	Lactobacillales
WP_058205857.1	recombinase RecT	0	none	Firmicutes, Bacteria	NCBI	1	Lactococcus lactis subsp. lactis	1	LMG8526	Lactobacillales
WP_058210240.1	recombinase RecT	0	none	Firmicutes, Bacteria	NCBI	1	Lactococcus lactis subsp. lactis	1	LMG8520	Lactobacillales
WP_058217316.1	hypothetical protein	0	none	Firmicutes, Bacteria	NCBI	1	Lactococcus lactis subsp. lactis	1	KF7	Lactobacillales
WP_058219585.1	recombinase RecT	0	none	Firmicutes, Bacteria	NCBI	1	Lactococcus lactis subsp. lactis	1	KF282	Lactobacillales
WP_058220155.1	hypothetical protein	0	none	Firmicutes, Bacteria	NCBI	1	Lactococcus lactis subsp. lactis	1	KF282	Lactobacillales
WP_058220536.1	recombinase RecT	0	none	Firmicutes, Bacteria	NCBI	1	Lactococcus lactis subsp. lactis	1	LMG14418	Lactobacillales
WP_058223196.1	hypothetical protein	0	none	Firmicutes, Bacteria	NCBI	1	Lactococcus lactis subsp. lactis	1	K231	Lactobacillales
WP_058224317.1	hypothetical protein	0	none	Firmicutes, Bacteria	NCBI	1	Lactococcus lactis subsp. lactis	1	LMG9446	Lactobacillales
WP_058224697.1	hypothetical protein	0	none	Firmicutes, Bacteria	NCBI	1	Lactococcus lactis subsp. lactis	1	LMG9447	Lactobacillales
WP_058297768.1	recombinase RecT	0	none	Firmicutes, Bacteria	NCBI	1	Bacillus enclensis	1	SGD-1123	Bacillales
WP_058372177.1	recombinase RecT	0	none	Firmicutes, Bacteria	NCBI	1	Clostridium butyricum	6	29-1,JKY6D1,KNU-L09,TK520,TOA,UBCB 70	Clostridiales
WP_058383585.1	recombinase RecT	0	none	Firmicutes, Bacteria	NCBI	1	Planococcus rifietoensis	1	M8	Bacillales
WP_058694443.1	recombinase	0	none	Firmicutes, Bacteria	NCBI	1	Eubacterium limosum	1	SA11	Clostridiales
WP_058906805.1	recombinase RecT	0	none	Firmicutes, Bacteria	NCBI	1	Lactobacillus plantarum	4	LZ95,ZFM55,ZFM9,dm	Lactobacillales
WP_058906842.1	recombinase RecT	0	none	Firmicutes, Bacteria	NCBI	1	Lactobacillus plantarum	6	19.1,LZ95,XZ3303,ZFM55,ZFM9,ZPZ	Lactobacillales
WP_058990630.1	hypothetical protein	0	none	Firmicutes, Bacteria	NCBI	1	Anaerococcus rubeinfantis	1	no_strain_in_ipg	Tissierellales
WP_059068368.1	recombinase	0	none	Firmicutes, Bacteria	NCBI	1	Mediterraneibacter massiliensis	1	Marseille-P2086	Clostridiales
WP_059223500.1	MULTISPECIES: recombinase	0	none	Firmicutes, Bacteria	NCBI	2	Staphylococcus epidermidis,Staphylococcus sp.	2	HMSC068G11,Tu	Bacillales
WP_059352309.1	MULTISPECIES: recombinase RecT	0	none	Firmicutes, Bacteria	NCBI	2	Bacillus halotolerans,Bacillus subtilis	4	BJ3-2,DH12,EH11,NRRL B-41617	Bacillales
WP_060391657.1	recombinase	0	none	Firmicutes, Bacteria	NCBI	1	Leuconostoc gelidum	1	no_strain_in_ipg	Lactobacillales
WP_060416885.1	recombinase RecT	0	none	Firmicutes, Bacteria	NCBI	1	Lactobacillus brevis	3	D6,Lb1595,TR169	Lactobacillales
WP_060417210.1	recombinase RecT	0	none	Firmicutes, Bacteria	NCBI	1	Lactobacillus paracasei	1	Lc1542	Lactobacillales
WP_060417492.1	recombinase RecT	0	none	Firmicutes, Bacteria	NCBI	1	Lactobacillus plantarum	1	Lp1610	Lactobacillales
WP_060417574.1	recombinase RecT	0	none	Firmicutes, Bacteria	NCBI	1	Lactobacillus plantarum	1	Lp1610	Lactobacillales
WP_060418049.1	recombinase RecT	0	none	Firmicutes, Bacteria	NCBI	1	Lactobacillus plantarum	1	Lp1612	Lactobacillales
WP_060476225.1	recombination protein RecT	0	none	Firmicutes, Bacteria	NCBI	1	Geobacillus sp.	1	PA-3	Bacillales
WP_060611973.1	recombinase RecT	0	none	Firmicutes, Bacteria	NCBI	1	Lactobacillus paracasei	4	DPC6800,EG9,FAM6410,INIA P272	Lactobacillales
WP_060622083.1	recombinase	0	none	Firmicutes, Bacteria	NCBI	1	Paenibacillus etheri	1	SH7	Bacillales
WP_060684054.1	recombinase RecT	0	none	Firmicutes, Bacteria	NCBI	1	Lactobacillus plantarum	1	ZS2058	Lactobacillales
WP_060789867.1	recombinase RecT	0	none	Firmicutes, Bacteria	NCBI	1	Enterococcus durans	1	NBRC 100479	Lactobacillales
WP_060792027.1	recombinase RecT	0	none	Firmicutes, Bacteria	NCBI	1	Enterococcus casseliflavus	3	DSM 20680,NCTC12361,NCTC4725	Lactobacillales
WP_060792326.1	recombinase RecT	0	none	Firmicutes, Bacteria	NCBI	1	Enterococcus casseliflavus	2	DSM 20680,NCTC12361	Lactobacillales
WP_060800564.1	recombinase	0	none	Firmicutes, Bacteria	NCBI	1	Peptoniphilus harei	1	CMW7756A	Tissierellales
WP_060802073.1	hypothetical protein	0	none	Firmicutes, Bacteria	NCBI	1	Anaerococcus hydrogenalis	1	MJR7738A	Tissierellales
WP_060815518.1	recombinase RecT	0	none	Firmicutes, Bacteria	NCBI	1	Enterococcus gallinarum	3	DSM 24841,NCTC12359,NCTC12360	Lactobacillales
WP_060854006.1	recombinase RecT	0	none	Firmicutes, Bacteria	NCBI	1	Enterococcus faecium	3	D344RRF x C68,Hp_24-3,Hp_6-10	Lactobacillales
WP_060931005.1	hypothetical protein	0	none	Firmicutes, Bacteria	NCBI	1	Lachnoanaerobaculum saburreum	1	DNF00896	Clostridiales
WP_061050645.1	recombinase RecT	0	none	Firmicutes, Bacteria	NCBI	1	Staphylococcus saprophyticus	2	FDAARGOS_168,SNUC 2373	Bacillales
WP_061100239.1	recombinase RecT	0	none	Firmicutes, Bacteria	NCBI	1	Streptococcus pasteurianus	1	GED7275A	Lactobacilliales
WP_061108334.1	MULTISPECIES: recombinase RecT	0	none	Firmicutes, Bacteria	NCBI	1	Listeria monocytogenes	6	CFSAN002350,FDA229645-2,FDA708819 77-1,FSL L7-0427,FSLJ1-049,LS1366	Bacillales
WP_061293697.1	hypothetical protein	0	none	Firmicutes, Bacteria	NCBI	1	Clostridium botulinum	1	KF Meyer 126	Clostridiales
WP_061297243.1	recombinase RecT	0	none	Firmicutes, Bacteria	NCBI	1	Clostridium botulinum	6	CB-K-23E,CB-K-27E,CB-K-28E,Colworth BL134,Frederiksberg,Prevot Ped 1	Clostridiales
WP_061306777.1	recombinase RecT	0	none	Firmicutes, Bacteria	NCBI	1	Clostridium botulinum	1	Hall 183	Clostridiales
WP_061310189.1	recombinase RecT	0	none	Firmicutes, Bacteria	NCBI	1	Clostridium botulinum	3	CDC 795,H102120680,H102120681	Clostridiales
WP_061310227.1	recombinase RecT	0	none	Firmicutes, Bacteria	NCBI	1	Clostridium botulinum	1	CDC 795	Clostridiales
WP_061312270.1	recombinase RecT	0	none	Firmicutes, Bacteria	NCBI	1	Clostridium botulinum	6	53B,751,ATCC 17841,B305,IFR 18/111,NCTC 751	Clostridiales
WP_061317507.1	recombinase RecT	0	none	Firmicutes, Bacteria	NCBI	1	Clostridium botulinum	1	An436	Clostridiales
WP_061319814.1	hypothetical protein	0	none	Firmicutes, Bacteria	NCBI	1	Clostridium botulinum	5	Colworth BL237,F1904/97,Mauritius,NCTC 9837,NCTC 9837 (2)	Clostridiales
WP_061329903.1	recombinase RecT	0	none	Firmicutes, Bacteria	NCBI	1	Clostridium botulinum	1	AM553	Clostridiales
WP_061396027.1	recombinase RecT	0	none	Firmicutes, Bacteria	NCBI	1	Listeria monocytogenes	1	CFSAN026613	Bacillales
WP_061399434.1	recombinase	0	none	Firmicutes, Bacteria	NCBI	1	Leuconostoc mesenteroides	1	213M0	Lactobacillales
WP_061409400.1	recombinase RecT	0	none	Firmicutes, Bacteria	NCBI	1	Bacillus pumilus	1	SH-B9	Bacillales
WP_061413958.1	recombinase RecT	0	none	Firmicutes, Bacteria	NCBI	1	Lactococcus sp.	1	DD01	Lactobacillales
WP_061426982.1	recombinase RecT	0	none	Firmicutes, Bacteria	NCBI	1	Clostridium perfringens	2	JFP992,JP838	Clostridiales
WP_061573586.1	recombinase RecT	0	none	Firmicutes, Bacteria	NCBI	1	Bacillus amyloliquefaciens	4	B425,Fad 82,Fad 99,FadWe	Bacillales
WP_061573732.1	recombinase RecT	0	none	Firmicutes, Bacteria	NCBI	1	Bacillus amyloliquefaciens	4	B425,Fad 82,Fad 99,FadWe	Bacillales
WP_061574391.1	recombinase RecT	0	none	Firmicutes, Bacteria	NCBI	1	Bacillus coagulans	1	B4099	Bacillales
WP_061578227.1	recombinase RecT	0	none	Firmicutes, Bacteria	NCBI	1	Bacillus licheniformis	5	B4092,M 3,P8_B2,SRCM103844,YNP1-TSU	Bacillales
WP_061580088.1	recombinase RecT	0	none	Firmicutes, Bacteria	NCBI	1	Parageobacillus caldoxylosilyticus	1	B4119	Bacillales
WP_061596399.1	recombinase RecT	0	none	Firmicutes, Bacteria	NCBI	1	Streptococcus gordonii	1	SK12	Lactobacilliales
WP_061642568.1	recombinase	0	none	Firmicutes, Bacteria	NCBI	1	Staphylococcus aureus	3	BSAC170,st164,st170	Bacillales
WP_061651284.1	recombinase	0	none	Firmicutes, Bacteria	NCBI	1	Staphylococcus aureus	2	BSAC1659,st1659	Bacillales
WP_061665004.1	recombinase RecT	0	none	Firmicutes, Bacteria	NCBI	1	Listeria monocytogenes	6	2842STDY5753977,411553,627350,627351,661101,PNUSAL002561	Bacillales
WP_061686919.1	recombination protein RecT	0	none	Firmicutes, Bacteria	NCBI	1	Bacillus cereus	1	FSL M8-0117	Bacillales
WP_061713637.1	recombinase RecT	0	none	Firmicutes, Bacteria	NCBI	1	Lactobacillus rhamnosus	2	BPL15,BPL5	Lactobacillales
WP_061729903.1	MULTISPECIES: recombinase RecT	0	none	Firmicutes, Bacteria	NCBI	1	Listeria monocytogenes	6	CFSAN018439,FDA907463-54,N13-1054,PNUSAL000121,PNUSAL001087,PNUSAL004443	Bacillales
WP_061733545.1	recombinase	0	none	Firmicutes, Bacteria	NCBI	1	Staphylococcus aureus	2	BSAC2477,st2477	Bacillales
WP_061739009.1	recombinase	0	none	Firmicutes, Bacteria	NCBI	1	Staphylococcus aureus	2	BSAC2436,st2436	Bacillales
WP_061739331.1	recombinase	0	none	Firmicutes, Bacteria	NCBI	1	Staphylococcus aureus	2	BSAC289,st289	Bacillales
WP_061744003.1	recombinase	0	none	Firmicutes, Bacteria	NCBI	1	Staphylococcus aureus	2	BSAC1332,st1332	Bacillales
WP_061759961.1	recombinase RecT	0	none	Firmicutes, Bacteria	NCBI	1	Streptococcus pneumoniae	1	2842STDY5643923	Lactobacilliales
WP_061778408.1	recombinase RecT	0	none	Firmicutes, Bacteria	NCBI	1	Lactococcus lactis subsp. hordniae	1	CCUG 32210T	Lactobacillales
WP_061795945.1	recombinase	0	none	Firmicutes, Bacteria	NCBI	1	Bacillus circulans	2	NBRC 13626,NCTC2610	Bacillales
WP_061801142.1	recombinase RecT	0	none	Firmicutes, Bacteria	NCBI	1	Bacillus circulans	2	NBRC 13626,NCTC2610	Bacillales
WP_061840118.1	recombinase RecT	0	none	Firmicutes, Bacteria	NCBI	1	Tetragenococcus halophilus	1	FBL3	Lactobacilliales
WP_061843478.1	recombinase	0	none	Firmicutes, Bacteria	NCBI	1	Staphylococcus aureus	3	10S,BSAC1358,st1358	Bacillales
WP_061865561.1	recombinase RecT	0	none	Firmicutes, Bacteria	NCBI	1	Streptococcus oralis	1	DD17	Lactobacilliales
WP_061871583.1	recombinase RecT	0	none	Firmicutes, Bacteria	NCBI	1	Lactobacillus plantarum	1	3--43	Lactobacillales
WP_061876077.1	recombinase RecT	0	none	Firmicutes, Bacteria	NCBI	1	Lactobacillus plantarum	5	CAUH2,JBE245,Nizo2259,RI-146,SRCM102022	Lactobacillales
WP_061885255.1	recombination protein RecT	0	none	Firmicutes, Bacteria	NCBI	1	Bacillus thuringiensis	4	78-2,AFS043063,Bt185,QZL38	Bacillales
WP_062180925.1	MULTISPECIES: recombinase RecT	0	none	Firmicutes, Bacteria	NCBI	1	Bacillales	1	FJAT-28573	Bacillales
WP_062358993.1	hypothetical protein	0	none	Firmicutes, Bacteria	NCBI	1	Weissella sp.	1	DD23	Lactobacillales
WP_062806936.1	recombinase RecT	0	none	Firmicutes, Bacteria	NCBI	1	Streptococcus parauberis	5	N11,PL9,RP15,RP17,RP25	Lactobacilliales
WP_062813261.1	recombinase RecT	0	none	Firmicutes, Bacteria	NCBI	2	Lactobacillus fermentum,Lactobacillus oris	3	103,317,J-1	Lactobacillales
WP_063096775.1	recombinase RecT	0	none	Firmicutes, Bacteria	NCBI	1	Lactobacillus plantarum	1	CAUH2	Lactobacillales
WP_063193606.1	recombination protein RecT	0	none	Firmicutes, Bacteria	NCBI	1	Geobacillus sp.	1	JS12	Bacillales
WP_063204174.1	recombinase RecT	0	none	Firmicutes, Bacteria	NCBI	1	Lactobacillus plantarum	1	FBR6	Lactobacillales
WP_063280508.1	recombinase	0	none	Firmicutes, Bacteria	NCBI	1	Staphylococcus epidermidis	1	LRKNS054	Bacillales
WP_063285942.1	recombinase RecT	0	none	Firmicutes, Bacteria	NCBI	1	Enterococcus faecium	2	A201R2B0,CICYT-205	Lactobacillales
WP_063334556.1	recombinase RecT	0	none	Firmicutes, Bacteria	NCBI	1	Bacillus subtilis	1	ALBA01	Bacillales
WP_063335843.1	recombination protein RecT	0	none	Firmicutes, Bacteria	NCBI	1	Bacillus subtilis	2	M112,SRCM101280	Bacillales
WP_063387859.1	recombinase RecT	0	none	Firmicutes, Bacteria	NCBI	1	Aeribacillus pallidus	1	8m3	Bacillales
WP_063484854.1	recombinase RecT	0	none	Firmicutes, Bacteria	NCBI	1	Lactobacillus plantarum	3	Nizo2757,Nizo2766,SRCM103303	Lactobacillales
WP_063486474.1	recombinase RecT	0	none	Firmicutes, Bacteria	NCBI	1	Lactobacillus plantarum	1	Nizo2889	Lactobacillales
WP_063488220.1	recombinase RecT	0	none	Firmicutes, Bacteria	NCBI	1	Lactobacillus plantarum	2	Nizo2535,Nizo2891	Lactobacillales
WP_063492985.1	recombinase RecT	0	none	Firmicutes, Bacteria	NCBI	1	Lactobacillus plantarum	2	NAB2,no_strain_in_ipg	Lactobacillales
WP_063554392.1	recombinase RecT	0	none	Firmicutes, Bacteria	NCBI	1	Clostridium ljungdahlii	1	ERI-2	Clostridiales
WP_063554649.1	recombinase RecT	0	none	Firmicutes, Bacteria	NCBI	1	Clostridium ljungdahlii	1	ERI-2	Clostridiales
WP_063558410.1	recombinase RecT	0	none	Firmicutes, Bacteria	NCBI	1	Lactobacillus paracasei	1	BM-LC14617	Lactobacillales
WP_063601171.1	recombinase RecT	0	none	Firmicutes, Bacteria	NCBI	1	Clostridium coskatii	2	PS02,PTA-10522	Clostridiales
WP_063601966.1	recombinase RecT	0	none	Firmicutes, Bacteria	NCBI	1	Clostridium coskatii	2	PS02,PTA-10522	Clostridiales
WP_063627296.1	recombinase RecT	0	none	Firmicutes, Bacteria	NCBI	1	Enterococcus hirae	1	R17	Lactobacillales
WP_063629661.1	recombinase RecT	0	none	Firmicutes, Bacteria	NCBI	1	Streptococcus pyogenes	6	DMG1800716,NCTC12061,SST1019-1,SST2088-1,SST2229-1,emm197	Lactobacilliales
WP_063721194.1	MULTISPECIES: recombinase RecT	0	none	Firmicutes, Bacteria	NCBI	2	Lactobacillus paraplantarum,Lactobacillus plantarum	4	AS-9,D2-1,Nizo2262,Nizo3894	Lactobacillales
WP_063721901.1	recombinase RecT	0	none	Firmicutes, Bacteria	NCBI	1	Lactobacillus plantarum	3	123-17,Nizo2029,SRCM100995	Lactobacillales
WP_063722760.1	recombinase RecT	0	none	Firmicutes, Bacteria	NCBI	1	Lactobacillus plantarum	1	Nizo2263	Lactobacillales
WP_063722953.1	recombinase RecT	0	none	Firmicutes, Bacteria	NCBI	1	Lactobacillus plantarum	2	IYO1511,Nizo2263	Lactobacillales
WP_063724468.1	recombinase RecT	0	none	Firmicutes, Bacteria	NCBI	1	Lactobacillus plantarum	1	Nizo1840	Lactobacillales
WP_063732510.1	recombinase RecT	0	none	Firmicutes, Bacteria	NCBI	1	Lactobacillus plantarum	1	Nizo2264	Lactobacillales
WP_063845695.1	recombinase RecT	0	none	Firmicutes, Bacteria	NCBI	1	Lactobacillus plantarum	3	Curd,Nizo2802,dkp1	Lactobacillales
WP_063846812.1	recombinase RecT	0	none	Firmicutes, Bacteria	NCBI	1	Lactobacillus plantarum	2	Nizo3400,RI-012	Lactobacillales
WP_063851475.1	recombinase RecT	0	none	Firmicutes, Bacteria	NCBI	1	Lactobacillus plantarum	3	NCIMB 700965,NCIMB700965.EF.A,Nizo2776	Lactobacillales
WP_063964077.1	recombinase RecT	0	none	Firmicutes, Bacteria	NCBI	1	Lactobacillus plantarum	1	UC8491	Lactobacillales
WP_063966373.1	recombinase RecT	0	none	Firmicutes, Bacteria	NCBI	1	Domibacillus aminovorans	1	DSM 1314	Bacillales
WP_064097806.1	recombinase RecT	0	none	Firmicutes, Bacteria	NCBI	1	Bacillus horikoshii	1	DSM 8719	Bacillales
WP_064126348.1	recombinase	0	none	Firmicutes, Bacteria	NCBI	1	Staphylococcus aureus	1	MSSA	Bacillales
WP_064129240.1	recombinase RecT	0	none	Firmicutes, Bacteria	NCBI	1	Staphylococcus aureus	3	MSSA,NA,S_1003.LMUJ.AN	Bacillales
WP_064130142.1	recombinase	0	none	Firmicutes, Bacteria	NCBI	1	Staphylococcus aureus	1	MSSA	Bacillales
WP_064132189.1	recombinase	0	none	Firmicutes, Bacteria	NCBI	1	Staphylococcus aureus	2	MRSA,MSSA	Bacillales
WP_064132272.1	recombinase	0	none	Firmicutes, Bacteria	NCBI	1	Staphylococcus aureus	1	MRSA	Bacillales
WP_064133354.1	recombinase	0	none	Firmicutes, Bacteria	NCBI	1	Staphylococcus aureus	1	MRSA	Bacillales
WP_064133770.1	recombinase	0	none	Firmicutes, Bacteria	NCBI	1	Staphylococcus aureus	1	MSSA	Bacillales
WP_064135359.1	recombinase	0	none	Firmicutes, Bacteria	NCBI	1	Staphylococcus aureus	1	MSSA	Bacillales
WP_064137905.1	recombinase	0	none	Firmicutes, Bacteria	NCBI	1	Staphylococcus aureus	1	MRSA	Bacillales
WP_064286650.1	recombinase	0	none	Firmicutes, Bacteria	NCBI	1	Staphylococcus aureus	1	NA	Bacillales
WP_064306014.1	recombinase RecT	0	none	Firmicutes, Bacteria	NCBI	1	Lactobacillus plantarum	1	NRCC1	Lactobacillales
WP_064376048.1	recombinase RecT	0	none	Firmicutes, Bacteria	NCBI	1	Enterococcus faecium	1	17OM39	Lactobacillales
WP_064535063.1	recombinase RecT	0	none	Firmicutes, Bacteria	NCBI	1	Lactobacillus rhamnosus	1	Lrh11	Lactobacillales
WP_064578071.1	recombinase RecT	0	none	Firmicutes, Bacteria	NCBI	1	Lactobacillus plantarum	1	LZ227	Lactobacillales
WP_064600175.1	recombinase RecT	0	none	Firmicutes, Bacteria	NCBI	1	Staphylococcus epidermidis	5	B2461,B2731,B59,LRKNS086,SE59	Bacillales
WP_064620167.1	recombinase RecT	0	none	Firmicutes, Bacteria	NCBI	1	Lactobacillus plantarum	1	MPL16	Lactobacillales
WP_064657019.1	recombinase RecT	0	none	Firmicutes, Bacteria	NCBI	1	Lactobacillus rhamnosus	2	Lrh27,Lrh29	Lactobacillales
WP_064657189.1	recombinase RecT	0	none	Firmicutes, Bacteria	NCBI	1	Lactobacillus rhamnosus	1	Lrh22	Lactobacillales
WP_064658578.1	recombinase RecT	0	none	Firmicutes, Bacteria	NCBI	1	Lactobacillus rhamnosus	1	Lrh33	Lactobacillales
WP_064687393.1	recombinase RecT	0	none	Firmicutes, Bacteria	NCBI	1	Enterococcus faecalis	4	300AEA1,EN377,R49,R53	Lactobacillales
WP_064786173.1	recombinase RecT	0	none	Firmicutes, Bacteria	NCBI	1	Ruminococcus gnavus	1	no_strain_in_ipg	Clostridiales
WP_064796758.1	recombination protein RecT	0	none	Firmicutes, Bacteria	NCBI	1	Paenibacillus polymyxa	1	ND24	Bacillales
WP_064971998.1	recombinase RecT	0	none	Firmicutes, Bacteria	NCBI	1	Lactobacillus plantarum	2	NCU116,SRCM102022	Lactobacillales
WP_065080069.1	recombinase RecT	0	none	Firmicutes, Bacteria	NCBI	1	Lactobacillus plantarum	1	TL2766	Lactobacillales
WP_065214128.1	hypothetical protein	0	none	Firmicutes, Bacteria	NCBI	1	Thermoanaerobacter sp.	1	YS13	Thermoanaerobacterales
WP_065337918.1	recombinase RecT	0	none	Firmicutes, Bacteria	NCBI	1	Staphylococcus equorum	2	BC9,C2014	Bacillales
WP_065381329.1	recombinase RecT	0	none	Firmicutes, Bacteria	NCBI	1	Staphylococcus sciuri	1	SAP15-1	Bacillales
WP_065383468.1	MULTISPECIES: recombination protein RecT	0	none	Firmicutes, Bacteria	NCBI	2	Bacillus cereus,Bacillus pacificus	2	B06.009,EB422	Bacillales
WP_065410771.1	recombination protein RecT	0	none	Firmicutes, Bacteria	NCBI	1	Bacillus wudalianchiensis	1	FJAT-27215	Bacillales
WP_065419871.1	recombinase RecT	0	none	Firmicutes, Bacteria	NCBI	1	Carnobacterium sp.	1	1290_CSPC	Lactobacillaes
WP_065481631.1	recombination protein RecT	0	none	Firmicutes, Bacteria	NCBI	1	Bacillus thuringiensis	1	MYBT18246	Bacillales
WP_065485577.1	recombination protein RecT	0	none	Firmicutes, Bacteria	NCBI	1	Bacillus thuringiensis	1	MYBT18246	Bacillales
WP_065524775.1	recombinase RecT	0	none	Firmicutes, Bacteria	NCBI	1	Planococcus versutus	1	L10.15	Bacillales
WP_065736583.1	recombinase RecT	0	none	Firmicutes, Bacteria	NCBI	1	Streptococcus agalactiae	1	2274	Lactobacilliales
WP_065821244.1	recombinase	0	none	Firmicutes, Bacteria	NCBI	1	Thermoclostridium stercorarium	1	DSM 2910	Clostridiales
WP_065980391.1	recombinase RecT	0	none	Firmicutes, Bacteria	NCBI	1	Lactobacillus plantarum	4	Lp305,Lp510,Lp543,PC520	Lactobacillales
WP_066024915.1	recombinase RecT	0	none	Firmicutes, Bacteria	NCBI	1	Clostridioides difficile	1	WCHCD070133	Clostridiales
WP_066028597.1	recombinase RecT	0	RecT/?/PDDEXK-like (DUF3799)/	Firmicutes, Viruses (T)	NCBI	1	Streptococcus phage Javan117	1	ASDSE_99	Lactobacilliales
WP_066125125.1	recombinase RecT	0	none	Firmicutes, Bacteria	NCBI	1	Globicatella sanguinis	1	NBRC 15551	Lactobacillales
WP_066170924.1	recombination protein RecT	0	none	Firmicutes, Bacteria	NCBI	1	Bacillus sp.	1	KCTC 13219	Bacillales
WP_066192266.1	MULTISPECIES: recombinase RecT	0	none	Firmicutes, Bacteria	NCBI	1	Bacillus horneckiae	1	1P01SC	Bacillales
WP_066229724.1	recombinase RecT	0	none	Firmicutes, Bacteria	NCBI	1	Bacillus fastidiosus	1	NBRC 101226	Bacillales
WP_066232466.1	recombinase RecT	0	none	Firmicutes, Bacteria	NCBI	1	Bacillus sporothermodurans	1	B4102	Bacillales
WP_066240376.1	recombinase	0	none	Firmicutes, Bacteria	NCBI	1	Fictibacillus phosphorivorans	1	P7IIIA	Bacillales
WP_066249714.1	recombinase RecT	0	none	Firmicutes, Bacteria	NCBI	1	Aeribacillus pallidus	1	8	Bacillales
WP_066264532.1	recombinase RecT	0	none	Firmicutes, Bacteria	NCBI	1	Bacillus acidicola	1	FJAT-2406	Bacillales
WP_066630937.1	recombinase RecT	0	none	Firmicutes, Bacteria	NCBI	1	Clostridium magnum	1	DSM 2767	Clostridiales
WP_066677844.1	recombinase RecT	0	none	Firmicutes, Bacteria	NCBI	1	Clostridium septicum	3	DSM 7534,P1044,VAT12	Clostridiales
WP_066790810.1	recombination protein RecT	0	none	Firmicutes, Bacteria	NCBI	1	Rummeliibacillus stabekisii	1	PP9	Bacillales
WP_066924707.1	recombinase RecT	0	none	Firmicutes, Bacteria	NCBI	1	Murdochiella massiliensis	1	SIT12	Tissierellales
WP_066925503.1	hypothetical protein	0	none	Firmicutes, Bacteria	NCBI	1	Murdochiella massiliensis	1	SIT12	Tissierellales
WP_067194725.1	recombinase RecT	0	none	Firmicutes, Bacteria	NCBI	1	Streptococcus sp.	1	DD10	Lactobacilliales
WP_067210123.1	recombinase RecT	0	none	Firmicutes, Bacteria	NCBI	1	Sporosarcina psychrophila	1	DSM 6497	Bacillales
WP_067484098.1	recombinase RecT	0	none	Firmicutes, Bacteria	NCBI	1	Enterococcus thailandicus	1	F0711D 46	Lactobacillales
WP_068551922.1	recombinase RecT	0	none	Firmicutes, Bacteria	NCBI	1	Tissierellia bacterium	1	KA00581	Tissierellales
WP_068646140.1	recombinase RecT	0	none	Firmicutes, Bacteria	NCBI	1	Paenibacillus antarcticus	1	CECT 5836	Bacillales
WP_068672306.1	recombinase RecT	0	none	Firmicutes, Bacteria	NCBI	1	Oceanobacillus sp.	1	Castelsardo	Bacillales
WP_068720576.1	recombinase RecT	0	none	Firmicutes, Bacteria	NCBI	1	Veillonellaceae bacterium	1	DNF00626	Veillonellales
WP_068722710.1	recombination protein RecT	0	none	Firmicutes, Bacteria	NCBI	1	Tepidibacillus decaturensis	1	Z9	Bacillales
WP_068727165.1	recombinase RecT	0	none	Firmicutes, Bacteria	NCBI	1	Paenibacillus sp.	1	DMB5	Bacillales
WP_068894744.1	recombinase RecT	0	none	Firmicutes, Bacteria	NCBI	1	Geobacillus thermoleovorans	1	N7	Bacillales
WP_068941097.1	MULTISPECIES: recombination protein RecT	0	none	Firmicutes, Bacteria	NCBI	2	Paenibacillus peoriae,Paenibacillus polymyxa	2	CFSAN034343,FSL A5-0030	Bacillales
WP_069003313.1	recombinase RecT	0	none	Firmicutes, Bacteria	NCBI	1	Listeria monocytogenes	6	FDA1014167-S026-001,FDA1014167-S048-001,FDA1014167-S049-001,Lm235,PNUSAL003098,no_strain_in_ipg	Bacillales
WP_069007281.1	recombinase RecT	0	none	Firmicutes, Bacteria	NCBI	1	Listeria monocytogenes	1	Lm219	Bacillales
WP_069011869.1	recombinase RecT	0	none	Firmicutes, Bacteria	NCBI	1	Listeria monocytogenes	3	A147,FDA999084-S009-001,FDA999084-S013-001	Bacillales
WP_069029674.1	recombinase RecT	0	none	Firmicutes, Bacteria	NCBI	1	Listeria monocytogenes	6	FDA215467-11,FDA708819 77-1,FDA708819 78-6,FDA708819 99-6,FDA877744-5-6,N13-1282	Bacillales
WP_069118939.1	recombinase RecT	0	none	Firmicutes, Bacteria	NCBI	1	Brochothrix thermosphacta	1	Bth-7818	Bacillales
WP_069137531.1	recombinase RecT	0	none	Firmicutes, Bacteria	NCBI	1	Brochothrix thermosphacta	1	Bth-7807	Bacillales
WP_069286086.1	hypothetical protein	0	none	Firmicutes, Bacteria	NCBI	1	Aerococcus urinaeequi	1	AV208	Lactobacilliales
WP_069302411.1	recombinase RecT	0	none	Firmicutes, Bacteria	NCBI	1	Lactobacillus plantarum	1	JSA22	Lactobacillales
WP_069314768.1	recombinase RecT	0	none	Firmicutes, Bacteria	NCBI	1	Enterococcus faecium	1	ISMMS_VRE_8	Lactobacillales
WP_069500912.1	recombination protein RecT	0	none	Firmicutes, Bacteria	NCBI	1	Bacillus licheniformis	1	SRCM103583	Bacillales
WP_069686512.1	recombinase RecT	0	none	Firmicutes, Bacteria	NCBI	1	Oceanobacillus sp.	1	E9	Bacillales
WP_069701453.1	recombinase	0	none	Firmicutes, Bacteria	NCBI	1	Desulfuribacillus stibiiarsenatis	1	MLFW-2	Bacillales
WP_069710571.1	recombinase RecT	0	none	Firmicutes, Bacteria	NCBI	1	Lactobacillus plantarum	1	Kanjika2007	Lactobacillales
WP_069825793.1	recombinase RecT	0	none	Firmicutes, Bacteria	NCBI	1	Staphylococcus saprophyticus	3	1146,63,SS536	Bacillales
WP_069838027.1	recombinase RecT	0	none	Firmicutes, Bacteria	NCBI	1	Staphylococcus saprophyticus	2	3751,SS413	Bacillales
WP_069987184.1	hypothetical protein	0	none	Firmicutes, Bacteria	NCBI	1	Massilioclostridium coli	1	Marseille-P2976T	Clostridiales
WP_069989299.1	recombinase RecT	0	none	Firmicutes, Bacteria	NCBI	1	Streptococcus agalactiae	1	no_strain_in_ipg	Lactobacilliales
WP_069989793.1	recombinase RecT	0	none	Firmicutes, Bacteria	NCBI	1	Streptococcus agalactiae	1	no_strain_in_ipg	Lactobacilliales
WP_070004550.1	recombinase	0	none	Firmicutes, Bacteria	NCBI	1	Staphylococcus aureus	2	GKP136-64,GKP136-67	Bacillales
WP_070016708.1	recombinase	0	none	Firmicutes, Bacteria	NCBI	1	Staphylococcus aureus	2	011Hii,04Hi	Bacillales
WP_070021371.1	recombinase RecT	0	none	Firmicutes, Bacteria	NCBI	1	Streptococcus agalactiae	1	no_strain_in_ipg	Lactobacilliales
WP_070027948.1	recombinase	0	none	Firmicutes, Bacteria	NCBI	1	Staphylococcus aureus	1	MRSA071T	Bacillales
WP_070044003.1	recombinase	0	none	Firmicutes, Bacteria	NCBI	1	Staphylococcus aureus	1	218AP	Bacillales
WP_070099053.1	recombinase	0	none	Firmicutes, Bacteria	NCBI	1	Coprococcus eutactus	1	2789STDY5608843	Clostridiales
WP_070112237.1	recombinase RecT	0	none	Firmicutes, Bacteria	NCBI	1	Clostridioides difficile	2	078NET074,35	Clostridiales
WP_070213818.1	recombinase RecT	0	none	Firmicutes, Bacteria	NCBI	2	Listeria innocua,Listeria monocytogenes	6	ICDC-LM3062,PNUSAL000662,PNUSAL000696,PNUSAL001465,PNUSAL004625,TTU_470	Bacillales
WP_070216150.1	recombinase RecT	0	none	Firmicutes, Bacteria	NCBI	1	Listeria monocytogenes	6	13B02662A-6,13B02884A-1,13B03209-6,FDA792288,FSIS11704083,N13-0437	Bacillales
WP_070225410.1	recombinase	0	none	Firmicutes, Bacteria	NCBI	1	Staphylococcus aureus	1	MSSAT94	Bacillales
WP_070295956.1	recombinase RecT	0	none	Firmicutes, Bacteria	NCBI	1	Listeria monocytogenes	4	NRRL B-33367,PNUSAL003492,PNUSAL003572,PNUSAL004980	Bacillales
WP_070363729.1	recombinase RecT	0	none	Firmicutes, Bacteria	NCBI	1	Enterococcus faecalis	2	CG_E,EF437	Lactobacillales
WP_070363791.1	recombinase RecT	0	none	Firmicutes, Bacteria	NCBI	1	Enterococcus faecalis	1	CG_E	Lactobacillales
WP_070369231.1	recombinase RecT	0	DUF1108/RecF-RecN-SMC N termini/?/RecT/metallo-hydrolase-like/SSB/DnaB_2(rep initiat)	Firmicutes, Viruses (T)	NCBI	1	Staphylococcus phage phi575	1	P575	Bacillales
WP_070373198.1	recombinase RecT	0	none	Firmicutes, Bacteria	NCBI	1	Staphylococcus sciuri	1	SNUC 1679	Bacillales
WP_070441105.1	hypothetical protein	0	none	Firmicutes, Bacteria	NCBI	1	Clostridium sp.	2	HMSC19B11,nie_ma	Clostridiales
WP_070499218.1	recombinase RecT	0	none	Firmicutes, Bacteria	NCBI	1	Staphylococcus sp.	1	HMSC074C02	Bacillales
WP_070504290.1	MULTISPECIES: recombinase RecT	0	none	Firmicutes, Bacteria	NCBI	2	Enterococcus avium,Enterococcus sp.	3	1001175st1_D6,HMSC05C03,LC0559/18	Lactobacillales
WP_070543831.1	recombinase RecT	0	none	Firmicutes, Bacteria	NCBI	1	Lactobacillus sp.	1	HMSC068B07	Lactobacillales
WP_070558073.1	MULTISPECIES: recombinase RecT	0	none	Firmicutes, Bacteria	NCBI	2	Enterococcus avium,Enterococcus sp.	5	BIOML-A1,BIOML-A2,BIOML-A3,BIOML-A4,HMSC064A12	Lactobacillales
WP_070577273.1	recombinase RecT	0	none	Firmicutes, Bacteria	NCBI	1	Streptococcus sp.	1	HMSC064H09	Lactobacilliales
WP_070584366.1	recombinase RecT	0	none	Firmicutes, Bacteria	NCBI	1	Streptococcus sp.	1	HMSC073A12	Lactobacilliales
WP_070598487.1	MULTISPECIES: recombinase RecT	0	none	Firmicutes, Bacteria	NCBI	1	Lactobacillus sp.	2	HMSC064F12,HMSC073D04	Lactobacillales
WP_070616880.1	hypothetical protein	0	none	Firmicutes, Bacteria	NCBI	1	Aerococcus sp.	1	HMSC062A02	Lactobacilliales
WP_070621402.1	recombinase RecT	0	none	Firmicutes, Bacteria	NCBI	1	Enterococcus sp.	1	HMSC072H05	Lactobacillales
WP_070684130.1	recombinase RecT	0	none	Firmicutes, Bacteria	NCBI	1	Staphylococcus sp.	1	HMSC057C08	Bacillales
WP_070704911.1	MULTISPECIES: recombinase RecT	0	none	Firmicutes, Bacteria	NCBI	2	Enterococcus faecium,Enterococcus sp.	2	E3984,HMSC076E04	Lactobacillales
WP_070783490.1	recombinase RecT	0	none	Firmicutes, Bacteria	NCBI	1	Listeria monocytogenes	6	CFSAN012614,FLAG-87738,NRRL B-33300,PNUSAL004296,VA-WGS-00292,VA-WGS-00328	Bacillales
WP_070812361.1	MULTISPECIES: recombinase RecT	0	none	Firmicutes, Bacteria	NCBI	2	Streptococcus anginosus,Streptococcus sp.	2	HMSC034E12,UMB3444	Lactobacilliales
WP_070872753.1	recombinase RecT	0	none	Firmicutes, Bacteria	NCBI	1	Enterococcus sp.	1	HMSC072F02	Lactobacillales
WP_070957919.1	recombinase	0	none	Firmicutes, Bacteria	NCBI	1	Staphylococcus aureus	1	MSSA	Bacillales
WP_071062796.1	recombination protein RecT	0	none	Firmicutes, Bacteria	NCBI	1	Andreesenia angusta	1	DSM 1989	Tissierellales
WP_071126249.1	recombinase	0	none	Firmicutes, Bacteria	NCBI	1	Peptoniphilus lacydonensis	1	EL1	Tissierellales
WP_071160426.1	recombinase RecT	0	none	Firmicutes, Bacteria	NCBI	1	Bacillus oceanisediminis	1	Bhandara28	Bacillales
WP_071168011.1	recombinase RecT	0	none	Firmicutes, Bacteria	NCBI	1	Bacillus xiamenensis	1	VV3	Bacillales
WP_071253139.1	recombinase RecT	0	none	Firmicutes, Bacteria	NCBI	1	Lactobacillus paracasei	1	L9D	Lactobacillales
WP_071347882.1	recombination protein RecT	0	none	Firmicutes, Bacteria	NCBI	1	Bacillus amyloliquefaciens	1	K2	Bacillales
WP_071399397.1	hypothetical protein	0	none	Firmicutes, Bacteria	NCBI	1	Exiguobacterium sp.	1	SH31	Bacillales
WP_071452237.1	recombinase RecT	0	none	Firmicutes, Bacteria	NCBI	1	Bacillus coagulans	1	BC-HY1	Bacillales
WP_071542618.1	recombinase RecT	0	none	Firmicutes, Bacteria	NCBI	1	Lactobacillus plantarum	1	C410L1	Lactobacillales
WP_071560919.1	recombinase RecT	0	none	Firmicutes, Bacteria	NCBI	1	Staphylococcus hominis	4	RE2.10,RE2.7,RE2.8,RE2.9	Bacillales
WP_071562024.1	recombinase RecT	0	none	Firmicutes, Bacteria	NCBI	1	Staphylococcus equorum	1	RE2.24	Bacillales
WP_071618433.1	recombinase RecT	0	none	Firmicutes, Bacteria	NCBI	1	Bacillus aquimaris	1	SAMM	Bacillales
WP_071647168.1	recombinase RecT	0	none	Firmicutes, Bacteria	NCBI	1	Clostridium botulinum	1	CDC_69094	Clostridiales
WP_071730502.1	recombination protein RecT	0	none	Firmicutes, Bacteria	NCBI	1	Bacillus thuringiensis	1	FN31	Bacillales
WP_071742324.1	recombination protein RecT	0	none	Firmicutes, Bacteria	NCBI	1	Bacillus paranthracis	1	Mn5	Bacillales
WP_071855675.1	recombinase RecT	0	none	Firmicutes, Bacteria	NCBI	1	Enterococcus ratti	1	DSM 15687	Lactobacillales
WP_072238984.1	recombinase RecT	0	none	Firmicutes, Bacteria	NCBI	1	Listeria monocytogenes	1	no_strain_in_ipg	Bacillales
WP_072270621.1	recombinase RecT	0	none	Firmicutes, Bacteria	NCBI	1	Veillonellaceae bacterium	1	DNF00751	Veillonellales
WP_072426483.1	recombinase	0	none	Firmicutes, Bacteria	NCBI	1	Staphylococcus aureus	1	3688STDY6124913	Bacillales
WP_072435067.1	recombinase	0	none	Firmicutes, Bacteria	NCBI	1	Staphylococcus aureus	1	3688STDY6124954	Bacillales
WP_072513800.1	hypothetical protein	0	none	Firmicutes, Bacteria	NCBI	1	Ndongobacter massiliensis	1	Marseille-P3170T	Ndongobacter
WP_072521525.1	recombinase RecT	0	none	Firmicutes, Bacteria	NCBI	1	Blautia sp.	1	Marseille-P3087T	Clostridiales
WP_072526012.1	recombinase RecT	0	none	Firmicutes, Bacteria	NCBI	1	Clostridium sp.	1	Marseille-P3244T	Clostridiales
WP_072537054.1	recombinase RecT	0	none	Firmicutes, Bacteria	NCBI	1	Anaerococcus mediterraneensis	1	Marseille-P2765T	Tissierellales
WP_072557403.1	recombinase RecT	0	none	Firmicutes, Bacteria	NCBI	1	Lactobacillus plantarum	1	K35	Lactobacillales
WP_072557821.1	recombinase RecT	0	none	Firmicutes, Bacteria	NCBI	1	Lactobacillus plantarum	1	A3	Lactobacillales
WP_072565172.1	recombinase RecT	0	none	Firmicutes, Bacteria	NCBI	1	Bacillus subtilis	1	MJ01	Bacillales
WP_072584269.1	recombinase RecT	0	none	Firmicutes, Bacteria	NCBI	1	Clostridium botulinum	2	CDC_1632,CDC_67071	Clostridiales
WP_072614119.1	recombinase	0	none	Firmicutes, Bacteria	NCBI	1	Leuconostoc suionicum	2	DSM 20241,LT-38	Lactobacillales
WP_072672149.1	MULTISPECIES: recombinase RecT	0	none	Firmicutes, Bacteria	NCBI	2	Lactobacillus casei,Lactobacillus paracasei	2	LC-Ikematsu,LC5	Lactobacillales
WP_072679336.1	recombinase	0	none	Firmicutes, Bacteria	NCBI	1	Staphylococcus aureus	1	2588STDY5890811	Bacillales
WP_072692827.1	recombinase	0	none	Firmicutes, Bacteria	NCBI	1	Staphylococcus aureus	1	2588STDY5890798	Bacillales
WP_072716799.1	recombinase	0	none	Firmicutes, Bacteria	NCBI	1	Staphylococcus aureus	3	5300,CFSA078,UE1144	Bacillales
WP_072854954.1	hypothetical protein	0	none	Firmicutes, Bacteria	NCBI	1	Lactonifactor longoviformis	1	DSM 17459	Clostridiales
WP_072893955.1	recombinase RecT	0	none	Firmicutes, Bacteria	NCBI	1	Clostridium fallax	2	DSM 2631,NCTC8380	Clostridiales
WP_072904346.1	recombinase RecT	0	none	Firmicutes, Bacteria	NCBI	1	Hathewaya proteolytica	1	DSM 3090	Clostridiales
WP_072966013.1	recombinase RecT	0	none	Firmicutes, Bacteria	NCBI	1	Caminicella sporogenes	2	AM 1114,DSM 14501	Clostridiales
WP_072982078.1	recombinase RecT	0	none	Firmicutes, Bacteria	NCBI	1	Megasphaera elsdenii	1	J1	Veillonellales
WP_073010654.1	recombinase RecT	0	none	Firmicutes, Bacteria	NCBI	1	Virgibacillus chiguensis	1	CGMCC 1.6496	Bacilliales
WP_073112630.1	recombinase RecT	0	none	Firmicutes, Bacteria	NCBI	1	Hespellia stercorisuis	1	DSM 15480	Clostridiales
WP_073196153.1	recombinase RecT	0	none	Firmicutes, Bacteria	NCBI	1	Caloranaerobacter azorensis	1	DSM 13643	Clostridiales
WP_073291682.1	hypothetical protein	0	none	Firmicutes, Bacteria	NCBI	1	Anaerosporobacter mobilis	1	DSM 15930	Clostridiales
WP_073336629.1	recombinase RecT	0	none	Firmicutes, Bacteria	NCBI	1	Clostridium grantii	1	DSM 8605	Clostridiales
WP_073411529.1	recombination protein RecT	0	none	Firmicutes, Bacteria	NCBI	1	Bacillus licheniformis	1	YNP5-TSU	Bacillales
WP_073441325.1	MULTISPECIES: recombinase RecT	0	none	Firmicutes, Bacteria	NCBI	2	Enterococcus faecium,Enterococcus lactis	2	CICC 6078,CVM N52656	Lactobacillales
WP_073460859.1	recombinase RecT	0	none	Firmicutes, Bacteria	NCBI	1	Enterococcus faecium	1	no_strain_in_ipg	Lactobacillales
WP_073461253.1	recombination protein RecT	0	none	Firmicutes, Bacteria	NCBI	1	Bacillus licheniformis	1	YNP2-TSU	Bacillales
WP_073463273.1	recombinase RecT	0	none	Firmicutes, Bacteria	NCBI	1	Enterococcus faecium	1	Hp_23-9	Lactobacillales
WP_073518429.1	recombination protein RecT	0	none	Firmicutes, Bacteria	NCBI	1	Bacillus cereus	3	NVH 0861-00,NZAS02,NZAS03	Bacillales
WP_073535957.1	MULTISPECIES: recombination protein RecT	0	none	Firmicutes, Bacteria	NCBI	4	Bacillus anthracis,Bacillus cereus,Bacillus sp.,Bacillus wiedmannii	6	AFS025490,AFS027605,AFS069985,AFS084075,BPN334,DE0606	Bacillales
WP_073537055.1	recombinase RecT	0	none	Firmicutes, Bacteria	NCBI	1	Clostridium kluyveri	1	JZZ	Clostridiales
WP_073539051.1	hypothetical protein	0	none	Firmicutes, Bacteria	NCBI	1	Clostridium kluyveri	1	JZZ	Clostridiales
WP_073540608.1	recombination protein RecT	0	none	Firmicutes, Bacteria	NCBI	1	Bacillus cereus	1	MOD1_Bc67	Bacillales
WP_073541517.1	recombinase RecT	0	none	Firmicutes, Bacteria	NCBI	1	Clostridium kluyveri	1	JZZ	Clostridiales
WP_073588788.1	recombinase RecT	0	none	Firmicutes, Bacteria	NCBI	1	Anaerocolumna xylanovorans	1	DSM 12503	Clostridiales
WP_073710901.1	recombinase RecT	0	none	Firmicutes, Bacteria	NCBI	1	Domibacillus mangrovi	1	SAOS 44	Bacillales
WP_073981967.1	recombinase RecT	0	none	Firmicutes, Bacteria	NCBI	1	Bacillus amyloliquefaciens	1	no_strain_in_ipg	Bacillales
WP_073984825.1	recombinase RecT	0	none	Firmicutes, Bacteria	NCBI	1	Enterococcus faecium	1	Hp_23-14	Lactobacillales
WP_074046926.1	recombinase RecT	0	none	Firmicutes, Bacteria	NCBI	1	Listeria monocytogenes	6	2015L-6167,2015L-6186,2015L-6260,CFSAN029793,CFSAN029804,KS-15037-8	Bacillales
WP_074068583.1	recombinase RecT	0	none	Firmicutes, Bacteria	NCBI	1	Clostridioides difficile	1	nie_ma	Clostridiales
WP_074077393.1	recombinase RecT	0	none	Firmicutes, Bacteria	NCBI	1	Clostridioides difficile	5	CD117,Can003,Jap004,LSTM017,WCH065050	Clostridiales
WP_074078684.1	recombination protein RecT	0	none	Firmicutes, Bacteria	NCBI	1	Clostridioides difficile	1	nie_ma	Clostridiales
WP_074101564.1	recombination protein RecT	0	none	Firmicutes, Bacteria	NCBI	1	Paenibacillus sp.	1	P3E	Bacillales
WP_074111977.1	recombinase RecT	0	none	Firmicutes, Bacteria	NCBI	1	Paenibacillus sp.	1	P46E	Bacillales
WP_074161519.1	recombinase RecT	0	none	Firmicutes, Bacteria	NCBI	1	Lactobacillus plantarum	1	no_strain_in_ipg	Lactobacillales
WP_074349617.1	hypothetical protein	0	none	Firmicutes, Bacteria	NCBI	1	Proteiniborus sp.	1	DW1	Clostridiales
WP_074392620.1	recombinase RecT	0	DnaC/?/?/RecT/PDDEXK-like/?/RusA LUB helicase loader/?/?/RecT/PDDEXK-like/?/RusA	Firmicutes, Viruses (T)	NCBI	2	Streptococcus phage Javan549,Streptococcus phage phi30c	2	8067	Lactobacilliales
WP_074393795.1	recombinase RecT	0	none	Firmicutes, Bacteria	NCBI	1	Streptococcus suis	1	no_strain_in_ipg	Lactobacilliales
WP_074399788.1	RecT protein	0	none	Firmicutes, Bacteria	NCBI	1	Enterococcus faecium	1	no_strain_in_ipg	Lactobacillales
WP_074415641.1	recombinase RecT	0	none	Firmicutes, Bacteria	NCBI	1	Streptococcus suis	1	no_strain_in_ipg	Lactobacilliales
WP_074437389.1	recombinase RecT	0	none	Firmicutes, Bacteria	NCBI	1	Clostridioides difficile	1	Gcol.A49	Clostridiales
WP_074440984.1	recombinase RecT	0	none	Firmicutes, Bacteria	NCBI	1	Clostridioides difficile	1	no_strain_in_ipg	Clostridiales
WP_074485220.1	recombinase RecT	0	none	Firmicutes, Bacteria	NCBI	1	Streptococcus henryi	1	A-4	Lactobacilliales
WP_074560507.1	recombinase RecT	0	RecT/PDDEXK-like (DUF3799)/SSB/RusA	Firmicutes, Viruses (T)	NCBI	1	Streptococcus phage Javan213	1	Sb05	Lactobacilliales
WP_074566674.1	recombinase RecT	0	RecT/PDDEXK-like (DUF3799)	Firmicutes, Viruses (T)	NCBI	1	Streptococcus phage Javan215	1	Sb09	Lactobacilliales
WP_074629767.1	recombinase RecT	0	RecT/PDDEXK-like (DUF3799)/HTH_XRE/SSB	Firmicutes, Viruses (T)	NCBI	1	Streptococcus phage Javan221	1	Ye01	Lactobacilliales
WP_074653253.1	recombinase RecT	0	none	Firmicutes, Bacteria	NCBI	1	Enterococcus faecalis	1	VTM1R91	Lactobacillales
WP_074739130.1	hypothetical protein	0	none	Firmicutes, Bacteria	NCBI	1	Acidaminococcus fermentans	1	pGA-4	Acidaminococcales
WP_074751877.1	hypothetical protein	0	none	Firmicutes, Bacteria	NCBI	1	Lactococcus garvieae	1	M79	Lactobacillales
WP_074799218.1	recombinase RecT	0	none	Firmicutes, Bacteria	NCBI	1	Enterococcus mundtii	1	C2	Lactobacillales
WP_074812819.1	recombination protein RecT	0	none	Firmicutes, Bacteria	NCBI	1	Selenomonas ruminantium	1	L14	Selenomonadales
WP_074846740.1	recombinase RecT	0	none	Firmicutes, Bacteria	NCBI	1	Clostridium cadaveris	2	LH052,NLAE-zl-G419	Clostridiales
WP_074932874.1	recombinase RecT	0	none	Firmicutes, Bacteria	NCBI	1	Enterococcus casseliflavus	1	NLAE-zl-G268	Lactobacillales
WP_074949069.1	hypothetical protein	0	none	Firmicutes, Bacteria	NCBI	1	Alicyclobacillus macrosporangiidus	1	DSM 17980	Bacillales
WP_075070423.1	recombinase RecT	0	none	Firmicutes, Bacteria	NCBI	1	Lactococcus lactis subsp. cremoris	1	IBB477	Lactobacillales
WP_075111487.1	recombinase	0	none	Firmicutes, Bacteria	NCBI	1	Staphylococcus aureus	1	C80	Bacillales
WP_075153632.1	recombination protein RecT	0	none	Firmicutes, Bacteria	NCBI	1	Paenibacillus polymyxa	1	ATCC 15970	Bacillales
WP_075268843.1	recombinase RecT	0	none	Firmicutes, Bacteria	NCBI	1	Weissella jogaejeotgali	1	FOL01	Lactobacillales
WP_075320477.1	recombinase RecT	0	none	Firmicutes, Bacteria	NCBI	1	Enterococcus faecalis	1	PM01	Lactobacillales
WP_075399367.1	recombinase RecT	0	none	Firmicutes, Bacteria	NCBI	1	Domibacillus antri	1	XD80	Bacillales
WP_075419868.1	hypothetical protein	0	none	Firmicutes, Bacteria	NCBI	1	Bacillus megaterium	1	MRML4	Bacillales
WP_075526060.1	recombinase RecT	0	none	Firmicutes, Bacteria	NCBI	1	Lactococcus lactis subsp. cremoris	1	P7266	Lactobacillales
WP_075611133.1	recombinase RecT	0	none	Firmicutes, Bacteria	NCBI	1	Bacillus safensis	2	U17-1,U41	Bacillales
WP_075667074.1	recombinase RecT	0	none	Firmicutes, Bacteria	NCBI	1	Lactobacillus fermentum	1	SNUV175	Lactobacillales
WP_075667147.1	recombinase RecT	0	none	Firmicutes, Bacteria	NCBI	1	Lactobacillus fermentum	1	SNUV175	Lactobacillales
WP_075667203.1	recombinase RecT	0	none	Firmicutes, Bacteria	NCBI	1	Lactobacillus fermentum	1	SNUV175	Lactobacillales
WP_075688531.1	recombinase	0	none	Firmicutes, Bacteria	NCBI	1	Bacillus sp.	1	MRMR6	Bacillales
WP_075703980.1	recombinase RecT	0	none	Firmicutes, Bacteria	NCBI	1	Intestinimonas butyriciproducens	1	27--5--10	Clostridiales
WP_075748272.1	recombinase RecT	0	none	Firmicutes, Bacteria	NCBI	1	Bacillus licheniformis	1	127185/2	Bacillales
WP_075809898.1	recombinase RecT	0	none	Firmicutes, Bacteria	NCBI	1	Clostridium perfringens	1	JFP834	Clostridiales
WP_075818193.1	hypothetical protein	0	none	Firmicutes, Bacteria	NCBI	2	Erysipelotrichaceae bacterium,Ileibacterium valens	3	NYU-BL-A3,NYU-BL-E8,NYU-BL-F16	Erysipelotrichales
WP_075824148.1	recombinase RecT	0	none	Firmicutes, Bacteria	NCBI	1	Clostridium perfringens	1	JFP810	Clostridiales
WP_075841741.1	recombinase RecT	0	none	Firmicutes, Bacteria	NCBI	1	Clostridium perfringens	1	JFP986	Clostridiales
WP_075861158.1	recombinase RecT	0	none	Firmicutes, Bacteria	NCBI	1	Clostridium botulinum	1	CDC_69096	Clostridiales
WP_075861186.1	recombinase RecT	0	none	Firmicutes, Bacteria	NCBI	1	Clostridium botulinum	1	CDC_69096	Clostridiales
WP_076041939.1	recombinase RecT	0	none	Firmicutes, Bacteria	NCBI	1	Clostridium botulinum	1	A2B7 92	Clostridiales
WP_076045646.1	recombinase RecT	0	none	Firmicutes, Bacteria	NCBI	1	Clostridium botulinum	1	B2 267	Clostridiales
WP_076065282.1	recombinase RecT	0	none	Firmicutes, Bacteria	NCBI	1	Viridibacillus sp.	1	FSL H8-0123	Bacilliales
WP_076079849.1	recombinase RecT	0	none	Firmicutes, Bacteria	NCBI	1	Paenibacillus sp.	1	FSL R7-0333	Bacillales
WP_076138551.1	recombinase RecT	0	none	Firmicutes, Bacteria	NCBI	1	Paenibacillus odorifer	1	FSL H7-0918	Bacillales
WP_076149509.1	recombinase RecT	0	none	Firmicutes, Bacteria	NCBI	1	Lactobacillus murinus	1	EF-1	Lactobacillales
WP_076159037.1	recombination protein RecT	0	none	Firmicutes, Bacteria	NCBI	1	Paenibacillus peoriae	1	FSL H8-0551	Bacillales
WP_076170610.1	recombinase RecT	0	none	Firmicutes, Bacteria	NCBI	1	Paenibacillus rhizosphaerae	1	FSL R5-0378	Bacillales
WP_076175837.1	recombinase RecT	0	none	Firmicutes, Bacteria	NCBI	1	Clostridium botulinum	3	A2 117,IFR 18/141,no_strain_in_ipg	Clostridiales
WP_076200951.1	recombinase RecT	0	none	Firmicutes, Bacteria	NCBI	1	Paenibacillus odorifer	1	FSL F4-0242	Bacillales
WP_076218641.1	recombinase RecT	0	none	Firmicutes, Bacteria	NCBI	1	Paenibacillus odorifer	1	FSL H7-0433	Bacillales
WP_076220254.1	recombinase RecT	0	none	Firmicutes, Bacteria	NCBI	1	Paenibacillus odorifer	2	FSL H3-0305,FSL H7-0433	Bacillales
WP_076232234.1	recombinase RecT	0	none	Firmicutes, Bacteria	NCBI	1	Clostridium botulinum	1	B2 275	Clostridiales
WP_076237129.1	recombinase RecT	0	none	Firmicutes, Bacteria	NCBI	1	Clostridium botulinum	1	B2 433	Clostridiales
WP_076256769.1	recombinase RecT	0	none	Firmicutes, Bacteria	NCBI	1	Paenibacillus sp.	1	FSL R5-0490	Bacillales
WP_076275341.1	recombination protein RecT	0	none	Firmicutes, Bacteria	NCBI	1	Paenibacillus odorifer	1	FSL H3-0280	Bacillales
WP_076275559.1	recombinase RecT	0	none	Firmicutes, Bacteria	NCBI	1	Paenibacillus odorifer	1	FSL H3-0280	Bacillales
WP_076277300.1	recombinase RecT	0	none	Firmicutes, Bacteria	NCBI	1	Paenibacillus odorifer	1	FSL F4-0134	Bacillales
WP_076294481.1	recombination protein RecT	0	none	Firmicutes, Bacteria	NCBI	1	Paenibacillus peoriae	1	FSL J3-0120	Bacillales
WP_076296538.1	recombinase RecT	0	none	Firmicutes, Bacteria	NCBI	1	Paenibacillus odorifer	1	FSL R5-0636	Bacillales
WP_076297177.1	recombinase RecT	0	none	Firmicutes, Bacteria	NCBI	1	Paenibacillus odorifer	1	FSL R5-0636	Bacillales
WP_076298411.1	recombination protein RecT	0	none	Firmicutes, Bacteria	NCBI	1	Paenibacillus odorifer	1	FSL R5-0923	Bacillales
WP_076316022.1	recombinase RecT	0	none	Firmicutes, Bacteria	NCBI	1	Paenibacillus odorifer	1	FSL H3-0464	Bacillales
WP_076330415.1	recombination protein RecT	0	none	Firmicutes, Bacteria	NCBI	1	Paenibacillus amylolyticus	1	FSL H8-0246	Bacillales
WP_076630742.1	recombinase RecT	0	none	Firmicutes, Bacteria	NCBI	1	Clostridioides difficile	5	20111003,5553-L/ST55,clo34,lon002,lsh11	Clostridiales
WP_076633664.1	recombinase RecT	0	none	Firmicutes, Bacteria	NCBI	1	Lactobacillus plantarum	1	RI-507	Lactobacillales
WP_076636644.1	recombinase RecT	0	none	Firmicutes, Bacteria	NCBI	1	Lactobacillus plantarum	1	RI-512	Lactobacillales
WP_076637227.1	recombinase RecT	0	none	Firmicutes, Bacteria	NCBI	1	Lactobacillus plantarum	1	RI-147	Lactobacillales
WP_076665449.1	MULTISPECIES: recombinase RecT	0	none	Firmicutes, Bacteria	NCBI	2	Lactobacillus paracasei,Lactobacillus sp.	6	CCC B1205,DS15_6,DS18_6,DS3_6,DS9_6,UBLPC-35	Lactobacillales
WP_076670010.1	recombinase RecT	0	none	Firmicutes, Bacteria	NCBI	1	Lactobacillus plantarum	1	RI-511	Lactobacillales
WP_076672563.1	recombinase RecT	0	none	Firmicutes, Bacteria	NCBI	1	Lactobacillus plantarum	1	RI-509	Lactobacillales
WP_076687851.1	recombinase	0	none	Firmicutes, Bacteria	NCBI	1	Staphylococcus argenteus	1	SJTU F20124	Bacillales
WP_076692383.1	recombinase RecT	0	none	Firmicutes, Bacteria	NCBI	1	Staphylococcus argenteus	1	SJTU F21285	Bacillales
WP_076759608.1	recombination protein RecT	0	none	Firmicutes, Bacteria	NCBI	1	Edaphobacillus lindanitolerans	1	MNA4	Bacillales
WP_076762524.1	recombination protein RecT	0	none	Firmicutes, Bacteria	NCBI	1	Bacillus swezeyi	2	NRRL B-41282,NRRL B-41294	Bacillales
WP_076765322.1	recombinase RecT	0	none	Firmicutes, Bacteria	NCBI	1	Domibacillus epiphyticus	1	SAB 38	Bacillales
WP_076793929.1	recombination protein RecT	0	none	Firmicutes, Bacteria	NCBI	1	Bacillus haynesii	1	NRRL B-41327	Bacillales
WP_076839265.1	recombination protein RecT	0	none	Firmicutes, Bacteria	NCBI	1	Bacillus sp.	1	I-2	Bacillales
WP_077065226.1	recombination protein RecT	0	none	Firmicutes, Bacteria	NCBI	1	Paeniclostridium sordellii	1	W10	Clostridiales
WP_077114091.1	recombination protein RecT	0	none	Firmicutes, Bacteria	NCBI	1	Bacillus sp.	1	VT-16-64	Bacillales
WP_077140513.1	recombinase	0	none	Firmicutes, Bacteria	NCBI	1	Auricoccus indicus	1	S31	Bacillales
WP_077319621.1	recombinase RecT	0	none	Firmicutes, Bacteria	NCBI	1	Listeria monocytogenes	5	DMG1500024,DMG1500104,DMG1500109,DMG1500172,FRR B 2961	Bacillales
WP_077616824.1	recombinase	0	none	Firmicutes, Bacteria	NCBI	1	Caenibacillus caldisaponilyticus	1	B157	Bacillales
WP_077616911.1	recombination protein RecT	0	none	Firmicutes, Bacteria	NCBI	1	Caenibacillus caldisaponilyticus	1	B157	Bacillales
WP_077623811.1	recombinase RecT	0	none	Firmicutes, Bacteria	NCBI	1	Sediminibacillus massiliensis	1	no_strain_in_ipg	Bacillales
WP_077715890.1	hypothetical protein	0	none	Firmicutes, Bacteria	NCBI	1	Clostridioides difficile	5	CD30,CD34,CD60,DSM 102860,DSM 102978	Clostridiales
WP_077719096.1	recombination protein RecT	0	none	Firmicutes, Bacteria	NCBI	1	Novibacillus thermophilus	1	SG-1	Bacillales
WP_077736443.1	recombination protein RecT	0	none	Firmicutes, Bacteria	NCBI	1	Bacillus sonorensis	2	AM12-57B,SRCM101395	Bacillales
WP_077832791.1	recombinase RecT	0	none	Firmicutes, Bacteria	NCBI	1	Clostridium roseum	2	DSM 6424,DSM 7320	Clostridiales
WP_077840925.1	recombinase RecT	0	none	Firmicutes, Bacteria	NCBI	1	Clostridium beijerinckii	1	DSM 53	Clostridiales
WP_077843403.1	recombinase RecT	0	none	Firmicutes, Bacteria	NCBI	1	Clostridium beijerinckii	3	NRRL B-528,NRRL B-593,no_strain_in_ipg	Clostridiales
WP_077844474.1	recombinase RecT	0	none	Firmicutes, Bacteria	NCBI	1	Clostridium beijerinckii	3	NRRL B-528,NRRL B-593,no_strain_in_ipg	Clostridiales
WP_077854211.1	recombinase RecT	0	none	Firmicutes, Bacteria	NCBI	1	Clostridium beijerinckii	1	NRRL B-596	Clostridiales
WP_077855576.1	recombinase RecT	0	none	Firmicutes, Bacteria	NCBI	1	Clostridium beijerinckii	1	NRRL B-593	Clostridiales
WP_077867213.1	recombinase RecT	0	none	Firmicutes, Bacteria	NCBI	1	Clostridium saccharobutylicum	1	L1-8	Clostridiales
WP_077868761.1	recombinase RecT	0	none	Firmicutes, Bacteria	NCBI	1	Clostridium beijerinckii	3	DSM 791,NBRC 109359,NCTC13035	Clostridiales
WP_077940839.1	recombinase RecT	0	none	Firmicutes, Bacteria	NCBI	1	Enterococcus faecium	1	EM429	Lactobacillales
WP_078009041.1	recombinase RecT	0	none	Firmicutes, Bacteria	NCBI	1	Lactobacillus reuteri	1	MD IIE-43	Lactobacillales
WP_078064462.1	recombinase	0	none	Firmicutes, Bacteria	NCBI	1	Staphylococcus aureus	1	nie_ma	Bacillales
WP_078126920.1	recombinase RecT	0	none	Firmicutes, Bacteria	NCBI	1	Enterococcus faecalis	2	2SIL2,P. En090	Lactobacillales
WP_078127067.1	recombinase RecT	0	none	Firmicutes, Bacteria	NCBI	1	Enterococcus faecalis	2	P. En090,VNMU281	Lactobacillales
WP_078183764.1	MULTISPECIES: recombination protein RecT	0	none	Firmicutes, Bacteria	NCBI	2	Bacillus cereus,Bacillus wiedmannii	3	AFS026476,FSL M8-0091,WSBC_10311	Bacillales
WP_078352976.1	recombinase RecT	0	none	Firmicutes, Bacteria	NCBI	1	Streptococcus mitis	1	CCUG 63687	Lactobacilliales
WP_078379128.1	recombinase RecT	0	none	Firmicutes, Bacteria	NCBI	1	Bacillus halmapalus	1	DSM 8723	Bacillales
WP_078387152.1	recombination protein RecT	0	none	Firmicutes, Bacteria	NCBI	1	Bacillus cereus	1	WH2015	Bacillales
WP_078410260.1	recombinase RecT	0	none	Firmicutes, Bacteria	NCBI	1	Bacillus abyssalis	1	DSM 25875	Bacillales
WP_078665676.1	MULTISPECIES: recombination protein RecT	0	none	Firmicutes, Bacteria	NCBI	2	Carboxydocella sporoproducens,Carboxydocella thermautotrophica	2	019,DSM 16521	Clostridiales
WP_078991849.1	recombinase RecT	0	none	Firmicutes, Bacteria	NCBI	1	Clostridium botulinum	1	1430-11	Clostridiales
WP_079268862.1	recombinase RecT	0	none	Firmicutes, Bacteria	NCBI	1	Streptococcus suis	1	22083	Lactobacilliales
WP_079270581.1	recombinase RecT	0	none	Firmicutes, Bacteria	NCBI	1	Streptococcus suis	2	INT-01,SS1018	Lactobacilliales
WP_079323028.1	recombinase RecT	0	none	Firmicutes, Bacteria	NCBI	1	Lactobacillus paracasei	4	FAM18101,FAM18105,FAM18132,W14	Lactobacillales
WP_079440631.1	recombinase RecT	0	none	Firmicutes, Bacteria	NCBI	1	Clostridium chromiireducens	1	DSM 23318	Clostridiales
WP_079441179.1	recombinase RecT	0	none	Firmicutes, Bacteria	NCBI	2	Listeria innocua,Listeria monocytogenes	6	FDA00006905,FDA00006907,FDA00011238,MQ150004,PNUSAL004452,TTU_473	Bacillales
WP_079475592.1	recombinase RecT	0	none	Firmicutes, Bacteria	NCBI	1	Marinococcus halophilus	1	Marseille-P3459	Bacillales
WP_079480592.1	recombination protein RecT	0	none	Firmicutes, Bacteria	NCBI	1	Halobacillus salinus	1	Marseille-P2480	Bacillales
WP_079588582.1	recombinase RecT	0	none	Firmicutes, Bacteria	NCBI	1	Acetoanaerobium noterae	1	ATCC 35199	Clostridiales
WP_079708113.1	recombinase RecT	0	none	Firmicutes, Bacteria	NCBI	1	Paraliobacillus ryukyuensis	1	Marseille-P3391	Bacillales
WP_079935596.1	recombination protein RecT	0	none	Firmicutes, Bacteria	NCBI	1	Geobacillus sp.	1	LEMMY01	Bacillales
WP_080022455.1	recombinase RecT	0	none	Firmicutes, Bacteria	NCBI	1	Clostridium thermobutyricum	1	DSM 4928	Clostridiales
WP_080062672.1	hypothetical protein	0	none	Firmicutes, Bacteria	NCBI	1	Ruminiclostridium hungatei	1	DSM 14427	Clostridiales
WP_080283803.1	recombinase RecT	0	none	Firmicutes, Bacteria	NCBI	1	Clostridium botulinum	1	B2 275	Clostridiales
[truncated: 1,566 more rows]

## Sheet: cluster 1
accession (protein) id	product name	gene context (manual)	phylum	link	no. of species	species type	no. of strains	strains	order				stats
WP_159429659.1	recombinase RecT	none	Firmicutes, Bacteria	NCBI	1	Acidaminococcus timonensis	1	Marseille-P2764T	Acidaminococcales					2934
PWM78638.1	recombinase RecT	none	Firmicutes, Bacteria	NCBI	1	Phascolarctobacterium sp.	1	no_strain_in_ipg	Acidaminococcales				Lactobacillales	1299
OLA37485.1	hypothetical protein BHW43_06570	none	Firmicutes, Bacteria	NCBI	1	Phascolarctobacterium succinatutens	1	no_strain_in_ipg	Acidaminococcales				- Lactobacillus	212
CDD10317.1	putative phage RecT family protein	none	Firmicutes, Bacteria	NCBI	1	Phascolarctobacterium succinatutens CAG:287	1	no_strain_in_ipg	Acidaminococcales				- Enterococcus	500
BBU40719.1	hypothetical protein APP_30110	none	Firmicutes, Bacteria	NCBI	1	Aeribacillus pallidus	1	PI8	Bacillales				- Streptococcus	453
WP_063387859.1	recombinase RecT	none	Firmicutes, Bacteria	NCBI	1	Aeribacillus pallidus	1	8m3	Bacillales				Clostridiales	329
WP_066249714.1	recombinase RecT	none	Firmicutes, Bacteria	NCBI	1	Aeribacillus pallidus	1	8	Bacillales				- Clostridium	200
WP_146823398.1	recombinase RecT	none	Firmicutes, Bacteria	NCBI	1	Alicyclobacillus acidoterrestris	1	NBRC 106287	Bacillales				Bacillales	1151
WP_084171743.1	hypothetical protein	none	Firmicutes, Bacteria	NCBI	1	Alicyclobacillus contaminans	1	DSM 17975	Bacillales				- Staphylococcus	0
WP_074949069.1	hypothetical protein	none	Firmicutes, Bacteria	NCBI	1	Alicyclobacillus macrosporangiidus	1	DSM 17980	Bacillales				- Bacillus	260
WP_043065733.1	recombinase RecT	none	Firmicutes, Bacteria	NCBI	1	Aneurinibacillus migulanus	2	DSM 2895,NBRC 15520	Bacillales				- Listeria	841
WP_082705959.1	recombinase RecT	none	Firmicutes, Bacteria	NCBI	1	Aneurinibacillus sp.	1	XH2	Bacillales
SDG81489.1	recombinase, phage RecT family	none	Firmicutes, Bacteria	NCBI	1	Aneurinibacillus thermoaerophilus	1	L 420-91	Bacillales
WP_019417330.1	recombinase RecT	none	Firmicutes, Bacteria	NCBI	1	Anoxybacillus kamchatkensis	2	G10,PD13	Bacillales
NGP46009.1	recombinase RecT	none	Firmicutes, Bacteria	NCBI	1	Bacillaceae bacterium	1	SIJ1	Bacillales
WP_062180925.1	MULTISPECIES: recombinase RecT	none	Firmicutes, Bacteria	NCBI	1	Bacillales	1	FJAT-28573	Bacillales
NCB79658.1	recombinase	none	Firmicutes, Bacteria	NCBI	1	Bacilli bacterium	1	no_strain_in_ipg	Bacillales
WP_078410260.1	recombinase RecT	none	Firmicutes, Bacteria	NCBI	1	Bacillus abyssalis	1	DSM 25875	Bacillales
WP_066264532.1	recombinase RecT	none	Firmicutes, Bacteria	NCBI	1	Bacillus acidicola	1	FJAT-2406	Bacillales
PYH25628.1	hypothetical protein US8_03431	none	Firmicutes, Bacteria	NCBI	1	Bacillus altitudinis	1	MG75	Bacillales
WP_024720078.1	MULTISPECIES: recombinase RecT	none	Firmicutes, Bacteria	NCBI	1	Bacillus altitudinis	1	B-388	Bacillales
WP_045035262.1	recombinase RecT	none	Firmicutes, Bacteria	NCBI	1	Bacillus altitudinis	1	DSM 26896	Bacillales
WP_047947168.1	recombinase RecT	none	Firmicutes, Bacteria	NCBI	1	Bacillus altitudinis	1	RIT380	Bacillales
WP_110487442.1	recombinase RecT	none	Firmicutes, Bacteria	NCBI	1	Bacillus altitudinis	1	MG75	Bacillales
WP_135009993.1	recombinase RecT	none	Firmicutes, Bacteria	NCBI	1	Bacillus altitudinis	1	CHB19	Bacillales
WP_138825170.1	recombinase RecT	none	Firmicutes, Bacteria	NCBI	1	Bacillus altitudinis	1	HQ-51-Ba	Bacillales
WP_013352976.1	hypothetical protein	none	Firmicutes, Bacteria	NCBI	1	Bacillus amyloliquefaciens	2	DSM 7,HK1	Bacillales
WP_061573586.1	recombinase RecT	none	Firmicutes, Bacteria	NCBI	1	Bacillus amyloliquefaciens	4	B425,Fad 82,Fad 99,FadWe	Bacillales
WP_061573732.1	recombinase RecT	none	Firmicutes, Bacteria	NCBI	1	Bacillus amyloliquefaciens	4	B425,Fad 82,Fad 99,FadWe	Bacillales
WP_073981967.1	recombinase RecT	none	Firmicutes, Bacteria	NCBI	1	Bacillus amyloliquefaciens	1	no_strain_in_ipg	Bacillales
WP_088612261.1	recombinase RecT	none	Firmicutes, Bacteria	NCBI	1	Bacillus amyloliquefaciens	1	MT45	Bacillales
WP_102422588.1	recombinase RecT	none	Firmicutes, Bacteria	NCBI	1	Bacillus amyloliquefaciens	1	Jxnu-18	Bacillales
WP_151296256.1	recombinase RecT	none	Firmicutes, Bacteria	NCBI	1	Bacillus amyloliquefaciens	1	ARP23	Bacillales
WP_044803177.1	recombinase RecT	none	Firmicutes, Bacteria	NCBI	2	Bacillus amyloliquefaciens,Bacillus velezensis	3	12B,UCMB5007,UCMB5044	Bacillales
WP_053574365.1	MULTISPECIES: recombinase RecT	none	Firmicutes, Bacteria	NCBI	2	Bacillus amyloliquefaciens,Bacillus velezensis	6	9912D,Bs006,CFSAN034339,DE0189,FS1092,QST713	Bacillales
WP_013351197.1	MULTISPECIES: recombinase RecT	none	Firmicutes, Bacteria	NCBI	2	Bacillus amyloliquefaciens,Bacillus velezensis	6	DSM 7,FUA2153,HK1,LL3,SRCM101267,UCMB-5033	Bacillales
WP_032087692.1	recombinase RecT	none	Firmicutes, Bacteria	NCBI	1	Bacillus aquimaris	1	nie_ma	Bacillales
WP_071618433.1	recombinase RecT	none	Firmicutes, Bacteria	NCBI	1	Bacillus aquimaris	1	SAMM	Bacillales
WP_148969641.1	recombinase RecT	none	Firmicutes, Bacteria	NCBI	1	Bacillus aquimaris	2	CH159a_5T,CH87b_3T	Bacillales
WP_148995697.1	recombinase RecT	none	Firmicutes, Bacteria	NCBI	1	Bacillus aquimaris	1	CH422a_13T	Bacillales
WP_119116475.1	recombinase RecT	none	Firmicutes, Bacteria	NCBI	1	Bacillus asahii	1	MA001	Bacillales
WP_129508149.1	recombinase RecT	none	Firmicutes, Bacteria	NCBI	1	Bacillus cabrialesii	1	TE3	Bacillales
WP_000224764.1	MULTISPECIES: hypothetical protein	none	Firmicutes, Bacteria	NCBI	2	Bacillus cereus,Bacillus toyonensis	2	AFS099561,VD115	Bacillales
WP_047944065.1	recombinase RecT	none	Firmicutes, Bacteria	NCBI	1	Bacillus circulans	1	RIT379	Bacillales
WP_061801142.1	recombinase RecT	none	Firmicutes, Bacteria	NCBI	1	Bacillus circulans	2	NBRC 13626,NCTC2610	Bacillales
WP_095259024.1	recombinase RecT	none	Firmicutes, Bacteria	NCBI	1	Bacillus circulans	1	7524	Bacillales
WP_123257972.1	recombinase RecT	none	Firmicutes, Bacteria	NCBI	1	Bacillus circulans	1	PK3_109	Bacillales
WP_144581610.1	recombinase RecT	none	Firmicutes, Bacteria	NCBI	1	Bacillus circulans	1	3243	Bacillales
WP_029142714.1	hypothetical protein	none	Firmicutes, Bacteria	NCBI	1	Bacillus coagulans	2	ATCC 7050,DSM 1	Bacillales
WP_035182880.1	recombinase RecT	none	Firmicutes, Bacteria	NCBI	1	Bacillus coagulans	6	GBI-30, 6086,HM-08,LBSC,LSBC-1,S-lac,Unique IS-2	Bacillales
WP_046721483.1	DNA recombination protein RecT	none	Firmicutes, Bacteria	NCBI	1	Bacillus coagulans	1	NL01	Bacillales
WP_061574391.1	recombinase RecT	none	Firmicutes, Bacteria	NCBI	1	Bacillus coagulans	1	B4099	Bacillales
WP_071452237.1	recombinase RecT	none	Firmicutes, Bacteria	NCBI	1	Bacillus coagulans	1	BC-HY1	Bacillales
WP_110134100.1	recombinase RecT	none	Firmicutes, Bacteria	NCBI	1	Bacillus coagulans	2	DSM 2314,LA204	Bacillales
WP_161655173.1	recombinase RecT	none	Firmicutes, Bacteria	NCBI	1	Bacillus coagulans	1	CICC 20138	Bacillales
WP_058297768.1	recombinase RecT	none	Firmicutes, Bacteria	NCBI	1	Bacillus enclensis	1	SGD-1123	Bacillales
WP_066229724.1	recombinase RecT	none	Firmicutes, Bacteria	NCBI	1	Bacillus fastidiosus	1	NBRC 101226	Bacillales
WP_035327507.1	DNA recombination protein RecT	none	Firmicutes, Bacteria	NCBI	1	Bacillus firmus	1	DS1	Bacillales
WP_048011678.1	recombinase RecT	none	Firmicutes, Bacteria	NCBI	1	Bacillus firmus	1	LK28	Bacillales
RBP87871.1	phage RecT family recombinase	none	Firmicutes, Bacteria	NCBI	2	Bacillus firmus,Bacillus oceanisediminis	2	13_TX,14_TX	Bacillales
WP_035353139.1	DNA recombination protein RecT	none	Firmicutes, Bacteria	NCBI	1	Bacillus ginsengihumi	1	M2.11	Bacillales
WP_046131956.1	MULTISPECIES: recombinase RecT	none	Firmicutes, Bacteria	NCBI	2	Bacillus glycinifermentans,Bacillus sp.	3	SRCM103574,TH008,no_strain_in_ipg	Bacillales
WP_010899672.1	recombinase RecT	none	Firmicutes, Bacteria	NCBI	1	Bacillus halodurans	1	C-125	Bacillales
WP_105990347.1	recombinase RecT	none	Firmicutes, Bacteria	NCBI	1	Bacillus halotolerans	1	B19	Bacillales
WP_106293601.1	recombinase RecT	none	Firmicutes, Bacteria	NCBI	1	Bacillus halotolerans	1	DGL6	Bacillales
WP_059352309.1	MULTISPECIES: recombinase RecT	none	Firmicutes, Bacteria	NCBI	2	Bacillus halotolerans,Bacillus subtilis	4	BJ3-2,DH12,EH11,NRRL B-41617	Bacillales
WP_087987849.1	recombinase RecT	none	Firmicutes, Bacteria	NCBI	1	Bacillus intestinalis	1	AS2	Bacillales
WP_088679339.1	recombinase RecT	none	Firmicutes, Bacteria	NCBI	1	Bacillus intestinalis	1	GM2	Bacillales
WP_033884309.1	MULTISPECIES: recombinase RecT	none	Firmicutes, Bacteria	NCBI	4	Bacillus intestinalis,Bacillus sp.,Bacillus subtilis,Bacillus subtilis subsp. subtilis	5	7705b,BSP4,HUK15,KATMIRA1933,fmb60	Bacillales
WP_095371181.1	recombinase RecT	none	Firmicutes, Bacteria	NCBI	1	Bacillus kochii	1	BDGP4	Bacillales
WP_003179267.1	recombinase RecT	none	Firmicutes, Bacteria	NCBI	1	Bacillus licheniformis	1	WX-02	Bacillales
WP_026699384.1	recombinase RecT	none	Firmicutes, Bacteria	NCBI	1	Bacillus licheniformis	1	3F-3	Bacillales
WP_075748272.1	recombinase RecT	none	Firmicutes, Bacteria	NCBI	1	Bacillus licheniformis	1	127185/2	Bacillales
WP_049680539.1	recombinase RecT	none	Firmicutes, Bacteria	NCBI	1	Bacillus loiseleuriae	1	FJAT-27997	Bacillales
WP_042348289.1	recombinase RecT	none	Firmicutes, Bacteria	NCBI	1	Bacillus massiliogorillae	1	G2	Bacillales
WP_150948599.1	recombinase RecT	none	Firmicutes, Bacteria	NCBI	1	Bacillus methanolicus	1	DE0196	Bacillales
WP_003229907.1	MULTISPECIES: recombinase RecT	none	Firmicutes, Bacteria	NCBI	2	Bacillus murimartini,Bacillus subtilis	15	168,3NA,6051-HGW,AG1839,BEST7003,JH642,KCTC 1028,LMG21005,MB73/2,NCIB 3610,PY79,QH-1,SC-8,TO-A,no_strain_in_ipg	Bacillales
WP_019381521.1	hypothetical protein	none	Firmicutes, Bacteria	NCBI	1	Bacillus oceanisediminis	1	2691	Bacillales
WP_071160426.1	recombinase RecT	none	Firmicutes, Bacteria	NCBI	1	Bacillus oceanisediminis	1	Bhandara28	Bacillales
WP_151253682.1	recombinase RecT	none	Firmicutes, Bacteria	NCBI	1	Bacillus paralicheniformis	1	MKU3	Bacillales
WP_131239032.1	recombinase RecT	none	Firmicutes, Bacteria	NCBI	1	Bacillus praedii	1	2017H2G3	Bacillales
WP_098841593.1	recombinase RecT	none	Firmicutes, Bacteria	NCBI	1	Bacillus pseudomycoides	1	AFS042788	Bacillales
SPR94887.1	putative DNA recombination protein; skin element	none	Firmicutes, Bacteria	NCBI	1	Bacillus pumilus	1	no_strain_in_ipg	Bacillales
WP_106030330.1	recombinase RecT	none	Firmicutes, Bacteria	NCBI	1	Bacillus pumilus	1	LLTC96	Bacillales
WP_113747658.1	recombinase RecT	none	Firmicutes, Bacteria	NCBI	1	Bacillus pumilus	1	no_strain_in_ipg	Bacillales
WP_144471339.1	recombinase RecT	none	Firmicutes, Bacteria	NCBI	1	Bacillus pumilus	1	DE0075	Bacillales
WP_144474300.1	recombinase RecT	none	Firmicutes, Bacteria	NCBI	1	Bacillus pumilus	1	DE0012	Bacillales
WP_144482350.1	recombinase RecT	none	Firmicutes, Bacteria	NCBI	1	Bacillus pumilus	1	DE0146	Bacillales
WP_144498715.1	recombinase RecT	none	Firmicutes, Bacteria	NCBI	1	Bacillus pumilus	1	DE0262	Bacillales
WP_144521612.1	recombinase RecT	none	Firmicutes, Bacteria	NCBI	1	Bacillus pumilus	1	DE0072	Bacillales
WP_151021959.1	recombinase RecT	none	Firmicutes, Bacteria	NCBI	1	Bacillus pumilus	1	DE0266	Bacillales
WP_034282988.1	recombinase RecT	none	Firmicutes, Bacteria	NCBI	1	Bacillus safensis	1	FO-36b	Bacillales
WP_075611133.1	recombinase RecT	none	Firmicutes, Bacteria	NCBI	1	Bacillus safensis	2	U17-1,U41	Bacillales
WP_098676741.1	recombinase RecT	none	Firmicutes, Bacteria	NCBI	1	Bacillus safensis	1	AFS067952	Bacillales
WP_111290030.1	recombinase RecT	none	Firmicutes, Bacteria	NCBI	1	Bacillus safensis	1	BC09	Bacillales
WP_016938679.1	recombinase RecT	none	Firmicutes, Bacteria	NCBI	1	Bacillus siamensis	1	KCTC 13613(T)	Bacillales
WP_056682091.1	recombinase RecT	none	Firmicutes, Bacteria	NCBI	1	Bacillus solani	1	FJAT-18043	Bacillales
CCW04273.1	Recombinational DNA repair protein RecT (prophage associated)	none	Firmicutes, Bacteria	NCBI	1	Bacillus sp.	1	GeD10	Bacillales
KFI02039.1	recombinase RecT	none	Firmicutes, Bacteria	NCBI	1	Bacillus sp.	1	BSC154	Bacillales
WP_009330641.1	hypothetical protein	none	Firmicutes, Bacteria	NCBI	1	Bacillus sp.	1	2_A_57_CT2	Bacillales
WP_026582148.1	recombinase RecT	none	Firmicutes, Bacteria	NCBI	1	Bacillus sp.	1	J33	Bacillales
WP_040082413.1	MULTISPECIES: recombinase RecT	none	Firmicutes, Bacteria	NCBI	1	Bacillus sp.	2	A053,MD-5	Bacillales
WP_095432516.1	recombinase RecT	none	Firmicutes, Bacteria	NCBI	1	Bacillus sp.	1	X2(2017)	Bacillales
WP_095713375.1	recombinase RecT	none	Firmicutes, Bacteria	NCBI	1	Bacillus sp.	1	7705b	Bacillales
WP_101169933.1	recombinase RecT	none	Firmicutes, Bacteria	NCBI	1	Bacillus sp.	1	SN32	Bacillales
WP_141949577.1	recombinase RecT	none	Firmicutes, Bacteria	NCBI	1	Bacillus sp.	1	SJZ110	Bacillales
WP_149157888.1	recombinase RecT	none	Firmicutes, Bacteria	NCBI	1	Bacillus sp.	1	CH30_1T	Bacillales
WP_163142825.1	recombinase RecT	none	Firmicutes, Bacteria	NCBI	1	Bacillus sp.	1	22--7	Bacillales
WP_163263793.1	recombinase RecT	none	Firmicutes, Bacteria	NCBI	1	Bacillus sp.	1	LUNF1	Bacillales
WP_046160619.1	MULTISPECIES: recombinase RecT	none	Firmicutes, Bacteria	NCBI	2	Bacillus sp.,Bacillus subtilis	2	CMAA 1185,P5_B2	Bacillales
WP_090558346.1	MULTISPECIES: recombinase RecT	none	Firmicutes, Bacteria	NCBI	2	Bacillus sp.,Bacillus subtilis	2	Ia1a,Ru63	Bacillales
WP_116362980.1	MULTISPECIES: recombinase RecT	none	Firmicutes, Bacteria	NCBI	2	Bacillus sp.,Bacillus subtilis	3	BJQ0005,MT,SRCM103971	Bacillales
WP_015714338.1	MULTISPECIES: recombinase RecT	none	Firmicutes, Bacteria	NCBI	3	Bacillus sp.,Bacillus subtilis subsp. subtilis,Paenibacillus polymyxa	6	ANT_WA51,BSn5,FJAT-14266,IITK SM1,J22,NCTC4744	Bacillales
WP_086352684.1	MULTISPECIES: recombinase RecT	none	Firmicutes, Bacteria	NCBI	3	Bacillus sp.,Bacillus subtilis,Bacillus subtilis subsp. subtilis	4	9407,M1,MBGLi79,MBGLi97	Bacillales
WP_085186883.1	MULTISPECIES: recombinase RecT	none	Firmicutes, Bacteria	NCBI	4	Bacillus sp.,Bacillus subtilis,Bacillus velezensis,Paenibacillus polymyxa	5	ABP1,CC120222-01,GL120224-02,MRC 16791,NCTC4744	Bacillales
WP_066232466.1	recombinase RecT	none	Firmicutes, Bacteria	NCBI	1	Bacillus sporothermodurans	1	B4102	Bacillales
EMI15202.1	phage family protein	none	Firmicutes, Bacteria	NCBI	1	Bacillus stratosphericus	1	LAMA 585	Bacillales
WP_017697387.1	recombinase RecT	none	Firmicutes, Bacteria	NCBI	1	Bacillus subtilis	3	B4070,LK22,SRCM103581	Bacillales
WP_017697591.1	recombinase RecT	none	Firmicutes, Bacteria	NCBI	1	Bacillus subtilis	4	B4070,HJ0-6,SRCM103623,SRCM103629	Bacillales
WP_019715117.1	recombinase RecT	none	Firmicutes, Bacteria	NCBI	1	Bacillus subtilis	1	DV1-B-1	Bacillales
WP_029727256.1	recombinase RecT	none	Firmicutes, Bacteria	NCBI	1	Bacillus subtilis	5	MB8_B1,MB9_B1,MB9_B4,MB9_B6,MG27	Bacillales
WP_032725431.1	recombinase RecT	none	Firmicutes, Bacteria	NCBI	1	Bacillus subtilis	1	E1	Bacillales
WP_041351365.1	recombinase RecT	none	Firmicutes, Bacteria	NCBI	1	Bacillus subtilis	2	B4069,B4072	Bacillales
WP_041850083.1	recombinase RecT	none	Firmicutes, Bacteria	NCBI	1	Bacillus subtilis	2	B4143,VS15	Bacillales
WP_042976612.1	recombinase RecT	none	Firmicutes, Bacteria	NCBI	1	Bacillus subtilis	2	B4122,B4146	Bacillales
WP_044428773.1	recombinase RecT	none	Firmicutes, Bacteria	NCBI	1	Bacillus subtilis	1	RFWG1A3	Bacillales
WP_063334556.1	recombinase RecT	none	Firmicutes, Bacteria	NCBI	1	Bacillus subtilis	1	ALBA01	Bacillales
WP_072565172.1	recombinase RecT	none	Firmicutes, Bacteria	NCBI	1	Bacillus subtilis	1	MJ01	Bacillales
WP_088467283.1	recombinase RecT	none	Firmicutes, Bacteria	NCBI	1	Bacillus subtilis	2	FB6-3,SR1	Bacillales
WP_089030029.1	recombinase RecT	none	Firmicutes, Bacteria	NCBI	1	Bacillus subtilis	1	SX01705	Bacillales
WP_095252420.1	recombinase RecT	none	Firmicutes, Bacteria	NCBI	1	Bacillus subtilis	1	7706	Bacillales
WP_095315162.1	recombinase RecT	none	Firmicutes, Bacteria	NCBI	1	Bacillus subtilis	1	7702	Bacillales
WP_095317863.1	recombinase RecT	none	Firmicutes, Bacteria	NCBI	1	Bacillus subtilis	1	7772	Bacillales
WP_119996307.1	recombinase RecT	none	Firmicutes, Bacteria	NCBI	1	Bacillus subtilis	1	PK3_2	Bacillales
WP_120028408.1	recombinase RecT	none	Firmicutes, Bacteria	NCBI	1	Bacillus subtilis	1	PK5_26	Bacillales
WP_124072942.1	recombinase RecT	none	Firmicutes, Bacteria	NCBI	1	Bacillus subtilis	1	EH5	Bacillales
WP_128471840.1	recombinase RecT	none	Firmicutes, Bacteria	NCBI	1	Bacillus subtilis	1	SRCM104005	Bacillales
WP_128474095.1	recombinase RecT	none	Firmicutes, Bacteria	NCBI	1	Bacillus subtilis	1	ATCC 11774	Bacillales
WP_128753631.1	recombinase RecT	none	Firmicutes, Bacteria	NCBI	1	Bacillus subtilis	1	SRCM103551	Bacillales
WP_128993205.1	recombinase RecT	none	Firmicutes, Bacteria	NCBI	1	Bacillus subtilis	2	SRCM103835,SRCM103837	Bacillales
WP_129138179.1	MULTISPECIES: recombinase RecT	none	Firmicutes, Bacteria	NCBI	1	Bacillus subtilis	2	DE0491,SRCM103622	Bacillales
WP_134977015.1	recombinase RecT	none	Firmicutes, Bacteria	NCBI	1	Bacillus subtilis	1	HS43	Bacillales
WP_134983428.1	recombinase RecT	none	Firmicutes, Bacteria	NCBI	1	Bacillus subtilis	1	no_strain_in_ipg	Bacillales
WP_134991359.1	recombinase RecT	none	Firmicutes, Bacteria	NCBI	1	Bacillus subtilis	1	D5	Bacillales
WP_144452728.1	recombinase RecT	none	Firmicutes, Bacteria	NCBI	1	Bacillus subtilis	1	DE0398	Bacillales
WP_144453607.1	recombinase RecT	none	Firmicutes, Bacteria	NCBI	1	Bacillus subtilis	1	DE0514	Bacillales
WP_147797532.1	recombinase RecT	none	Firmicutes, Bacteria	NCBI	1	Bacillus subtilis	1	FUA2114	Bacillales
WP_151870146.1	recombinase RecT	none	Firmicutes, Bacteria	NCBI	1	Bacillus subtilis	2	MSP1,MSP5	Bacillales
WP_153256265.1	recombinase RecT	none	Firmicutes, Bacteria	NCBI	1	Bacillus subtilis	1	MENO2	Bacillales
WP_160245058.1	recombinase RecT	none	Firmicutes, Bacteria	NCBI	1	Bacillus subtilis	1	SRCM102754	Bacillales
WP_161986752.1	recombinase RecT	none	Firmicutes, Bacteria	NCBI	1	Bacillus subtilis	1	RS10	Bacillales
WP_163116834.1	recombinase RecT	none	Firmicutes, Bacteria	NCBI	1	Bacillus subtilis	1	TNW1(2019)	Bacillales
WP_163138240.1	recombinase RecT	none	Firmicutes, Bacteria	NCBI	1	Bacillus subtilis	1	TNN3(2019)	Bacillales
WP_163259837.1	recombinase RecT	none	Firmicutes, Bacteria	NCBI	1	Bacillus subtilis	1	TV1	Bacillales
CCU57679.1	Recombinational DNA repair protein RecT (prophage associated)	none	Firmicutes, Bacteria	NCBI	1	Bacillus subtilis	1	E1	Bacillales
WP_015382935.1	recombinase RecT	none	Firmicutes, Bacteria	NCBI	1	Bacillus subtilis	1	XF-1	Bacillales
WP_032725208.1	recombinase RecT	none	Firmicutes, Bacteria	NCBI	1	Bacillus subtilis	1	E1	Bacillales
WP_041055606.1	recombinase RecT	none	Firmicutes, Bacteria	NCBI	1	Bacillus subtilis	2	B4067,B4145	Bacillales
WP_041056376.1	recombinase RecT	none	Firmicutes, Bacteria	NCBI	1	Bacillus subtilis	5	B4067,B4070,B4145,SRCM103612,Y3	Bacillales
WP_041057273.1	recombinase RecT	none	Firmicutes, Bacteria	NCBI	1	Bacillus subtilis	2	B4067,B4145	Bacillales
WP_043856855.1	recombinase RecT	none	Firmicutes, Bacteria	NCBI	1	Bacillus subtilis	2	HM-66,M112	Bacillales
WP_121591659.1	recombinase RecT	none	Firmicutes, Bacteria	NCBI	1	Bacillus subtilis	1	PJ-7	Bacillales
WP_131227982.1	recombinase RecT	none	Firmicutes, Bacteria	NCBI	1	Bacillus subtilis	1	G7	Bacillales
WP_134975204.1	recombinase RecT	none	Firmicutes, Bacteria	NCBI	1	Bacillus subtilis	2	HS43,J27	Bacillales
WP_151262030.1	recombinase RecT	none	Firmicutes, Bacteria	NCBI	1	Bacillus subtilis	2	BS155,nie_ma	Bacillales
WP_161619784.1	recombinase RecT	none	Firmicutes, Bacteria	NCBI	1	Bacillus subtilis	1	A52	Bacillales
WP_150194128.1	recombinase RecT	none	Firmicutes, Bacteria	NCBI	1	Bacillus swezeyi	1	21	Bacillales
WP_024713912.1	recombinase RecT	none	Firmicutes, Bacteria	NCBI	1	Bacillus tequilensis	1	NCTC13306	Bacillales
WP_100740579.1	recombinase RecT	none	Firmicutes, Bacteria	NCBI	1	Bacillus vallismortis	1	TD3	Bacillales
RAP04757.1	hypothetical protein HS9_01889	none	Firmicutes, Bacteria	NCBI	1	Bacillus velezensis	1	MG33	Bacillales
WP_014304479.1	recombinase RecT	none	Firmicutes, Bacteria	NCBI	1	Bacillus velezensis	2	CAU B946,PG12	Bacillales
WP_099566957.1	recombinase RecT	none	Firmicutes, Bacteria	NCBI	1	Bacillus velezensis	1	MG33	Bacillales
WP_103041987.1	recombinase RecT	none	Firmicutes, Bacteria	NCBI	1	Bacillus velezensis	2	10075,MRC 16791	Bacillales
WP_139890486.1	recombinase RecT	none	Firmicutes, Bacteria	NCBI	1	Bacillus velezensis	1	TK2	Bacillales
WP_051758219.1	recombinase RecT	none	Firmicutes, Bacteria	NCBI	1	Bacillus vietnamensis	1	HD-02	Bacillales
WP_071168011.1	recombinase RecT	none	Firmicutes, Bacteria	NCBI	1	Bacillus xiamenensis	1	VV3	Bacillales
WP_122957719.1	recombinase RecT	none	Firmicutes, Bacteria	NCBI	1	Brevibacillus borstelensis	2	NBRC 15714,NRRL NRS 818	Bacillales
WP_069118939.1	recombinase RecT	none	Firmicutes, Bacteria	NCBI	1	Brochothrix thermosphacta	1	Bth-7818	Bacillales
WP_069137531.1	recombinase RecT	none	Firmicutes, Bacteria	NCBI	1	Brochothrix thermosphacta	1	Bth-7807	Bacillales
WP_120487788.1	recombinase RecT	none	Firmicutes, Bacteria	NCBI	1	Brochothrix thermosphacta	1	no_strain_in_ipg	Bacillales
WP_075399367.1	recombinase RecT	none	Firmicutes, Bacteria	NCBI	1	Domibacillus antri	1	XD80	Bacillales
WP_045850546.1	DNA recombination protein RecT	none	Firmicutes, Bacteria	NCBI	1	Domibacillus enclensis	2	DSM 25145,NIO-1016	Bacillales
WP_033022731.1	recombinase RecT	none	Firmicutes, Bacteria	NCBI	1	Geobacillus icigianus	1	G1w1	Bacillales
RDE19343.1	recombinase RecT	none	Firmicutes, Bacteria	NCBI	2	Geobacillus sp.,Parageobacillus thermoglucosidasius	2	DSM 21625,no_strain_in_ipg	Bacillales
WP_033016768.1	recombinase RecT	none	Firmicutes, Bacteria	NCBI	1	Geobacillus stearothermophilus	1	ATCC 7953	Bacillales
WP_068894744.1	recombinase RecT	none	Firmicutes, Bacteria	NCBI	1	Geobacillus thermoleovorans	1	N7	Bacillales
GAK05202.1	LOW QUALITY PROTEIN: recombinational DNA repair protein RecT	none	Firmicutes, Bacteria	NCBI	1	Geomicrobium sp.	1	JCM 19037	Bacillales
WP_153400969.1	recombinase RecT	none	Firmicutes, Bacteria	NCBI	1	Gracilibacillus sp.	1	TD8	Bacillales
WP_088005629.1	recombinase RecT	none	Firmicutes, Bacteria	NCBI	1	Indiicoccus explosivorum	1	no_strain_in_ipg	Bacillales
WP_122788790.1	recombinase RecT	none	Firmicutes, Bacteria	NCBI	1	Intestinibacillus sp.	1	Marseille-P6563	Bacillales
NP_463513.1	MULTISPECIES: recombinase RecT	31390-31578:NP_463510.1{PF10653.9(Phage-A118_gp45)}:gp45|31578-31664:NP_463511.1:gp46|31811-32770:NP_463512.1{PF09588.10(YqaJ)}:gp47|32773-33588:NP_463513.1{PF03837.14(RecT)}:putative recombinase|33608-34540:NP_463514.1{PF09681.10(Phage_rep_org_N)?PF07261.11(DnaB_2)}:gp49|34537-35001:NP_463515.1{PF08241.12(Methyltransf_11)}:putative methyltransferase|34998-35558:NP_463516.1{PF07852.11(DUF1642)}:g…	Firmicutes, Viruses (T)	NCBI	1	Listeria bacteriophage A118	1	Clip11262,	Bacillales
WP_115346343.1	recombinase RecT	none	Firmicutes, Bacteria	NCBI	1	Listeria grayi	1	NCTC 10815	Bacillales
EAF5667421.1	recombinase RecT	none	Firmicutes, Bacteria	NCBI	1	Listeria innocua	1	H6330	Bacillales
WP_010990196.1	MULTISPECIES: recombinase RecT	none	Firmicutes, Bacteria	NCBI	2	Listeria innocua, Listeria monocytogenes	5	FLAG-78716,FSL R8-6896,PIR00546,PNUSAL000078,PNUSAL004370	Bacillales
EAC7526245.1	recombinase RecT	none	Firmicutes, Bacteria	NCBI	2	Listeria innocua,Listeria monocytogenes	4	2015L-6720,CFSAN083823,FDA685945 59-1,PNUSAL002839	Bacillales
EAD8318965.1	recombinase RecT	none	Firmicutes, Bacteria	NCBI	2	Listeria innocua,Listeria monocytogenes	5	405925,862970,CFIAFB20130001,CFSAN028747,CFSAN028748	Bacillales
WP_003725086.1	recombinase RecT	none	Firmicutes, Bacteria	NCBI	2	Listeria innocua,Listeria monocytogenes	6	18ZQLM11,4b H7858,CFSAN004330,CFSAN054108,FSLF6-0366,TTU_469	Bacillales
WP_003740960.1	recombinase RecT	none	Firmicutes, Bacteria	NCBI	2	Listeria innocua,Listeria monocytogenes	6	C1-387,HM00108598,J1776,J1816,J1817,TTU_455	Bacillales
WP_012582380.1	recombinase RecT	none	Firmicutes, Bacteria	NCBI	2	Listeria innocua,Listeria monocytogenes	9	10-0809,81-0558,81-0592,81-0861,FSL L7-0222,HCC23,L99,M7,TTU_448	Bacillales
WP_031664266.1	recombinase RecT	none	Firmicutes, Bacteria	NCBI	2	Listeria innocua,Listeria monocytogenes	6	CFSAN003806,FDA1045858-083-001,FDA1097765-S052-001,FSLF2-521,ICDC-LM188,Lmo5965	Bacillales
WP_031673697.1	recombinase RecT	none	Firmicutes, Bacteria	NCBI	2	Listeria innocua,Listeria monocytogenes	6	FDA0447438-C001-001,FDA1089468-S094-001,Lm_1824,N13-1079,PNUSAL004426,PNUSAL004491	Bacillales
WP_070213818.1	recombinase RecT	none	Firmicutes, Bacteria	NCBI	2	Listeria innocua,Listeria monocytogenes	6	ICDC-LM3062,PNUSAL000662,PNUSAL000696,PNUSAL001465,PNUSAL004625,TTU_470	Bacillales
WP_079441179.1	recombinase RecT	none	Firmicutes, Bacteria	NCBI	2	Listeria innocua,Listeria monocytogenes	6	FDA00006905,FDA00006907,FDA00011238,MQ150004,PNUSAL004452,TTU_473	Bacillales
WP_160466837.1	recombinase RecT	none	Firmicutes, Bacteria	NCBI	2	Listeria innocua,Listeria monocytogenes	6	501773,508755,516219,516222,516223,LIN182	Bacillales
WP_010991173.1	MULTISPECIES: recombinase RecT	none	Firmicutes, Bacteria	NCBI	2	Listeria innocua,Listeria monocytogenes	8	10403S,Clip11262,FSLN3-780,LS1286,Lm_1823,Lm_1889,N11-2037,SHL005	Bacillales
EAA0055453.1	recombinase RecT	none	Firmicutes, Bacteria	NCBI	1	Listeria monocytogenes	5	FDA1045857-026-002,FDA1045858-081-001,FLAG-03497,FLAG-04667,FLAG-04716	Bacillales
EAA0118304.1	recombinase RecT	none	Firmicutes, Bacteria	NCBI	1	Listeria monocytogenes	5	PNUSAL004321,PNUSAL004322,PNUSAL004324,PNUSAL004327,PNUSAL004329	Bacillales
EAA0127486.1	recombinase RecT	none	Firmicutes, Bacteria	NCBI	1	Listeria monocytogenes	5	FSIS1608926,FSIS1608927,FSIS1608928,FSIS1608930,PNUSAL004289	Bacillales
EAA0180411.1	recombinase RecT	none	Firmicutes, Bacteria	NCBI	1	Listeria monocytogenes	5	CDPHFDLB-FM19-01190,FLAG-43783,FSIS11808833,PNUSAL002668,PNUSAL005634	Bacillales
EAA0224381.1	recombinase RecT	none	Firmicutes, Bacteria	NCBI	1	Listeria monocytogenes	5	CFSAN060128,CFSAN060158,CFSAN060991,PNUSAL003049,no_strain_in_ipg	Bacillales
EAA0224416.1	recombinase RecT	none	Firmicutes, Bacteria	NCBI	1	Listeria monocytogenes	4	CFSAN060128,CFSAN060158,CFSAN060991,FDA903446-48	Bacillales
EAA0277035.1	recombinase RecT	none	Firmicutes, Bacteria	NCBI	1	Listeria monocytogenes	1	FDA676305 1-4	Bacillales
EAC2566583.1	recombinase RecT	none	Firmicutes, Bacteria	NCBI	1	Listeria monocytogenes	5	PNUSAL000463,PNUSAL000846,PNUSAL001622,PNUSAL002100,PNUSAL004100	Bacillales
EAC2922804.1	recombinase RecT	none	Firmicutes, Bacteria	NCBI	1	Listeria monocytogenes	5	2013L-5101,2013L-5102,PNUSAL000450,PNUSAL001224,PNUSAL001284	Bacillales
EAC2943659.1	recombinase RecT	none	Firmicutes, Bacteria	NCBI	1	Listeria monocytogenes	5	FDA605850 55-4,FDA605850 95-3,FDA605850 97-4,FDA605850 98-4,PNUSAL000543	Bacillales
EAC3062291.1	recombinase RecT	none	Firmicutes, Bacteria	NCBI	1	Listeria monocytogenes	5	CFSAN029796,CFSAN033578,CFSAN033581,CFSAN033586,CFSAN034241	Bacillales
EAC3062372.1	recombinase RecT	none	Firmicutes, Bacteria	NCBI	1	Listeria monocytogenes	5	CFSAN029796,CFSAN033574,CFSAN033578,CFSAN033581,CFSAN033586	Bacillales
EAC3062436.1	recombinase RecT	none	Firmicutes, Bacteria	NCBI	1	Listeria monocytogenes	4	CFSAN029796,CFSAN030805,CFSAN034241,CFSAN034249	Bacillales
EAC3126005.1	recombinase RecT	none	Firmicutes, Bacteria	NCBI	1	Listeria monocytogenes	4	CFSAN008094,CFSAN008095,FDA489470-1,FDA623011 13-7	Bacillales
EAC3126009.1	recombinase RecT	none	Firmicutes, Bacteria	NCBI	1	Listeria monocytogenes	4	CFSAN008094,CFSAN008095,FDA489470-1,FDA623011 13-7	Bacillales
EAC3126010.1	recombinase RecT	none	Firmicutes, Bacteria	NCBI	1	Listeria monocytogenes	4	CFSAN008094,CFSAN008095,FDA489470-1,FDA623011 13-7	Bacillales
EAC3186752.1	recombinase RecT	none	Firmicutes, Bacteria	NCBI	1	Listeria monocytogenes	4	20114611,781008,PNUSAL001367,PNUSAL002463	Bacillales
EAC3186761.1	recombinase RecT	none	Firmicutes, Bacteria	NCBI	1	Listeria monocytogenes	4	20114611,781008,PNUSAL001367,PNUSAL002463	Bacillales
EAC3261193.1	recombinase RecT	none	Firmicutes, Bacteria	NCBI	1	Listeria monocytogenes	5	CFSAN034247,CFSAN034251,CFSAN034252,CFSAN034263,CFSAN034273	Bacillales
EAC3263159.1	recombinase RecT	none	Firmicutes, Bacteria	NCBI	1	Listeria monocytogenes	5	CFSAN034247,CFSAN034251,CFSAN034252,CFSAN034263,CFSAN034273	Bacillales
EAC3304832.1	recombinase RecT	none	Firmicutes, Bacteria	NCBI	1	Listeria monocytogenes	3	CFIAFB20140049,PNUSAL001575,no_strain_in_ipg	Bacillales
EAC3374974.1	recombinase RecT	none	Firmicutes, Bacteria	NCBI	1	Listeria monocytogenes	5	CFSAN007526,CFSAN007528,CFSAN007530,CFSAN007531,PNUSAL001717	Bacillales
EAC3408824.1	recombinase RecT	none	Firmicutes, Bacteria	NCBI	1	Listeria monocytogenes	2	CFSAN007954,CFSAN007955	Bacillales
EAC3770014.1	recombinase RecT	none	Firmicutes, Bacteria	NCBI	1	Listeria monocytogenes	5	H7013,H7014,HPB2264,PNUSAL000227,PNUSAL000280	Bacillales
EAC3770016.1	recombinase RecT	none	Firmicutes, Bacteria	NCBI	1	Listeria monocytogenes	5	H144840657,H7013,H7014,PNUSAL000227,PNUSAL000280	Bacillales
EAC4122516.1	recombinase RecT	none	Firmicutes, Bacteria	NCBI	1	Listeria monocytogenes	3	FDA1027238-035-006,FDA932175-47-046,FDA932175-62-102	Bacillales
EAC4619698.1	recombinase RecT	none	Firmicutes, Bacteria	NCBI	1	Listeria monocytogenes	1	CFSAN033574	Bacillales
EAC4893660.1	recombinase RecT	none	Firmicutes, Bacteria	NCBI	1	Listeria monocytogenes	5	PNUSAL000630,PNUSAL001346,PNUSAL002422,PNUSAL002482,PNUSAL002651	Bacillales
EAC5148264.1	recombinase RecT	none	Firmicutes, Bacteria	NCBI	1	Listeria monocytogenes	3	PNUSAL000779,PNUSAL000780,PNUSAL000781	Bacillales
EAC5271919.1	recombinase RecT	none	Firmicutes, Bacteria	NCBI	1	Listeria monocytogenes	5	CFSAN022993,CFSAN026710,CFSAN026711,CFSAN026712,PNUSAL004349	Bacillales
EAC5382724.1	recombinase RecT	none	Firmicutes, Bacteria	NCBI	1	Listeria monocytogenes	1	FDA877593-12	Bacillales
EAC5389310.1	recombinase RecT	none	Firmicutes, Bacteria	NCBI	1	Listeria monocytogenes	5	FDA877593-3,OSF101035,OSF101824,OSF102943,OSF102945	Bacillales
EAC5453224.1	recombinase RecT	none	Firmicutes, Bacteria	NCBI	1	Listeria monocytogenes	1	CFSAN061618	Bacillales
EAC5624165.1	recombinase RecT	none	Firmicutes, Bacteria	NCBI	1	Listeria monocytogenes	1	FDA646900 1-1	Bacillales
EAC5624274.1	recombinase RecT	none	Firmicutes, Bacteria	NCBI	1	Listeria monocytogenes	5	FDA646900 1-1,R14.0396,R16.0099,R16.1889,R18.1424	Bacillales
EAC5876713.1	recombinase RecT	none	Firmicutes, Bacteria	NCBI	1	Listeria monocytogenes	5	FDA0965234-005-016,FDA1098204-002-004,FDA277976,FDA872665-67-4,PNUSAL002943	Bacillales
EAC5876976.1	recombinase RecT	none	Firmicutes, Bacteria	NCBI	1	Listeria monocytogenes	5	DMG1500078,FDA1098204-002-004,FDA1098204-002-006,FDA277976,Ulm_40	Bacillales
EAC6180984.1	recombinase RecT	none	Firmicutes, Bacteria	NCBI	1	Listeria monocytogenes	5	CFSAN087833,CFSAN087834,CFSAN087835,CFSAN087836,CFSAN087837	Bacillales
EAC6383777.1	recombinase RecT	none	Firmicutes, Bacteria	NCBI	1	Listeria monocytogenes	4	CFSAN029801,CFSAN034245,CFSAN034253,MOD1-LS1127	Bacillales
EAC6528276.1	recombinase RecT	none	Firmicutes, Bacteria	NCBI	1	Listeria monocytogenes	2	06B06418F-1,07B02257F-1	Bacillales
EAC6652870.1	recombinase RecT	none	Firmicutes, Bacteria	NCBI	1	Listeria monocytogenes	1	676400	Bacillales
EAC7329825.1	recombinase RecT	none	Firmicutes, Bacteria	NCBI	1	Listeria monocytogenes	1	PNUSAL000593	Bacillales
EAC7329952.1	recombinase RecT	none	Firmicutes, Bacteria	NCBI	1	Listeria monocytogenes	2	FDA282690,PNUSAL000593	Bacillales
EAC7372653.1	recombinase RecT	none	Firmicutes, Bacteria	NCBI	1	Listeria monocytogenes	1	CFSAN034722	Bacillales
EAC7372852.1	recombinase RecT	none	Firmicutes, Bacteria	NCBI	1	Listeria monocytogenes	1	CFSAN034722	Bacillales
EAC8092892.1	recombinase RecT	none	Firmicutes, Bacteria	NCBI	1	Listeria monocytogenes	5	FDA822580 16-2,PNUSAL000796,PNUSAL000917,PNUSAL001460,PNUSAL001777	Bacillales
EAC8094308.1	recombinase RecT	none	Firmicutes, Bacteria	NCBI	1	Listeria monocytogenes	2	877334,PNUSAL000796	Bacillales
EAC8127714.1	recombinase RecT	none	Firmicutes, Bacteria	NCBI	1	Listeria monocytogenes	1	MOD1_LS97	Bacillales
EAC8303328.1	recombinase RecT	none	Firmicutes, Bacteria	NCBI	1	Listeria monocytogenes	1	PNUSAL000074	Bacillales
EAC8303351.1	recombinase RecT	none	Firmicutes, Bacteria	NCBI	1	Listeria monocytogenes	1	PNUSAL000074	Bacillales
EAC8303455.1	recombinase RecT	none	Firmicutes, Bacteria	NCBI	1	Listeria monocytogenes	1	PNUSAL000074	Bacillales
EAC8619299.1	recombinase RecT	none	Firmicutes, Bacteria	NCBI	1	Listeria monocytogenes	1	PNUSAL001591	Bacillales
EAC8649132.1	recombinase RecT	none	Firmicutes, Bacteria	NCBI	1	Listeria monocytogenes	3	19FMEN000023-1,PNUSAL000284,R19.0261	Bacillales
EAC8783353.1	recombinase RecT	none	Firmicutes, Bacteria	NCBI	1	Listeria monocytogenes	3	CFSAN023460,CFSAN023881,MOD1_LS1007	Bacillales
EAC9293306.1	recombinase RecT	none	Firmicutes, Bacteria	NCBI	1	Listeria monocytogenes	2	FDA00007320,FDA287109-1	Bacillales
EAC9319402.1	recombinase RecT	none	Firmicutes, Bacteria	NCBI	1	Listeria monocytogenes	1	CFSAN060154	Bacillales
EAC9338062.1	recombinase RecT	none	Firmicutes, Bacteria	NCBI	1	Listeria monocytogenes	1	CFSAN023704	Bacillales
EAC9376942.1	recombinase RecT	none	Firmicutes, Bacteria	NCBI	1	Listeria monocytogenes	1	FDA00008258	Bacillales
EAC9376955.1	recombinase RecT	none	Firmicutes, Bacteria	NCBI	1	Listeria monocytogenes	1	FDA00008258	Bacillales
EAC9490927.1	recombinase RecT	none	Firmicutes, Bacteria	NCBI	1	Listeria monocytogenes	2	CFSAN061608,CFSAN061619	Bacillales
EAD0062920.1	recombinase RecT	none	Firmicutes, Bacteria	NCBI	1	Listeria monocytogenes	1	PNUSAL001029	Bacillales
EAD0852668.1	recombinase RecT	none	Firmicutes, Bacteria	NCBI	1	Listeria monocytogenes	4	FDA593562 85-6,FDA593562 87-1,FDA593563 2-16,FDA657082-9	Bacillales
EAD1544862.1	recombinase RecT	none	Firmicutes, Bacteria	NCBI	1	Listeria monocytogenes	3	FDA1100695-C001-006,PNUSAL001193,no_strain_in_ipg	Bacillales
EAD1750770.1	recombinase RecT	none	Firmicutes, Bacteria	NCBI	1	Listeria monocytogenes	3	DMG1500302,PNUSAL001238,no_strain_in_ipg	Bacillales
EAD1967089.1	recombinase RecT	none	Firmicutes, Bacteria	NCBI	1	Listeria monocytogenes	4	PNUSAL000463,PNUSAL001622,PNUSAL001992,PNUSAL002100	Bacillales
EAD2767608.1	recombinase RecT	none	Firmicutes, Bacteria	NCBI	1	Listeria monocytogenes	5	PNUSAL001845,PNUSAL002882,PNUSAL003068,PNUSAL003315,PNUSAL004341	Bacillales
EAD3626404.1	recombinase RecT	none	Firmicutes, Bacteria	NCBI	1	Listeria monocytogenes	5	754307,FDA304808-1,FDA304808-2,FDA399571-1,FDA399571-2	Bacillales
EAD3693334.1	recombinase RecT	none	Firmicutes, Bacteria	NCBI	1	Listeria monocytogenes	2	FDA138216-1,PNUSAL003479	Bacillales
EAD4583021.1	recombinase RecT	none	Firmicutes, Bacteria	NCBI	1	Listeria monocytogenes	1	CFSAN029792	Bacillales
EAD5241326.1	recombinase RecT	none	Firmicutes, Bacteria	NCBI	1	Listeria monocytogenes	5	CFIAFB20130006,CFIAFB20130007,CFIAFB20130008,VA-WGS-00287,no_strain_in_ipg	Bacillales
EAD5379064.1	recombinase RecT	none	Firmicutes, Bacteria	NCBI	1	Listeria monocytogenes	2	06B06114G-1,06B06114I-1	Bacillales
EAD5585787.1	recombinase RecT	none	Firmicutes, Bacteria	NCBI	1	Listeria monocytogenes	2	PHLUSALM00026,PHLUSALM00027	Bacillales
EAD5585867.1	recombinase RecT	none	Firmicutes, Bacteria	NCBI	1	Listeria monocytogenes	3	PHLUSALM00026,PHLUSALM00027,Ulm_82	Bacillales
EAD5659737.1	recombinase RecT	none	Firmicutes, Bacteria	NCBI	1	Listeria monocytogenes	3	PNUSAL003288,PNUSAL004719,PNUSAL006923	Bacillales
EAD5855072.1	recombinase RecT	none	Firmicutes, Bacteria	NCBI	1	Listeria monocytogenes	1	PNUSAL004734	Bacillales
EAD5855643.1	recombinase RecT	none	Firmicutes, Bacteria	NCBI	1	Listeria monocytogenes	1	PNUSAL004734	Bacillales
EAD6181737.1	recombinase RecT	none	Firmicutes, Bacteria	NCBI	1	Listeria monocytogenes	2	124898	Bacillales
EAD6181748.1	recombinase RecT	none	Firmicutes, Bacteria	NCBI	1	Listeria monocytogenes	1	676333	Bacillales
EAD6831847.1	recombinase RecT	none	Firmicutes, Bacteria	NCBI	1	Listeria monocytogenes	2	PNUSAL001354,PNUSAL002470	Bacillales
EAD6849642.1	recombinase RecT	none	Firmicutes, Bacteria	NCBI	1	Listeria monocytogenes	4	FSLS4-0497,FSLS4-0499,FSLS4-0500,PNUSAL001371	Bacillales
EAD6867797.1	recombinase RecT	none	Firmicutes, Bacteria	NCBI	1	Listeria monocytogenes	5	OSF101438,OSF103493,OSF103571,OSF103598,PNUSAL001376	Bacillales
EAD7101672.1	recombinase RecT	none	Firmicutes, Bacteria	NCBI	1	Listeria monocytogenes	4	FDA864640-14,FDA864640-15-1B,L7-1401,PNUSAL004142	Bacillales
EAD7186942.1	recombinase RecT	none	Firmicutes, Bacteria	NCBI	1	Listeria monocytogenes	1	PNUSAL001332	Bacillales
EAD7492606.1	recombinase RecT	none	Firmicutes, Bacteria	NCBI	1	Listeria monocytogenes	1	2015L-6200	Bacillales
EAD7772229.1	recombinase RecT	none	Firmicutes, Bacteria	NCBI	1	Listeria monocytogenes	1	CFSAN033587	Bacillales
EAD7784181.1	recombinase RecT	none	Firmicutes, Bacteria	NCBI	1	Listeria monocytogenes	1	PNUSAL000574	Bacillales
EAD7790080.1	recombinase RecT	none	Firmicutes, Bacteria	NCBI	1	Listeria monocytogenes	1	CFSAN033569	Bacillales
EAD7808262.1	recombinase RecT	none	Firmicutes, Bacteria	NCBI	1	Listeria monocytogenes	1	CFSAN033562	Bacillales
EAD8013467.1	recombinase RecT	none	Firmicutes, Bacteria	NCBI	1	Listeria monocytogenes	1	FDA907463-103	Bacillales
EAD8013490.1	recombinase RecT	none	Firmicutes, Bacteria	NCBI	1	Listeria monocytogenes	1	FDA907463-103	Bacillales
EAD8080957.1	recombinase RecT	none	Firmicutes, Bacteria	NCBI	1	Listeria monocytogenes	1	CFSAN034240	Bacillales
EAD8081325.1	recombinase RecT	none	Firmicutes, Bacteria	NCBI	1	Listeria monocytogenes	1	CFSAN034240	Bacillales
EAD8513194.1	recombinase RecT	none	Firmicutes, Bacteria	NCBI	1	Listeria monocytogenes	1	CFSAN034234	Bacillales
EAD8587356.1	recombinase RecT	none	Firmicutes, Bacteria	NCBI	1	Listeria monocytogenes	1	PNUSAL001560	Bacillales
EAD8846514.1	recombinase RecT	none	Firmicutes, Bacteria	NCBI	1	Listeria monocytogenes	1	PNUSAL001614	Bacillales
EAD8932539.1	recombinase RecT	none	Firmicutes, Bacteria	NCBI	1	Listeria monocytogenes	2	CFSAN085206,PNUSAL001618	Bacillales
EAD9485835.1	recombinase RecT	none	Firmicutes, Bacteria	NCBI	1	Listeria monocytogenes	1	FDA871914-6	Bacillales
EAD9742946.1	recombinase RecT	none	Firmicutes, Bacteria	NCBI	1	Listeria monocytogenes	2	FDA1114883-001-001,FDA872665-67-4	Bacillales
EAE0012242.1	recombinase RecT	none	Firmicutes, Bacteria	NCBI	1	Listeria monocytogenes	1	PNUSAL000598	Bacillales
EAE1608097.1	recombinase RecT	none	Firmicutes, Bacteria	NCBI	1	Listeria monocytogenes	1	PNUSAL000167	Bacillales
EAE2446680.1	recombinase RecT	none	Firmicutes, Bacteria	NCBI	1	Listeria monocytogenes	5	19FMEN000164-2,19FMEN000166-1,19FMEN000167-1,19FMEN000181-2,19FMEN000194-1	Bacillales
EAE2446690.1	recombinase RecT	none	Firmicutes, Bacteria	NCBI	1	Listeria monocytogenes	5	19FMEN000164-2,19FMEN000166-1,19FMEN000167-1,19FMEN000181-2,19FMEN000194-1	Bacillales
EAE2446692.1	recombinase RecT	none	Firmicutes, Bacteria	NCBI	1	Listeria monocytogenes	5	19FMEN000164-2,19FMEN000166-1,19FMEN000167-1,19FMEN000181-2,19FMEN000194-1	Bacillales
EAE2603261.1	recombinase RecT	none	Firmicutes, Bacteria	NCBI	1	Listeria monocytogenes	5	163364,587479,FDA995411-015-001,Ulm_55,no_strain_in_ipg	Bacillales
EAE2865152.1	recombinase RecT	none	Firmicutes, Bacteria	NCBI	1	Listeria monocytogenes	1	no_strain_in_ipg	Bacillales
EAE2866157.1	recombinase RecT	none	Firmicutes, Bacteria	NCBI	1	Listeria monocytogenes	1	no_strain_in_ipg	Bacillales
EAE3519420.1	recombinase RecT	none	Firmicutes, Bacteria	NCBI	1	Listeria monocytogenes	4	PNUSAL003484,PNUSAL004775,PNUSAL004887,PNUSAL005014	Bacillales
EAE3879716.1	recombinase RecT	none	Firmicutes, Bacteria	NCBI	1	Listeria monocytogenes	1	19FMEN000162-1	Bacillales
EAE4279237.1	recombinase RecT	none	Firmicutes, Bacteria	NCBI	1	Listeria monocytogenes	3	CLIP 2015/00057,CLIP 2015/00058,no_strain_in_ipg	Bacillales
EAE4346559.1	recombinase RecT	none	Firmicutes, Bacteria	NCBI	1	Listeria monocytogenes	4	290769,290770,299799,no_strain_in_ipg	Bacillales
EAE4431472.1	recombinase RecT	none	Firmicutes, Bacteria	NCBI	1	Listeria monocytogenes	1	no_strain_in_ipg	Bacillales
EAE4431473.1	recombinase RecT	none	Firmicutes, Bacteria	NCBI	1	Listeria monocytogenes	1	no_strain_in_ipg	Bacillales
EAE4740814.1	recombinase RecT	none	Firmicutes, Bacteria	NCBI	1	Listeria monocytogenes	1	no_strain_in_ipg	Bacillales
EAE4982783.1	recombinase RecT	none	Firmicutes, Bacteria	NCBI	1	Listeria monocytogenes	5	R14.0396,R16.0099,R16.1889,R18.1424,no_strain_in_ipg	Bacillales
EAE5669183.1	recombinase RecT	none	Firmicutes, Bacteria	NCBI	1	Listeria monocytogenes	1	AHDCLM12	Bacillales
EAE5755661.1	recombinase RecT	none	Firmicutes, Bacteria	NCBI	1	Listeria monocytogenes	1	699262	Bacillales
EAE5756639.1	recombinase RecT	none	Firmicutes, Bacteria	NCBI	1	Listeria monocytogenes	5	CFSAN046251,FLAG-66922,FLAG-66923,FLAG-66924,PNUSAL004751	Bacillales
EAE7077382.1	recombinase RecT	none	Firmicutes, Bacteria	NCBI	1	Listeria monocytogenes	1	PNUSAL002501	Bacillales
EAE7382283.1	recombinase RecT	none	Firmicutes, Bacteria	NCBI	1	Listeria monocytogenes	1	PNUSAL002552	Bacillales
EAE7802338.1	recombinase RecT	none	Firmicutes, Bacteria	NCBI	1	Listeria monocytogenes	2	FLAG-37898,PNUSAL003742	Bacillales
EAE7802339.1	recombinase RecT	none	Firmicutes, Bacteria	NCBI	1	Listeria monocytogenes	1	FLAG-37898	Bacillales
EAE8009437.1	recombinase RecT	none	Firmicutes, Bacteria	NCBI	1	Listeria monocytogenes	3	FSIS1504887,PNUSAL002067,PNUSAL002369	Bacillales
EAE8028163.1	recombinase RecT	none	Firmicutes, Bacteria	NCBI	1	Listeria monocytogenes	1	16B12404-1	Bacillales
EAE8577674.1	recombinase RecT	none	Firmicutes, Bacteria	NCBI	1	Listeria monocytogenes	1	PNUSAL002673	Bacillales
EAE8577907.1	recombinase RecT	none	Firmicutes, Bacteria	NCBI	1	Listeria monocytogenes	1	PNUSAL002673	Bacillales
EAE8577979.1	recombinase RecT	none	Firmicutes, Bacteria	NCBI	1	Listeria monocytogenes	1	PNUSAL002673	Bacillales
EAE8907751.1	recombinase RecT	none	Firmicutes, Bacteria	NCBI	1	Listeria monocytogenes	1	FSIS1608925	Bacillales
EAE9052139.1	recombinase RecT	none	Firmicutes, Bacteria	NCBI	1	Listeria monocytogenes	1	FSIS1609052	Bacillales
EAE9378135.1	recombinase RecT	none	Firmicutes, Bacteria	NCBI	1	Listeria monocytogenes	1	PNUSAL002761	Bacillales
EAE9397349.1	recombinase RecT	none	Firmicutes, Bacteria	NCBI	1	Listeria monocytogenes	2	FSIS1609261,PNUSAL006193	Bacillales
EAE9721646.1	recombinase RecT	none	Firmicutes, Bacteria	NCBI	1	Listeria monocytogenes	1	CFSAN059918	Bacillales
EAE9801743.1	recombinase RecT	none	Firmicutes, Bacteria	NCBI	1	Listeria monocytogenes	1	PNUSAL003049	Bacillales
EAF0326227.1	recombinase RecT	none	Firmicutes, Bacteria	NCBI	1	Listeria monocytogenes	5	08B02423A-1,FDA0965234-005-016,FDA929089 52 - 01,PNUSAL002115,PNUSAL002943	Bacillales
EAF0825156.1	recombinase RecT	none	Firmicutes, Bacteria	NCBI	1	Listeria monocytogenes	1	PNUSAL003100	Bacillales
EAF2213433.1	recombinase RecT	none	Firmicutes, Bacteria	NCBI	1	Listeria monocytogenes	1	PNUSAL003306	Bacillales
EAF2345478.1	recombinase RecT	none	Firmicutes, Bacteria	NCBI	1	Listeria monocytogenes	3	PNUSAL002073,PNUSAL003300,PNUSAL003776	Bacillales
EAF2878828.1	recombinase RecT	none	Firmicutes, Bacteria	NCBI	1	Listeria monocytogenes	1	FLAG-31615	Bacillales
EAF3333965.1	recombinase RecT	none	Firmicutes, Bacteria	NCBI	1	Listeria monocytogenes	1	PNUSAL003472	Bacillales
EAF3366776.1	recombinase RecT	none	Firmicutes, Bacteria	NCBI	1	Listeria monocytogenes	2	FDA1001491-044-003,PNUSAL003508	Bacillales
EAF4136641.1	recombinase RecT	none	Firmicutes, Bacteria	NCBI	1	Listeria monocytogenes	1	PNUSAL003616	Bacillales
EAF4706408.1	recombinase RecT	none	Firmicutes, Bacteria	NCBI	1	Listeria monocytogenes	3	FLAG-34702,FLAG-34712,FLAG-34721	Bacillales
EAF5047231.1	recombinase RecT	none	Firmicutes, Bacteria	NCBI	1	Listeria monocytogenes	1	PNUSAL003742	Bacillales
EAF5641555.1	recombinase RecT	none	Firmicutes, Bacteria	NCBI	1	Listeria monocytogenes	1	CFSAN034237	Bacillales
EAF5802313.1	recombinase RecT	none	Firmicutes, Bacteria	NCBI	1	Listeria monocytogenes	2	CFSAN048734,FDA917978-103-9	Bacillales
EAF6671602.1	hypothetical protein	none	Firmicutes, Bacteria	NCBI	1	Listeria monocytogenes	1	PNUSAL001923	Bacillales
EAF7927683.1	recombinase RecT	none	Firmicutes, Bacteria	NCBI	1	Listeria monocytogenes	1	PNUSAL001997	Bacillales
EAF8230558.1	recombinase RecT	none	Firmicutes, Bacteria	NCBI	1	Listeria monocytogenes	1	PNUSAL001727	Bacillales
EAF9227272.1	recombinase RecT	none	Firmicutes, Bacteria	NCBI	1	Listeria monocytogenes	1	PNUSAL002115	Bacillales
EAG0027826.1	recombinase RecT	none	Firmicutes, Bacteria	NCBI	1	Listeria monocytogenes	2	CFSAN048858,CFSAN060766	Bacillales
EAG0130120.1	recombinase RecT	none	Firmicutes, Bacteria	NCBI	1	Listeria monocytogenes	4	CFSAN048827,OSF103480,OSF103487,OSF103561	Bacillales
EAG0819408.1	recombinase RecT	none	Firmicutes, Bacteria	NCBI	1	Listeria monocytogenes	1	PNUSAL002183	Bacillales
EAG0868170.1	recombinase RecT	none	Firmicutes, Bacteria	NCBI	1	Listeria monocytogenes	1	PNUSAL002180	Bacillales
EAG0868845.1	recombinase RecT	none	Firmicutes, Bacteria	NCBI	1	Listeria monocytogenes	2	PNUSAL002180,R18.1585	Bacillales
EAG2171060.1	recombinase RecT	none	Firmicutes, Bacteria	NCBI	1	Listeria monocytogenes	1	PNUSAL002838	Bacillales
EAG2331716.1	recombinase RecT	none	Firmicutes, Bacteria	NCBI	1	Listeria monocytogenes	1	CFSAN060132	Bacillales
EAG2340961.1	recombinase RecT	none	Firmicutes, Bacteria	NCBI	1	Listeria monocytogenes	1	CFSAN060170	Bacillales
EAG2671389.1	recombinase RecT	none	Firmicutes, Bacteria	NCBI	1	Listeria monocytogenes	1	CFSAN060748	Bacillales
EAG2930023.1	recombinase RecT	none	Firmicutes, Bacteria	NCBI	1	Listeria monocytogenes	1	FDA878564-056-008	Bacillales
EAG3530897.1	recombinase RecT	none	Firmicutes, Bacteria	NCBI	1	Listeria monocytogenes	1	PNUSAL002951	Bacillales
EAG3553911.1	recombinase RecT	none	Firmicutes, Bacteria	NCBI	1	Listeria monocytogenes	1	PNUSAL002937	Bacillales
EAG3724436.1	recombinase RecT	none	Firmicutes, Bacteria	NCBI	1	Listeria monocytogenes	2	FDA1002805-004-001,no_strain_in_ipg	Bacillales
EAG3767377.1	recombinase RecT	none	Firmicutes, Bacteria	NCBI	1	Listeria monocytogenes	1	FDA1003964-018-001	Bacillales
EAG3767407.1	recombinase RecT	none	Firmicutes, Bacteria	NCBI	1	Listeria monocytogenes	1	FDA1003964-018-001	Bacillales
EAG3767411.1	recombinase RecT	none	Firmicutes, Bacteria	NCBI	1	Listeria monocytogenes	1	FDA1003964-018-001	Bacillales
EAG3786980.1	recombinase RecT	none	Firmicutes, Bacteria	NCBI	1	Listeria monocytogenes	1	FDA1003963-022-001	Bacillales
EAG3791644.1	recombinase RecT	none	Firmicutes, Bacteria	NCBI	1	Listeria monocytogenes	2	FDA1003964-S024-001,FDA1003964-S025-001	Bacillales
EAG3822145.1	recombinase RecT	none	Firmicutes, Bacteria	NCBI	1	Listeria monocytogenes	1	FDA1003964-S025-001	Bacillales
EAG4131004.1	recombinase RecT	none	Firmicutes, Bacteria	NCBI	1	Listeria monocytogenes	5	506038,508370,FDA282690,FSL R8-6900,PNUSAL002992	Bacillales
EAG4131777.1	recombinase RecT	none	Firmicutes, Bacteria	NCBI	1	Listeria monocytogenes	4	506038,508370,FDA282690,PNUSAL002992	Bacillales
EAG4131793.1	recombinase RecT	none	Firmicutes, Bacteria	NCBI	1	Listeria monocytogenes	1	PNUSAL002992	Bacillales
EAG4682075.1	recombinase RecT	none	Firmicutes, Bacteria	NCBI	1	Listeria monocytogenes	1	FDA309883-1	Bacillales
EAG4682277.1	recombinase RecT	none	Firmicutes, Bacteria	NCBI	1	Listeria monocytogenes	1	FDA309883-1	Bacillales
EAG4682311.1	recombinase RecT	none	Firmicutes, Bacteria	NCBI	1	Listeria monocytogenes	1	FDA309883-1	Bacillales
EAG4923084.1	recombinase RecT	none	Firmicutes, Bacteria	NCBI	1	Listeria monocytogenes	2	CDPHFDLB-FM18-00442,no_strain_in_ipg	Bacillales
EAG4923087.1	recombinase RecT	none	Firmicutes, Bacteria	NCBI	1	Listeria monocytogenes	2	CDPHFDLB-FM18-00442,FDA1095711-003-001	Bacillales
EAG5030069.1	recombinase RecT	none	Firmicutes, Bacteria	NCBI	1	Listeria monocytogenes	3	CFIAFB20130040,YA00055822,no_strain_in_ipg	Bacillales
EAG5876055.1	recombinase RecT	none	Firmicutes, Bacteria	NCBI	1	Listeria monocytogenes	1	PNUSAL003949	Bacillales
EAG7317693.1	recombinase RecT	none	Firmicutes, Bacteria	NCBI	1	Listeria monocytogenes	1	H144840657	Bacillales
EAG7689268.1	recombinase RecT	none	Firmicutes, Bacteria	NCBI	1	Listeria monocytogenes	1	14070	Bacillales
EAG7689271.1	recombinase RecT	none	Firmicutes, Bacteria	NCBI	1	Listeria monocytogenes	1	14070	Bacillales
EAG8151424.1	recombinase RecT	none	Firmicutes, Bacteria	NCBI	1	Listeria monocytogenes	3	138987,138988,193271	Bacillales
EAG8151425.1	recombinase RecT	none	Firmicutes, Bacteria	NCBI	1	Listeria monocytogenes	3	138987,138988,193271	Bacillales
EAG8810215.1	recombinase RecT	none	Firmicutes, Bacteria	NCBI	1	Listeria monocytogenes	1	124897	Bacillales
EAG9561217.1	recombinase RecT	none	Firmicutes, Bacteria	NCBI	1	Listeria monocytogenes	1	290771	Bacillales
EAG9994324.1	recombinase RecT	none	Firmicutes, Bacteria	NCBI	1	Listeria monocytogenes	5	268583,268584,268585,268586,271217	Bacillales
EAH0262705.1	recombinase RecT	none	Firmicutes, Bacteria	NCBI	1	Listeria monocytogenes	2	460445	Bacillales
EAH0263075.1	recombinase RecT	none	Firmicutes, Bacteria	NCBI	1	Listeria monocytogenes	2	460445	Bacillales
EAH0464389.1	recombinase RecT	none	Firmicutes, Bacteria	NCBI	1	Listeria monocytogenes	1	SENASICA_Li_H21	Bacillales
EAH0464392.1	recombinase RecT	none	Firmicutes, Bacteria	NCBI	1	Listeria monocytogenes	1	SENASICA_Li_H21	Bacillales
EAH0949176.1	recombinase RecT	none	Firmicutes, Bacteria	NCBI	1	Listeria monocytogenes	1	282351	Bacillales
EAH1300744.1	recombinase RecT	none	Firmicutes, Bacteria	NCBI	1	Listeria monocytogenes	2	358023	Bacillales
EAH2107971.1	recombinase RecT	none	Firmicutes, Bacteria	NCBI	1	Listeria monocytogenes	2	236221	Bacillales
EAH2317469.1	recombinase RecT	none	Firmicutes, Bacteria	NCBI	1	Listeria monocytogenes	2	492675	Bacillales
EAH2317520.1	recombinase RecT	none	Firmicutes, Bacteria	NCBI	1	Listeria monocytogenes	3	492674,506038,508370	Bacillales
EAH2330252.1	recombinase RecT	none	Firmicutes, Bacteria	NCBI	1	Listeria monocytogenes	1	321028	Bacillales
EAH3048753.1	recombinase RecT	none	Firmicutes, Bacteria	NCBI	1	Listeria monocytogenes	1	437352	Bacillales
EAH3048757.1	recombinase RecT	none	Firmicutes, Bacteria	NCBI	1	Listeria monocytogenes	1	437352	Bacillales
EAH3048764.1	recombinase RecT	none	Firmicutes, Bacteria	NCBI	1	Listeria monocytogenes	1	437352	Bacillales
EAH3230942.1	recombinase RecT	none	Firmicutes, Bacteria	NCBI	1	Listeria monocytogenes	1	492674	Bacillales
EAH3243232.1	recombinase RecT	none	Firmicutes, Bacteria	NCBI	1	Listeria monocytogenes	2	508371	Bacillales
EAK8894554.1	recombinase RecT	none	Firmicutes, Bacteria	NCBI	1	Listeria monocytogenes	1	FDA358687	Bacillales
EAK9616291.1	recombinase RecT	none	Firmicutes, Bacteria	NCBI	1	Listeria monocytogenes	1	MOD1-LS1110	Bacillales
EAK9617441.1	recombinase RecT	none	Firmicutes, Bacteria	NCBI	1	Listeria monocytogenes	1	MOD1-LS1110	Bacillales
EAK9617464.1	recombinase RecT	none	Firmicutes, Bacteria	NCBI	1	Listeria monocytogenes	1	MOD1-LS1110	Bacillales
EAW0600962.1	recombinase RecT	none	Firmicutes, Bacteria	NCBI	1	Listeria monocytogenes	1	no_strain_in_ipg	Bacillales
EBF5134830.1	recombinase RecT	none	Firmicutes, Bacteria	NCBI	1	Listeria monocytogenes	1	L7-0957	Bacillales
EBI2485768.1	recombinase RecT	none	Firmicutes, Bacteria	NCBI	1	Listeria monocytogenes	1	PNUSAL004989	Bacillales
ECK2372389.1	recombinase RecT	none	Firmicutes, Bacteria	NCBI	1	Listeria monocytogenes	1	FDA00014488	Bacillales
ECO1688554.1	recombinase RecT	none	Firmicutes, Bacteria	NCBI	1	Listeria monocytogenes	1	PNUSAL001609	Bacillales
ECO1780184.1	recombinase RecT	none	Firmicutes, Bacteria	NCBI	1	Listeria monocytogenes	1	CFSAN030802	Bacillales
ECO1780307.1	recombinase RecT	none	Firmicutes, Bacteria	NCBI	1	Listeria monocytogenes	1	CFSAN030802	Bacillales
ECX5805965.1	recombinase RecT	none	Firmicutes, Bacteria	NCBI	1	Listeria monocytogenes	1	Ulm_95	Bacillales
ECX5806123.1	recombinase RecT	none	Firmicutes, Bacteria	NCBI	1	Listeria monocytogenes	2	Ulm_95,no_strain_in_ipg	Bacillales
ECX5846241.1	recombinase RecT	none	Firmicutes, Bacteria	NCBI	1	Listeria monocytogenes	1	Ulm_82	Bacillales
EDB1281699.1	recombinase RecT	none	Firmicutes, Bacteria	NCBI	1	Listeria monocytogenes	1	PNUSAL005972	Bacillales
EDF9444081.1	recombinase RecT	none	Firmicutes, Bacteria	NCBI	1	Listeria monocytogenes	3	FSIS31902722,FSIS31902723,FSIS31902819	Bacillales
EDK0039519.1	recombinase RecT	none	Firmicutes, Bacteria	NCBI	1	Listeria monocytogenes	5	OSF101035,OSF101824,OSF101835,OSF102943,OSF102945	Bacillales
EDK0039542.1	recombinase RecT	none	Firmicutes, Bacteria	NCBI	1	Listeria monocytogenes	5	OSF101035,OSF101824,OSF101835,OSF102943,OSF102945	Bacillales
EDN7500449.1	recombinase RecT	none	Firmicutes, Bacteria	NCBI	1	Listeria monocytogenes	1	FDA1095711-003-001	Bacillales
EDN8384612.1	recombinase RecT	none	Firmicutes, Bacteria	NCBI	1	Listeria monocytogenes	1	FDA1090798-S029-006	Bacillales
EDN9043210.1	recombinase RecT	none	Firmicutes, Bacteria	NCBI	1	Listeria monocytogenes	4	20151568,872069,clinical isolate of L. monocytogenes,no_strain_in_ipg	Bacillales
EDN9115996.1	recombinase RecT	none	Firmicutes, Bacteria	NCBI	1	Listeria monocytogenes	1	874883	Bacillales
EDN9134192.1	recombinase RecT	none	Firmicutes, Bacteria	NCBI	1	Listeria monocytogenes	1	OSF103626	Bacillales
EDN9311731.1	recombinase RecT	none	Firmicutes, Bacteria	NCBI	1	Listeria monocytogenes	1	876145	Bacillales
EDN9311736.1	recombinase RecT	none	Firmicutes, Bacteria	NCBI	1	Listeria monocytogenes	1	876145	Bacillales
EDN9416913.1	recombinase RecT	none	Firmicutes, Bacteria	NCBI	1	Listeria monocytogenes	1	875447	Bacillales
EDO0258795.1	recombinase RecT	none	Firmicutes, Bacteria	NCBI	1	Listeria monocytogenes	1	PNUSAL006504	Bacillales
EDO0429519.1	recombinase RecT	none	Firmicutes, Bacteria	NCBI	1	Listeria monocytogenes	1	OSF101901	Bacillales
EDO1117874.1	recombinase RecT	none	Firmicutes, Bacteria	NCBI	1	Listeria monocytogenes	1	Ulm_91	Bacillales
EDO1352687.1	recombinase RecT	none	Firmicutes, Bacteria	NCBI	1	Listeria monocytogenes	2	FSIS11810476,PNUSAL006905	Bacillales
HAA0481658.1	recombinase RecT	none	Firmicutes, Bacteria	NCBI	1	Listeria monocytogenes	1	R19.0261	Bacillales
HAA2615316.1	recombinase RecT	none	Firmicutes, Bacteria	NCBI	1	Listeria monocytogenes	1	clinical isolate of L. monocytogenes	Bacillales
HAA2985016.1	recombinase RecT	none	Firmicutes, Bacteria	NCBI	1	Listeria monocytogenes	1	no_strain_in_ipg	Bacillales
HAA3503649.1	recombinase RecT	none	Firmicutes, Bacteria	NCBI	1	Listeria monocytogenes	1	no_strain_in_ipg	Bacillales
HAA4573295.1	recombinase RecT	none	Firmicutes, Bacteria	NCBI	1	Listeria monocytogenes	1	no_strain_in_ipg	Bacillales
HAA5451807.1	recombinase RecT	none	Firmicutes, Bacteria	NCBI	1	Listeria monocytogenes	1	no_strain_in_ipg	Bacillales
HAA5658821.1	recombinase RecT	none	Firmicutes, Bacteria	NCBI	1	Listeria monocytogenes	1	no_strain_in_ipg	Bacillales
HAA5658829.1	recombinase RecT	none	Firmicutes, Bacteria	NCBI	1	Listeria monocytogenes	1	no_strain_in_ipg	Bacillales
HAA6035891.1	recombinase RecT	none	Firmicutes, Bacteria	NCBI	1	Listeria monocytogenes	1	no_strain_in_ipg	Bacillales
HAA6189019.1	recombinase RecT	none	Firmicutes, Bacteria	NCBI	1	Listeria monocytogenes	1	no_strain_in_ipg	Bacillales
HAA6420166.1	recombinase RecT	none	Firmicutes, Bacteria	NCBI	1	Listeria monocytogenes	1	no_strain_in_ipg	Bacillales
HAA6755119.1	recombinase RecT	none	Firmicutes, Bacteria	NCBI	1	Listeria monocytogenes	1	no_strain_in_ipg	Bacillales
HAA7212264.1	recombinase RecT	none	Firmicutes, Bacteria	NCBI	1	Listeria monocytogenes	1	no_strain_in_ipg	Bacillales
HAA7646983.1	recombinase RecT	none	Firmicutes, Bacteria	NCBI	1	Listeria monocytogenes	1	R18.1428	Bacillales
HAA8063224.1	recombinase RecT	none	Firmicutes, Bacteria	NCBI	1	Listeria monocytogenes	1	09CEB645LM	Bacillales
HAA8554293.1	recombinase RecT	none	Firmicutes, Bacteria	NCBI	1	Listeria monocytogenes	1	SO75	Bacillales
HAA8633925.1	recombinase RecT	none	Firmicutes, Bacteria	NCBI	1	Listeria monocytogenes	1	BO34	Bacillales
HAA8912128.1	recombinase RecT	none	Firmicutes, Bacteria	NCBI	1	Listeria monocytogenes	1	20110024	Bacillales
HAA8912784.1	recombinase RecT	none	Firmicutes, Bacteria	NCBI	1	Listeria monocytogenes	1	20110024	Bacillales
HAA8993870.1	recombinase RecT	none	Firmicutes, Bacteria	NCBI	1	Listeria monocytogenes	1	no_strain_in_ipg	Bacillales
HAA8999810.1	recombinase RecT	none	Firmicutes, Bacteria	NCBI	1	Listeria monocytogenes	1	no_strain_in_ipg	Bacillales
HAA9717658.1	recombinase RecT	none	Firmicutes, Bacteria	NCBI	1	Listeria monocytogenes	1	HPB4607	Bacillales
HAB0009544.1	recombinase RecT	none	Firmicutes, Bacteria	NCBI	1	Listeria monocytogenes	1	no_strain_in_ipg	Bacillales
HAB0286048.1	recombinase RecT	none	Firmicutes, Bacteria	NCBI	1	Listeria monocytogenes	4	20120087,20120091,20120181,no_strain_in_ipg	Bacillales
HAB0286192.1	recombinase RecT	none	Firmicutes, Bacteria	NCBI	1	Listeria monocytogenes	4	20120087,20120091,20120181,no_strain_in_ipg	Bacillales
HAB0715336.1	recombinase RecT	none	Firmicutes, Bacteria	NCBI	1	Listeria monocytogenes	1	no_strain_in_ipg	Bacillales
HAB7395379.1	recombinase RecT	none	Firmicutes, Bacteria	NCBI	1	Listeria monocytogenes	5	CFIAFB20000001,CFIAFB20110089,CFIAFB20170094,CFIAFB20170095,CFIAFB20180086	Bacillales
HAB7774963.1	recombinase RecT	none	Firmicutes, Bacteria	NCBI	1	Listeria monocytogenes	1	CFIAFB20140097	Bacillales
HAB8161233.1	recombinase RecT	none	Firmicutes, Bacteria	NCBI	1	Listeria monocytogenes	1	CFIAFB20120113	Bacillales
HAB8342284.1	recombinase RecT	none	Firmicutes, Bacteria	NCBI	1	Listeria monocytogenes	2	CFIAFB20110070,CFIAFB20180035	Bacillales
HAB9040232.1	recombinase RecT	none	Firmicutes, Bacteria	NCBI	1	Listeria monocytogenes	1	CFIAFB20120140	Bacillales
HAC0759115.1	recombinase RecT	none	Firmicutes, Bacteria	NCBI	1	Listeria monocytogenes	1	CFIAFB20110036	Bacillales
HAC1055286.1	recombinase RecT	none	Firmicutes, Bacteria	NCBI	1	Listeria monocytogenes	1	CFIAFB20180009	Bacillales
HAC1345600.1	recombinase RecT	none	Firmicutes, Bacteria	NCBI	1	Listeria monocytogenes	1	DMG1500304	Bacillales
HAC1516229.1	recombinase RecT	none	Firmicutes, Bacteria	NCBI	1	Listeria monocytogenes	5	DMG1500491,DMG1500492,DMG1500494,DMG1500505,DMG1500511	Bacillales
HAC1586249.1	recombinase RecT	none	Firmicutes, Bacteria	NCBI	1	Listeria monocytogenes	1	DMG1500026	Bacillales
HAC2450067.1	recombinase RecT	none	Firmicutes, Bacteria	NCBI	1	Listeria monocytogenes	1	DMG1500450	Bacillales
HAC2450081.1	recombinase RecT	none	Firmicutes, Bacteria	NCBI	1	Listeria monocytogenes	1	DMG1500450	Bacillales
HAC2450083.1	recombinase RecT	none	Firmicutes, Bacteria	NCBI	1	Listeria monocytogenes	1	DMG1500450	Bacillales
HAC2483632.1	recombinase RecT	none	Firmicutes, Bacteria	NCBI	1	Listeria monocytogenes	1	DMG1500453	Bacillales
HAC3392522.1	recombinase RecT	none	Firmicutes, Bacteria	NCBI	1	Listeria monocytogenes	1	no_strain_in_ipg	Bacillales
HAC4090191.1	recombinase RecT	none	Firmicutes, Bacteria	NCBI	1	Listeria monocytogenes	1	no_strain_in_ipg	Bacillales
HAC4090193.1	recombinase RecT	none	Firmicutes, Bacteria	NCBI	1	Listeria monocytogenes	1	no_strain_in_ipg	Bacillales
HAC4090200.1	recombinase RecT	none	Firmicutes, Bacteria	NCBI	1	Listeria monocytogenes	1	no_strain_in_ipg	Bacillales
HAC4280938.1	recombinase RecT	none	Firmicutes, Bacteria	NCBI	1	Listeria monocytogenes	1	no_strain_in_ipg	Bacillales
MDD07987.1	recombinase RecT	none	Firmicutes, Bacteria	NCBI	1	Listeria monocytogenes	2	PNUSAL004259,PNUSAL004262	Bacillales
MDE09954.1	recombinase RecT	none	Firmicutes, Bacteria	NCBI	1	Listeria monocytogenes	2	PNUSAL004225,PNUSAL004265	Bacillales
RJZ72404.1	hypothetical protein DYZ69_03082	none	Firmicutes, Bacteria	NCBI	1	Listeria monocytogenes	2	PNUSAL000036,PNUSAL000492	Bacillales
RJZ72406.1	hypothetical protein DYZ69_03080	none	Firmicutes, Bacteria	NCBI	1	Listeria monocytogenes	1	PNUSAL000036	Bacillales
RJZ72516.1	hypothetical protein DYZ70_02934	none	Firmicutes, Bacteria	NCBI	1	Listeria monocytogenes	1	PNUSAL000026	Bacillales
RJZ72552.1	hypothetical protein DYZ70_02908	none	Firmicutes, Bacteria	NCBI	1	Listeria monocytogenes	1	PNUSAL000026	Bacillales
RKA99019.1	hypothetical protein AFX56_01557	none	Firmicutes, Bacteria	NCBI	1	Listeria monocytogenes	1	CFSAN028795	Bacillales
RKA99997.1	hypothetical protein AFX56_01098	none	Firmicutes, Bacteria	NCBI	1	Listeria monocytogenes	2	CFSAN028785,CFSAN028795	Bacillales
RKB20433.1	hypothetical protein HT83_01127	none	Firmicutes, Bacteria	NCBI	1	Listeria monocytogenes	1	MOD1_LS114	Bacillales
RKB40943.1	hypothetical protein AEZ78_03083	none	Firmicutes, Bacteria	NCBI	1	Listeria monocytogenes	1	CFSAN028737	Bacillales
RKB52928.1	hypothetical protein HL33_03050	none	Firmicutes, Bacteria	NCBI	1	Listeria monocytogenes	1	CFSAN018399	Bacillales
RKB52933.1	hypothetical protein HL33_03044	none	Firmicutes, Bacteria	NCBI	1	Listeria monocytogenes	1	CFSAN018399	Bacillales
WP_003722562.1	recombinase RecT	none	Firmicutes, Bacteria	NCBI	1	Listeria monocytogenes	6	1/2a F6854,F6900,FDA870930-59-87,FLAG-05493,FSLC1-111,G3975/DD6292; F6900	Bacillales
WP_003731807.1	recombinase RecT	none	Firmicutes, Bacteria	NCBI	1	Listeria monocytogenes	5	10-092876-0055 LM4,FSIS11812467,FSL N1-017,FSLN1-017,N1-011A	Bacillales
WP_015987424.1	recombinase RecT	none	Firmicutes, Bacteria	NCBI	1	Listeria monocytogenes	4	N12-1435,PNUSAL000752,PNUSAL001632,PNUSAL001709	Bacillales
WP_031645967.1	recombinase RecT	none	Firmicutes, Bacteria	NCBI	1	Listeria monocytogenes	6	FDA739936-6,FSLF2-661,MOD1_LS218,NCTC12480,PNUSAL000285,PNUSAL004426	Bacillales
WP_031668129.1	recombinase RecT	none	Firmicutes, Bacteria	NCBI	1	Listeria monocytogenes	6	CFSAN029793,FDA604958,Lm_1840,N11-2675,PNUSAL000505,PNUSAL004417	Bacillales
WP_039120322.1	recombinase RecT	none	Firmicutes, Bacteria	NCBI	1	Listeria monocytogenes	5	FDA151752,N12-2451,PNUSAL000945,SLU3267,no_strain_in_ipg	Bacillales
WP_052930230.1	recombinase RecT	none	Firmicutes, Bacteria	NCBI	1	Listeria monocytogenes	6	FDA615984 40-6,FDA875791-043-001,LM153,LS840,PNUSAL001554,PNUSAL004438	Bacillales
WP_061396027.1	recombinase RecT	none	Firmicutes, Bacteria	NCBI	1	Listeria monocytogenes	1	CFSAN026613	Bacillales
WP_061665004.1	recombinase RecT	none	Firmicutes, Bacteria	NCBI	1	Listeria monocytogenes	6	2842STDY5753977,411553,627350,627351,661101,PNUSAL002561	Bacillales
WP_061729903.1	MULTISPECIES: recombinase RecT	none	Firmicutes, Bacteria	NCBI	1	Listeria monocytogenes	6	CFSAN018439,FDA907463-54,N13-1054,PNUSAL000121,PNUSAL001087,PNUSAL004443	Bacillales
WP_069003313.1	recombinase RecT	none	Firmicutes, Bacteria	NCBI	1	Listeria monocytogenes	6	FDA1014167-S026-001,FDA1014167-S048-001,FDA1014167-S049-001,Lm235,PNUSAL003098,no_strain_in_ipg	Bacillales
WP_069007281.1	recombinase RecT	none	Firmicutes, Bacteria	NCBI	1	Listeria monocytogenes	1	Lm219	Bacillales
WP_069011869.1	recombinase RecT	none	Firmicutes, Bacteria	NCBI	1	Listeria monocytogenes	3	A147,FDA999084-S009-001,FDA999084-S013-001	Bacillales
WP_069029674.1	recombinase RecT	none	Firmicutes, Bacteria	NCBI	1	Listeria monocytogenes	6	FDA215467-11,FDA708819 77-1,FDA708819 78-6,FDA708819 99-6,FDA877744-5-6,N13-1282	Bacillales
WP_070216150.1	recombinase RecT	none	Firmicutes, Bacteria	NCBI	1	Listeria monocytogenes	6	13B02662A-6,13B02884A-1,13B03209-6,FDA792288,FSIS11704083,N13-0437	Bacillales
WP_070295956.1	recombinase RecT	none	Firmicutes, Bacteria	NCBI	1	Listeria monocytogenes	4	NRRL B-33367,PNUSAL003492,PNUSAL003572,PNUSAL004980	Bacillales
WP_070783490.1	recombinase RecT	none	Firmicutes, Bacteria	NCBI	1	Listeria monocytogenes	6	CFSAN012614,FLAG-87738,NRRL B-33300,PNUSAL004296,VA-WGS-00292,VA-WGS-00328	Bacillales
WP_072238984.1	recombinase RecT	none	Firmicutes, Bacteria	NCBI	1	Listeria monocytogenes	1	no_strain_in_ipg	Bacillales
WP_074046926.1	recombinase RecT	none	Firmicutes, Bacteria	NCBI	1	Listeria monocytogenes	6	2015L-6167,2015L-6186,2015L-6260,CFSAN029793,CFSAN029804,KS-15037-8	Bacillales
WP_077319621.1	recombinase RecT	none	Firmicutes, Bacteria	NCBI	1	Listeria monocytogenes	5	DMG1500024,DMG1500104,DMG1500109,DMG1500172,FRR B 2961	Bacillales
WP_085707783.1	recombinase RecT	none	Firmicutes, Bacteria	NCBI	1	Listeria monocytogenes	1	FRR B 2962	Bacillales
WP_088819444.1	recombinase RecT	none	Firmicutes, Bacteria	NCBI	1	Listeria monocytogenes	5	10-0812,10-0813,CFSAN046014,HPB2386,PNUSAL006541	Bacillales
WP_096873724.1	recombinase RecT	none	Firmicutes, Bacteria	NCBI	1	Listeria monocytogenes	6	640319,660452,660453,660454,660456,CFSAN049219	Bacillales
WP_097515313.1	recombinase RecT	none	Firmicutes, Bacteria	NCBI	1	Listeria monocytogenes	4	CFSAN044737,CFSAN044841,CFSAN044845,no_strain_in_ipg	Bacillales
WP_097529369.1	recombinase RecT	none	Firmicutes, Bacteria	NCBI	1	Listeria monocytogenes	2	CFSAN045808,DMG1500124	Bacillales
WP_097529919.1	recombinase RecT	none	Firmicutes, Bacteria	NCBI	1	Listeria monocytogenes	6	N12-0460,PNUSAL000331,PNUSAL000940,PNUSAL001308,PNUSAL002819,PNUSAL002835	Bacillales
WP_102585374.1	recombinase RecT	none	Firmicutes, Bacteria	NCBI	1	Listeria monocytogenes	4	FSIS1605656,FSIS1608311,OSF101905,V1649	Bacillales
WP_102585556.1	recombinase RecT	none	Firmicutes, Bacteria	NCBI	1	Listeria monocytogenes	6	CFSAN018438,FDA606673-1,MOD1_LS318,MOD1_LS319,PNUSAL004610,V1569	Bacillales
WP_103687833.1	recombinase RecT	none	Firmicutes, Bacteria	NCBI	1	Listeria monocytogenes	6	CDPHFDLB-FM17-00087,CDPHFDLB-FM17-00121,CDPHFDLB-FM17-00149,CDPHFDLB-FM18-00443,FDA1024442-001-001,FDA1107444-S084-002	Bacillales
WP_110133593.1	recombinase RecT	none	Firmicutes, Bacteria	NCBI	1	Listeria monocytogenes	1	LM-F-8	Bacillales
WP_119723269.1	recombinase RecT	none	Firmicutes, Bacteria	NCBI	1	Listeria monocytogenes	1	N16-0479	Bacillales
WP_119734952.1	recombinase RecT	none	Firmicutes, Bacteria	NCBI	1	Listeria monocytogenes	6	18,581288,678557,N13-0677,PNUSAL000793,PNUSAL004902	Bacillales
WP_119890269.1	recombinase RecT	none	Firmicutes, Bacteria	NCBI	1	Listeria monocytogenes	1	CFSAN035162	Bacillales
WP_120136086.1	recombinase RecT	none	Firmicutes, Bacteria	NCBI	1	Listeria monocytogenes	6	CFSAN028781,CFSAN028782,CFSAN028798,CFSAN028886,CFSAN028887,PNUSAL000827	Bacillales
WP_149067881.1	recombinase RecT	none	Firmicutes, Bacteria	NCBI	1	Listeria monocytogenes	5	AG19-0289,AG19-0290,FSL L7-0626,IN-RH-1-WH2,LS1477	Bacillales
WP_150883569.1	recombinase RecT	none	Firmicutes, Bacteria	NCBI	1	Listeria monocytogenes	2	ICDC_LM1016,ICDC_LM1117	Bacillales
WP_031644198.1	MULTISPECIES: recombinase RecT	none	Firmicutes, Bacteria	NCBI	1	Listeria monocytogenes	13	10-0810,10-0811,4423,6179,CFSAN003810,CFSAN003811,CFSAN003824,CFSAN003825,FSLF2-656,LM42,LS1354,Lm_1880,N53-1	Bacillales
WP_045553720.1	MULTISPECIES: recombinase RecT	none	Firmicutes, Bacteria	NCBI	1	Listeria monocytogenes	6	FDA276691,FDA676305 1-4,FSLF2-091,PIR00544,PNUSAL000015,PNUSAL004293	Bacillales
WP_061108334.1	MULTISPECIES: recombinase RecT	none	Firmicutes, Bacteria	NCBI	1	Listeria monocytogenes	6	CFSAN002350,FDA229645-2,FDA708819 77-1,FSL L7-0427,FSLJ1-049,LS1366	Bacillales
WP_015987424.1	recombinase RecT	endo/RecT/DnaD(rep)/methyltransf/DUF1642	Firmicutes, Viruses (T)	NCBI	1	Listeria phage A006	1		Bacillales
WP_012582380.1	recombinase RecT	endo/?/RecT/DnaD/	Firmicutes, Viruses (T)	NCBI	1	Listeria phage PSU-VKH-LP040	1		Bacillales
YP_009204883.1	recombinational DNA repair protein RecT	endo/RecT/DnaD	Firmicutes, Viruses (T)	NCBI	1	Listeria phage vB_LmoS_188	1	no_strain_in_ipg	Bacillales
YP_009210496.1	recombinational DNA repair protein RecT	HTH_17(DNA-binding)/?/endo/RecT/DnaD/	Firmicutes, Viruses (T)	NCBI	1	Listeria phage vB_LmoS_293	1	no_strain_in_ipg	Bacillales
WP_036069219.1	recombinase RecT	none	Firmicutes, Bacteria	NCBI	1	Listeria rocourtiae	2	CECT 7972,FSL F6-920	Bacillales
WP_124892781.1	recombinase RecT	none	Firmicutes, Bacteria	NCBI	1	Listeria sp.	1	SHR_NRA_18	Bacillales
WP_079475592.1	recombinase RecT	none	Firmicutes, Bacteria	NCBI	1	Marinococcus halophilus	1	Marseille-P3459	Bacillales
WP_017795160.1	recombinase RecT	none	Firmicutes, Bacteria	NCBI	1	Oceanobacillus kimchii	1	X50	Bacillales
WP_068672306.1	recombinase RecT	none	Firmicutes, Bacteria	NCBI	1	Oceanobacillus sp.	1	Castelsardo	Bacillales
WP_069686512.1	recombinase RecT	none	Firmicutes, Bacteria	NCBI	1	Oceanobacillus sp.	1	E9	Bacillales
WP_076256769.1	recombinase RecT	none	Firmicutes, Bacteria	NCBI	1	Paenibacillus sp.	1	FSL R5-0490	Bacillales
[truncated: 965 more rows]

## Sheet: outsiders
accession (protein) id	product name	gene context (manual)	phylum	link	no. of species	species type	no. of strains	strains	order
[truncated: 5 more rows]

[truncated: 8 more sheets: bigRecTraw, cluster 2, moon raw, cluster 3, RedBeta, cluster 4, mały recT raw, cluster 2raw]
