# Supplementary material for: Expanding Diversity of Firmicutes Single-Strand Annealing Proteins: A Putative Role of Bacteriophage-Host Arms Race
Source: Front Microbiol. 2021 Apr 20;12:644622. doi: 10.3389/fmicb.2021.644622 (PMC8093625; doi:10.3389/fmicb.2021.644622)
Supplement: Supplementary file 3 [file Data_Sheet_3.XLSX]

## Sheet: ssap-matching spacers
Spacer	ssap match	Identity (%)	spacer match (bp)	source organism
Sak4-like
NC_006448_1_18	Streptococcus phage CHPC1091	96	25	Streptococcus thermophilus LMG 18311
NC_006448_1_18	Streptococcus phage CHPC873	96	28	Streptococcus thermophilus LMG 18311
NC_006448_1_18	Streptococcus phage Str-PAP-1	96	24	Streptococcus thermophilus LMG 18311
NC_007432_1_6	Streptococcus phage Javan17	100	30	Streptococcus agalactiae A909
NC_007432_1_6	Streptococcus phage Javan47	100	30	Streptococcus agalactiae A909
NC_008022_1_1	Streptococcus phage Javan474	100	30	Streptococcus pyogenes MGAS10270
NC_008022_1_1	Streptococcus phage Javan446	97	30	Streptococcus pyogenes MGAS10270
NC_008022_1_1	Streptococcus phage Javan7	100	30	Streptococcus pyogenes MGAS10270
NC_008022_1_1	Streptococcus phage JX01	100	30	Streptococcus pyogenes MGAS10270
NC_008022_1_1	Streptococcus phage LF1	100	30	Streptococcus pyogenes MGAS10270
NC_014152_2_43	Staphylococcus phage 6ec	95	22	Thermincola sp. JR
NC_014727_1_17	Lactobacillus phage ViSo-2018b	95	22	Lactobacillus delbrueckii subsp. bulgaricus ND02
NC_015660_5_26	Staphylococcus phage IME1367_01	96	24	Geobacillus thermoglucosidasius C56-YS93
NC_017469_3_4	Streptococcus phage P7602	95	21	Lactobacillus delbrueckii subsp. bulgaricus 2038
NC_017568_1_15	Staphylococcus phage phiSP119-3	97	31	Staphylococcus pseudintermedius ED99
NC_017568_1_15	Staphylococcus phage phiSP15-1	100	28	Staphylococcus pseudintermedius ED99
NZ_AP014944_4_2	Staphylococcus phage phiSP119-3	97	30	Staphylococcus schleiferi GCF_001548255
NZ_AP014944_4_2	Staphylococcus phage phiSP15-1	97	30	Staphylococcus schleiferi GCF_001548255
NZ_CP007573_2_32	Streptococcus phage Javan59	100	30	Streptococcus anginosus GCF_000831165
NZ_CP007573_2_32	Streptococcus phage Javan68	100	30	Streptococcus anginosus GCF_000831165
NZ_CP010874_2_3NZ_CP010875_2_2NZ_CP012419_2_2NZ_CP016391_2_6	Streptococcus phage Javan17	100	30	Streptococcus agalactiae GCF_001683515
NZ_CP010874_2_3NZ_CP010875_2_2NZ_CP012419_2_2NZ_CP016391_2_6	Streptococcus phage Javan253	100	20	Streptococcus agalactiae GCF_001275545
NZ_CP010874_2_3NZ_CP010875_2_2NZ_CP012419_2_2NZ_CP016391_2_6	Streptococcus phage Javan460	100	30	Streptococcus agalactiae GCF_001592425
NZ_CP010874_2_3NZ_CP010875_2_2NZ_CP012419_2_2NZ_CP016391_2_6	Streptococcus phage Javan47	100	30	Streptococcus agalactiae GCF_001683515
NZ_CP014699_8_10	Streptococcus phage 040922	96	25	Streptococcus pantholopis GCF_001642085
NZ_CP014699_8_10	Streptococcus phage 109751	96	25	Streptococcus pantholopis GCF_001642085
NZ_CP014699_8_10	Streptococcus phage IPP26	96	25	Streptococcus pantholopis GCF_001642085
NZ_CP014699_8_10	Streptococcus phage IPP31	96	25	Streptococcus pantholopis GCF_001642085
NZ_CP014699_8_10	Streptococcus phage Javan589	96	23	Streptococcus pantholopis GCF_001642085
NZ_CP014699_8_10	Streptococcus phage Javan576	96	23	Streptococcus pantholopis GCF_001642085
NZ_CP014699_8_10	Streptococcus phage phiARI0131-1	96	25	Streptococcus pantholopis GCF_001642085
NZ_CP014699_8_10	Streptococcus phage phiARI0460-1	96	25	Streptococcus pantholopis GCF_001642085
NZ_CP019794_2_3NZ_CP020327_9_3	Paenibacillus phage LincolnB	100	34	Paenibacillus larvae subsp. pulvifaciens GCF_002007765
NZ_CP019794_2_3NZ_CP020327_9_3	Paenibacillus phage Wanderer	100	34	Paenibacillus larvae subsp. pulvifaciens GCF_002007765
ERF-like
NC_010320_4_58NC_014538_4_52	Streptococcus phage Javan258	95	21	Thermoanaerobacter sp. X514
NC_011134_4_10NC_011134_4_13	Streptococcus phage Javan179	100	30	Streptococcus equi subsp. zooepidemicus MGCS10565
NC_017174_12_24	Clostridium phage phiCDHM19	100	37	Clostridium difficile M120
NC_017576_2_18	Streptococcus phage Javan226	100	30	Streptococcus gallolyticus subsp. gallolyticus ATCC 43143
NZ_CP011536_2_7	Streptococcus phage Javan637	95	22	Lactobacillus fermentum 3872 GCF_000466785
NZ_CP012475_11_3	Bacillus phage BM5	95	21	Bacillus clausii GCF_000737305
NZ_CP019687_3_4	Paenibacillus phage Harrison	100	36	Paenibacillus larvae subsp. larvae GCF_002003265
NZ_CP019978_2_8	Lactococcus phage Q54	95	21	Streptococcus agalactiae GCF_002025025
Gp2.5-like
NC_014377_4_7	Clostridium phage phiCT453A	100	22	Thermosediminibacter oceani DSM 16646
NC_014377_4_7	Erysipelothrix phage phi1605	100	22	Thermosediminibacter oceani DSM 16646
NC_014721_6_25	Streptococcus phage Javan25	95	21	Caldicellulosiruptor kristjanssonii 177R1B
DUF1071-like
NZ_CP017761_1_21	Lactococcus phage CHPC964	95	21	Marinilactibacillus sp. 15R GCF_001895285
RecT/Red-Bet-like
NC_003155_12_14	Exiguobacterium phage vB_EauM-23	96	23	Streptomyces avermitilis MA-4680
NC_004368_1_9	Streptococcus prophage EJ-1	96	26	Streptococcus agalactiae NEM316
NC_004368_1_9	Streptococcus phage Javan384	100	26	Streptococcus agalactiae NEM316
NC_012034_4_39	Streptococcus phage Javan443	95	21	Anaerocellum thermophilum DSM 6725
NC_012891_2_9	Streptococcus phage Javan525	100	25	Streptococcus dysgalactiae subsp. equisimilis GGS_124
NC_012891_2_9	Streptococcus phage Javan451	100	25	Streptococcus dysgalactiae subsp. equisimilis GGS_124
NC_014206_6_10	Bacillus phage vB_BspS_SplendidRed	100	20	Geobacillus sp. C56-T3
NC_015949_9_8	Listeria phage A006	95	22	Caldicellulosiruptor lactoaceticus 6A
NC_015949_9_8	Listeria phage A118	95	22	Caldicellulosiruptor lactoaceticus 6A
NC_015949_9_8	Listeria phage vB_LmoS_188	95	22	Caldicellulosiruptor lactoaceticus 6A
NC_015949_9_8	Listeria phage vB_LmoS_293	95	22	Caldicellulosiruptor lactoaceticus 6A
NC_017174_6_5	Clostridium phage CDKM9	100	37	Clostridium difficile M120
NC_017304_2_15NZ_CP013828_2_15NZ_CP016502_2_15	Virgibacillus phage Mimir87	96	24	Ruminiclostridium thermocellum DSM 2360 GCF_001692755
NC_018712_3_12	Streptococcus phage Javan141	100	36	Streptococcus dysgalactiae subsp. equisimilis RE378
NC_021900_2_6	Streptococcus phage Javan202	100	21	Streptococcus lutetiensis 033
NC_021900_2_6	Streptococcus phage Javan215	100	25	Streptococcus lutetiensis 033
NC_021900_2_6	Streptococcus phage Javan263	100	20	Streptococcus lutetiensis 033
NC_021900_2_6	Streptococcus phage Javan264	96	25	Streptococcus lutetiensis 033
NZ_CP014890_1_61	Streptococcus phage P7951	95	22	Lactobacillus backii GCF_001663735
NZ_CP014890_1_61	Streptococcus phage P0095	95	22	Lactobacillus backii GCF_001663735
NZ_CP015408_1_1	Lactobacillus phage LR1	100	23	Lactobacillus reuteri GCF_001688685
NZ_CP017267_2_7	Brochothrix phage NF5	100	26	Vagococcus teuberi GCF_001870205
NZ_CP017267_2_7	Streptococcus phage Javan384	100	23	Vagococcus teuberi GCF_001870205
Bet protein

## Sheet: Gp2.5
spacer	ssap match	no. of phages with identical ssap sequences	identity (%)	homology	source organism	phylum
NC_014377_4_7	Clostridium phage phiCT453A	1	100	22/22	Thermosediminibacter oceani DSM 16646	Firmicutes			SSAP	spacers	Firmicutes		Archea		g-proteobacteria		Deferribacterales
NC_014377_4_7	Erysipelothrix phage phi1605	1	100	22/22	Thermosediminibacter oceani DSM 16646	Firmicutes		SAK
NC_013939_2_4	Bacillus phage Carmen17	1	95	20/21	Deferribacter desulfuricans SSM1	Bacteria/Deferribacterales		all	11	5
NC_013939_2_4	Bacillus phage Wes44	1	95	20/21	Deferribacter desulfuricans SSM1	Bacteria/Deferribacterales		homologous	2	1	2	1
NZ_FO704550_1_78	Streptococcus phage Javan113	4	95	20/21	Xenorhabdus doucetiae GCF_000968195	g-proteobacteria		degenerated	9	4	1	1	2	1	4	2	2	1
NZ_CP006577_6_17	Streptococcus phage Javan389	1	95	21/22	Archaeoglobus fulgidus DSM 8774 GCF_000734035	Archea
NZ_CP006577_6_17	Streptococcus phage Javan385	1	95	21/22	Archaeoglobus fulgidus DSM 8774 GCF_000734035	Archea
NC_014721_6_25	Streptococcus phage Javan25	1	95	20/21	Caldicellulosiruptor kristjanssonii 177R1B	Firmicutes
NC_015703_9_5	Bacillus phage Wes44	1	90	26/29	Runella slithyformis DSM 19594	Bacteria, CFB group
NC_022998_1_31	Streptococcus phage Javan422	1	88	24/27	Spiroplasma apis B31	Bacteria/Entomoplasmatales

## Sheet: SAK4_spacers
spacer	ssap match	no. of phages with identical ssap sequences	identity (%)	homology	source organism	phylum
NC_007432_1_6	Streptococcus phage Javan17	3	100	30/30	Streptococcus agalactiae A909	Firmicutes				SSAP	spacers	Firmicutes		Archea		g-proteobacteria		cyanobacteria		CFB group		Synergistales		Thermotogales		Deinococcales		Deferribacterales		Nitrospirales		Fusobacteria		Petrotogales		Entomoplasmatales		Brachyspirales		Aquaficales		Thermodesulfobacteriales
NC_007432_1_6	Streptococcus phage Javan47	1	100	30/30	Streptococcus agalactiae A909	Firmicutes			SAK
NC_008022_1_1	Streptococcus phage Javan474	4	100	30/30	Streptococcus pyogenes MGAS10270	Firmicutes			all	94	39
NC_008022_1_1	Streptococcus phage Javan7	2	100	30/30	Streptococcus pyogenes MGAS10270	Firmicutes			homologous	22	10	22	10
NC_008022_1_1	Streptococcus phage JX01	1	100	30/30	Streptococcus pyogenes MGAS10270	Firmicutes			degenerated	77	32	49	19	9	2	2	3	4	3	9	1	2	1	1	1	4	1															1	1
NC_008022_1_1	Streptococcus phage LF1	1	100	30/30	Streptococcus pyogenes MGAS10270	Firmicutes
NC_017568_1_15	Staphylococcus phage phiSP15-1	1	100	28/28	Staphylococcus pseudintermedius ED99	Firmicutes
NZ_CP007573_2_32	Streptococcus phage Javan59	1	100	30/30	Streptococcus anginosus GCF_000831165	Firmicutes
NZ_CP007573_2_32	Streptococcus phage Javan68	1	100	30/30	Streptococcus anginosus GCF_000831165	Firmicutes
NZ_CP010874_2_3	Streptococcus phage Javan17	3	100	30/30	Streptococcus agalactiae GCF_001592385	Firmicutes
NZ_CP010874_2_3	Streptococcus phage Javan253	1	100	20/20	Streptococcus agalactiae GCF_001592385	Firmicutes
NZ_CP010874_2_3	Streptococcus phage Javan460	4	100	30/30	Streptococcus agalactiae GCF_001592385	Firmicutes
NZ_CP010874_2_3	Streptococcus phage Javan47	1	100	30/30	Streptococcus agalactiae GCF_001592385	Firmicutes
NZ_CP010875_2_2	Streptococcus phage Javan17	3	100	30/30	Streptococcus agalactiae GCF_001592425	Firmicutes
NZ_CP010875_2_2	Streptococcus phage Javan253	1	100	20/20	Streptococcus agalactiae GCF_001592425	Firmicutes
NZ_CP010875_2_2	Streptococcus phage Javan460	4	100	30/30	Streptococcus agalactiae GCF_001592425	Firmicutes
NZ_CP010875_2_2	Streptococcus phage Javan47	1	100	30/30	Streptococcus agalactiae GCF_001592425	Firmicutes
NZ_CP012419_2_2	Streptococcus phage Javan17	3	100	30/30	Streptococcus agalactiae GCF_001275545	Firmicutes
NZ_CP012419_2_2	Streptococcus phage Javan253	1	100	20/20	Streptococcus agalactiae GCF_001275545	Firmicutes
NZ_CP012419_2_2	Streptococcus phage Javan460	4	100	30/30	Streptococcus agalactiae GCF_001275545	Firmicutes
NZ_CP012419_2_2	Streptococcus phage Javan47	1	100	30/30	Streptococcus agalactiae GCF_001275545	Firmicutes
NZ_CP016391_2_6	Streptococcus phage Javan47	1	100	30/30	Streptococcus agalactiae GCF_001683515	Firmicutes
NZ_CP016391_2_6	Streptococcus phage Javan17	3	100	30/30	Streptococcus agalactiae GCF_001683515	Firmicutes
NZ_CP016391_2_6	Streptococcus phage Javan253	1	100	20/20	Streptococcus agalactiae GCF_001683515	Firmicutes
NZ_CP016391_2_6	Streptococcus phage Javan460	4	100	30/30	Streptococcus agalactiae GCF_001683515	Firmicutes
NZ_CP019794_2_3	Paenibacillus phage LincolnB	1	100	34/34	Paenibacillus larvae subsp. pulvifaciens GCF_002007765	Firmicutes
NZ_CP019794_2_3	Paenibacillus phage Wanderer	1	100	34/34	Paenibacillus larvae subsp. pulvifaciens GCF_002007765	Firmicutes
NZ_CP020327_9_3	Paenibacillus phage LincolnB	1	100	34/34	Paenibacillus larvae subsp. pulvifaciens GCF_002043025	Firmicutes
NZ_CP020327_9_3	Paenibacillus phage Wanderer	1	100	34/34	Paenibacillus larvae subsp. pulvifaciens GCF_002043025	Firmicutes
NC_000916_16_12	Staphylococcus phage 96	1	95	20/21	Methanothermobacter thermautotrophicus str. Delta H	Archea
NC_000916_16_12	Staphylococcus phage phi 11	4	95	21/22	Methanothermobacter thermautotrophicus str. Delta H	Archea
NC_000916_16_12	Staphylococcus phage phiETA	1	95	20/21	Methanothermobacter thermautotrophicus str. Delta H	Archea
NC_000916_16_12	Staphylococcus phage phiPVL-CN125	1	95	21/22	Methanothermobacter thermautotrophicus str. Delta H	Archea
NC_000916_16_12	Staphylococcus phage tp310-3	1	95	20/21	Methanothermobacter thermautotrophicus str. Delta H	Archea
NC_011832_5_69	Lactococcus phage TP712	1	92	22/24	Candidatus Methanosphaerula palustris E1-9c	Archea
NC_011060_4_79	Streptococcus phage Javan157	3	96	22/23	Pelodictyon phaeoclathratiforme BU-1	Bacteria, CFB group
NC_011060_4_79	Streptococcus phage Javan131	1	96	22/23	Pelodictyon phaeoclathratiforme BU-1	Bacteria, CFB group
NC_011060_4_79	Streptococcus phage Javan460	4	96	22/23	Pelodictyon phaeoclathratiforme BU-1	Bacteria, CFB group
NC_011060_4_79	Streptococcus phage Javan47	1	96	22/23	Pelodictyon phaeoclathratiforme BU-1	Bacteria, CFB group
NC_015170_4_5	Lactobacillus phage Lc-Nu	1	95	20/21	Deinococcus proteolyticus MRP	Bacteria/Deinococcales
NC_015170_4_5	Lactobacillus phage Lrm1	1	95	20/21	Deinococcus proteolyticus MRP	Bacteria/Deinococcales
NC_015170_4_5	Lactobacillus phage phiAT3	1	95	20/21	Deinococcus proteolyticus MRP	Bacteria/Deinococcales
NC_015170_4_5	Lactobacillus phage BH1	1	95	20/21	Deinococcus proteolyticus MRP	Bacteria/Deinococcales
NC_018024_4_74	Streptococcus phage Javan446	2	92	23/25	Anaerobaculum mobile DSM 13181	Bacteria/Synergistales
NZ_AP014945_1_8	Streptococcus phage PH15	1	92	23/25	Caldimicrobium thiodismutans GCF_001548275	Bacteria/Thermodesulfobacteriales
NC_022792_2_75	Lactococcus phage AM1	1	96	23/24	Thermotoga elfii NBRC 107921	Bacteria/Thermotogales
NC_019779_2_38	Bacillus phage vB_BanS-Tsamsa	1	96	25/26	Halothece sp. PCC 7418	cyanobacteria
NC_019772_2_29	Lactococcus phage 98202	1	95	20/21	Anabaena cylindrica PCC 7122	cyanobacteria
NC_019772_2_29	Lactococcus phage 98203	1	95	20/21	Anabaena cylindrica PCC 7122	cyanobacteria
NZ_CP011382_19_5	Streptococcus phage SW11	1	95	21/22	Calothrix sp. 336/3 GCF_000734895	cyanobacteria
NC_006448_1_18	Streptococcus phage CHPC873	1	96	27/28	Streptococcus thermophilus LMG 18311	Firmicutes
NC_006448_1_18	Streptococcus phage CHPC1091	1	96	24/25	Streptococcus thermophilus LMG 18311	Firmicutes
NC_006448_1_18	Streptococcus phage Str-PAP-1	1	96	23/24	Streptococcus thermophilus LMG 18311	Firmicutes
NC_007432_1_6	Streptococcus phage Javan131	1	93	25/27	Streptococcus agalactiae A909	Firmicutes
NC_008022_1_1	Streptococcus phage Javan446	2	97	29/30	Streptococcus pyogenes MGAS10270	Firmicutes
NC_011134_4_5	Bacillus phage pW2	1	92	24/26	Streptococcus equi subsp. zooepidemicus MGCS10565	Firmicutes
NC_014152_2_43	Staphylococcus phage 6ec	1	95	21/22	Thermincola sp. JR	Firmicutes
NC_014650_9_14	Lactococcus phage P1048	1	92	23/25	Geobacillus sp. Y4.1MC1	Firmicutes
NC_014727_1_17	Lactobacillus phage ViSo-2018b	1	95	21/22	Lactobacillus delbrueckii subsp. bulgaricus ND02	Firmicutes
NC_015499_3_36	Lactobacillus phage BH1	1	92	22/24	Thermodesulfobium narugense DSM 14796	Firmicutes
NC_015660_5_26	Staphylococcus phage IME1367_01	1	96	23/24	Geobacillus thermoglucosidasius C56-YS93	Firmicutes
NC_017469_3_4	Streptococcus phage P7602	3	95	20/21	Lactobacillus delbrueckii subsp. bulgaricus 2038	Firmicutes
NC_017568_1_15	Staphylococcus phage phiSP119-3	1	97	29/31	Staphylococcus pseudintermedius ED99	Firmicutes
NC_021184_5_5	Staphylococcus phage 3MRA	1	92	22/24	Desulfotomaculum gibsoniae DSM 7213	Firmicutes
NZ_AP014944_4_2	Staphylococcus phage phiSP119-3	1	97	29/30	Staphylococcus schleiferi GCF_001548255	Firmicutes
NZ_AP014944_4_2	Staphylococcus phage phiSP15-1	1	97	29/30	Staphylococcus schleiferi GCF_001548255	Firmicutes
NZ_CP006872_2_9	Paenibacillus phage Vegas	1	93	26/28	Paenibacillus polymyxa SQR-21 GCF_000597985	Firmicutes
NZ_CP009170_5_11	Streptococcus phage Javan411	2	92	22/24	Thermoanaerobacter kivui GCF_000763575	Firmicutes
NZ_CP013673_5_154	Bacillus phage BSP7	1	93	25/27	Bifidobacterium longum GCF_001719085	Firmicutes
NZ_CP014699_8_10	Streptococcus phage IPP31	2	96	24/25	Streptococcus pantholopis GCF_001642085	Firmicutes
NZ_CP014699_8_10	Streptococcus phage 040922	11	96	24/25	Streptococcus pantholopis GCF_001642085	Firmicutes
NZ_CP014699_8_10	Streptococcus phage 109751	2	96	24/25	Streptococcus pantholopis GCF_001642085	Firmicutes
NZ_CP014699_8_10	Streptococcus phage IPP26	4	96	24/25	Streptococcus pantholopis GCF_001642085	Firmicutes
NZ_CP014699_8_10	Streptococcus phage Javan576	1	96	22/23	Streptococcus pantholopis GCF_001642085	Firmicutes
NZ_CP014699_8_10	Streptococcus phage Javan589	3	96	22/23	Streptococcus pantholopis GCF_001642085	Firmicutes
NZ_CP014699_8_10	Streptococcus phage phiARI0131-1	1	96	24/25	Streptococcus pantholopis GCF_001642085	Firmicutes
NZ_CP014699_8_10	Streptococcus phage phiARI0460-1	1	96	24/25	Streptococcus pantholopis GCF_001642085	Firmicutes
NZ_CP014786_2_4	Lactobacillus phage phiJB	1	92	22/24	Lactobacillus reuteri GCF_001618905	Firmicutes
NZ_CP017603_4_19	Streptococcus phage Javan399	1	92	23/25	Clostridium formicaceticum GCF_001854185	Firmicutes
NZ_AP014633_6_21	Lactococcus phage proPhi7	1	95	21/22	Thioploca ingrica GCF_000828835	g-proteobacteria
NZ_CP007222_2_23	Lactobacillus phage phiPYB5	1	92	23/25	Salmonella enterica subsp. enterica serovar Montevideo str. USDA-ARS-USMARC-1903 GCF_000940975	g-proteobacteria
NZ_CP007540_2_1	Lactobacillus phage phiPYB5	1	92	23/25	Salmonella enterica subsp. enterica serovar Montevideo str. USDA-ARS-USMARC-1921 GCF_000973665	g-proteobacteria
NC_010483_2_14	Lactococcus phage phiL47	1	90	26/29	Thermotoga sp. RQ2	Bacteria/Thermotogales
NC_010483_2_14	Lactococcus phage WRP3	1	90	26/29	Thermotoga sp. RQ2	Bacteria/Thermotogales
NC_015589_11_13	Streptococcus phage CHPC873	1	90	27/30	Desulfotomaculum ruminis DSM 2154	Firmicutes
NC_017477_1_21	Lactococcus phage Dub35A	1	90	26/29	Lactobacillus johnsonii DPC 6026	Firmicutes
NZ_CP014699_8_10	Streptococcus phage Javan288	1	90	27/30	Streptococcus pantholopis GCF_001642085	Firmicutes
NC_009437_9_13	Lactococcus phage phiL47	1	89	25/28	Caldicellulosiruptor saccharolyticus DSM 8903	Firmicutes
NC_009437_9_13	Lactococcus phage WRP3	1	89	25/28	Caldicellulosiruptor saccharolyticus DSM 8903	Firmicutes
NC_021870_2_4	Oenococcus phage phiOE33PA	1	87	26/30	Salmonella bongori N268-08	g-proteobacteria
NC_020449_19_160	Streptococcus phage Javan85	2	86	30/35	Candidatus Cloacamonas acidaminovorans str. Evry	Bacteria, CFB group
NZ_CP019870_12_14	Bacteriophage PSA	1	85	29/34	Clostridioides difficile GCF_002007885	Firmicutes
NZ_CP019870_12_14	Listeria phage LP-101	1	85	29/34	Clostridioides difficile GCF_002007885	Firmicutes		1

## Sheet: ERF-spacers
spacer	ssap match	no. of phages with identical ssap sequences	identity (%)	homology	source organism	phylum
NC_011134_4_10	Streptococcus phage Javan179	1	100	30/30	Streptococcus equi subsp. zooepidemicus MGCS10565	Firmicutes				SSAP	spacers	Firmicutes		Archea		e-proteobacteria		cyanobacteria		Nitrospirales		Leptospirales		Spirochaetales
NC_011134_4_13	Streptococcus phage Javan179	1	100	30/30	Streptococcus equi subsp. zooepidemicus MGCS10565	Firmicutes			ERF
NC_017174_12_24	Clostridium phage phiCDHM19	1	100	37/37	Clostridium difficile M120	Firmicutes			all	41	24
NC_017576_2_18	Streptococcus phage Javan226	1	100	30/30	Streptococcus gallolyticus subsp. gallolyticus ATCC 43143	Firmicutes			homologous	5	5	5	5
NZ_CP019687_3_4	Paenibacillus phage Harrison	2	100	36/36	Paenibacillus larvae subsp. larvae GCF_002003265	Firmicutes			degenerated	38	20	14	8	10	5	8	3	1	1	1	1	1	1	4	1
NC_009634_3_21	Streptococcus phage Javan39	3	95	20/21	Methanococcus vannielii SB	Archea
NC_009714_1_8	Streptococcus phage IPP54	1	95	21/22	Campylobacter hominis ATCC BAA-381	e-proteobacteria
NC_010320_4_58	Streptococcus phage Javan258	1	95	20/21	Thermoanaerobacter sp. X514	Firmicutes
NC_011296_5_99	Lactococcus phage P335	1	95	20/21	Thermodesulfovibrio yellowstonii DSM 11347	Bacteria/Nitrospirales
NC_014364_1_40	Streptococcus phage Javan447	2	92	23/25	Spirochaeta smaragdinae DSM 11293	Bacteria/Spirochaetales
NC_014364_1_40	Streptococcus phage Javan492	1	92	23/25	Spirochaeta smaragdinae DSM 11293	Bacteria/Spirochaetales
NC_014364_1_40	Streptococcus phage Javan515	1	92	23/25	Spirochaeta smaragdinae DSM 11293	Bacteria/Spirochaetales
NC_014538_4_52	Streptococcus phage Javan258	1	95	20/21	Thermoanaerobacter sp. X513	Firmicutes
NC_015562_22_16	Streptococcus phage IPP54	1	93	25/27	Methanotorris igneus Kol 5	Archea
NC_017174_12_24	Clostridium phage phiMMP03	3	93	27/29	Clostridium difficile M120	Firmicutes
NC_017174_12_24	Clostridium phage phiMMP02	1	93	27/29	Clostridium difficile M120	Firmicutes
NC_017174_12_24	Clostridium phage phiCD119	1	93	27/29	Clostridium difficile M120	Firmicutes
NC_017174_7_11	Clostridium phage phiCD27	1	93	38/41	Clostridium difficile M120	Firmicutes
NC_017174_7_11	Clostridium phage phiMMP03	3	93	38/41	Clostridium difficile M120	Firmicutes
NC_017174_7_11	Clostridium phage phiCDHM19	1	93	38/41	Clostridium difficile M120	Firmicutes
NC_017174_7_11	Clostridium phage phiMMP02	1	93	38/41	Clostridium difficile M120	Firmicutes
NC_017174_7_11	Clostridium phage phiCD119	1	93	38/41	Clostridium difficile M120	Firmicutes
NC_017467_1_8	Lactobacillus phage AQ113	1	93	26/28	Lactobacillus helveticus H10	Firmicutes
NC_019676_27_20	Lactococcus phage CHPC1020	1	95	20/21	Nostoc sp. PCC 7107	cyanobacteria
NZ_CP006723_13_2	Streptococcus phage Javan254	1	92	22/25	Leptospira interrogans serovar Linhai 56609 GCF_000941035	Bacteria/Leptospirales
NZ_CP007201_1_69	Streptococcus phage Javan169	1	95	20/21	Sulfurospirillum multivorans DSM 12446 GCF_000568815	e-proteobacteria
NZ_CP007201_1_86	Lactococcus phage CHPC134	3	95	20/21	Sulfurospirillum multivorans DSM 12446 GCF_000568815	e-proteobacteria
NZ_CP007201_1_86	Lactococcus phage vB_Llc_bIBBA3	3	95	20/21	Sulfurospirillum multivorans DSM 12446 GCF_000568815	e-proteobacteria
NZ_CP009149_5_5	Lactobacillus phage CL1	2	95	21/22	Methanocaldococcus bathoardescens GCF_000739065	Archea
NZ_CP009149_5_5	Lactobacillus phage J-1	2	95	20/21	Methanocaldococcus bathoardescens GCF_000739065	Archea
NZ_CP009515_14_7	Streptococcus phage Javan226	1	95	20/21	Methanosarcina lacustris Z-7289 GCF_000970265	Archea
NZ_CP009961_2_23	Lactobacillus phage LJ	1	95	21/22	Thermofilum sp. 1807-2 GCF_000993805	Archea
NZ_CP009961_2_23	Lactobacillus phage CL1	2	95	21/22	Thermofilum sp. 1807-2 GCF_000993805	Archea
NZ_CP009961_2_23	Lactobacillus phage J-1	2	95	21/22	Thermofilum sp. 1807-2 GCF_000993805	Archea
NZ_CP011536_2_7	Streptococcus phage Javan637	3	95	21/22	Lactobacillus fermentum 3872 GCF_000466785	Firmicutes
NZ_CP012475_11_3	Bacillus phage BM5	1	95	20/21	Bacillus clausii GCF_000737305	Firmicutes
NZ_CP019978_2_8	Lactococcus phage Q54	1	95	20/21	Streptococcus agalactiae GCF_002025025	Firmicutes
NC_010320_4_102	Lactococcus phage Q54	1	90	28/31	Thermoanaerobacter sp. X514	Firmicutes
NC_014538_4_88	Lactococcus phage Q54	1	90	28/31	Thermoanaerobacter sp. X513	Firmicutes
NC_009437_11_47	Bacillus phage PBC5	1	89	25/28	Caldicellulosiruptor saccharolyticus DSM 8903	Firmicutes
NC_017174_5_17	Streptococcus phage Javan246	1	89	25/28	Clostridium difficile M120	Firmicutes
NZ_CP010888_10_13	Staphylococcus phage P630	1	89	25/28	Clostridioides difficile GCF_001577795	Firmicutes
NZ_CP010888_10_13	Staphylococcus phage SA13	2	89	25/28	Clostridioides difficile GCF_001577795	Firmicutes
NZ_CP010888_10_13	Staphylococcus phage SAP090D	1	89	25/28	Clostridioides difficile GCF_001577795	Firmicutes
NZ_CP010888_10_13	Staphylococcus phage 92	1	89	25/28	Clostridioides difficile GCF_001577795	Firmicutes
NC_014125_1_24	Lactococcus phage CHPC134	3	88	24/27	Legionella pneumophila 2300/99 Alcoy	g-proteobacteria
NC_014125_1_24	Lactococcus phage vB_Llc_bIBBA3	3	88	24/27	Legionella pneumophila 2300/99 Alcoy	g-proteobacteria
NC_014125_1_24	Lactococcus phage c2	1	88	24/27	Legionella pneumophila 2300/99 Alcoy	g-proteobacteria
NC_014125_1_24	Lactococcus phage 62606	8	88	24/27	Legionella pneumophila 2300/99 Alcoy	g-proteobacteria
NC_014125_1_24	Lactococcus phage M6162	5	88	24/27	Legionella pneumophila 2300/99 Alcoy	g-proteobacteria
NC_014125_1_24	Lactococcus phage M6165	1	88	24/27	Legionella pneumophila 2300/99 Alcoy	g-proteobacteria
NC_014125_1_24	Lactococcus phage PC_B1	1	88	24/27	Legionella pneumophila 2300/99 Alcoy	g-proteobacteria
NC_014125_1_24	Lactococcus phage vB_LLc_bIBB14	3	88	24/27	Legionella pneumophila 2300/99 Alcoy	g-proteobacteria
NZ_CP011368_1_17	Staphylococcus phage IME1318_01	1	88	24/27	Mycoplasma canis GCF_000988065	Bacteria/Mycoplasmatales
NC_011653_11_5	Streptococcus phage Javan179	1	88	24/27	Thermosipho africanus TCF52B	Bacteria/Thermotogales
NC_011661_1_49	Lactobacillus prophage Lj965	1	83	30/36	Dictyoglomus turgidum DSM 6724	Bacteria/Dictyoglomales

## Sheet: DUF1071_spacers
spacer	ssap match	no. of phages with identical ssap sequences	identity (%)	homology	source organism	phylum
NC_013939_2_23	Staphylococcus phage phiRS7	1	100	20/20	Deferribacter desulfuricans SSM1	Bacteria/Deferribacterales				SSAP	spacers	Firmicutes		Archea		g-proteobacteria		cyanobacteria		CFB group		Thermotogales		Deferribacterales		bacteria		unclassified
NC_017095_6_5	Lactococcus phage 936 group phage PhiD.18	1	100	20/20	Fervidobacterium pennivorans DSM 9078	Bacteria/Thermotogales			DUF1071
NC_019678_1_2	Lactococcus phage bIL285	1	100	20/20	Rivularia sp. PCC 7116	Cyanobacteria			all	67	18
NC_019678_1_2	Lactococcus phage PLg-TB25	1	100	20/20	Rivularia sp. PCC 7116	Cyanobacteria			homologous	6	3							4	1			1	1	1	1
NC_019678_1_2	Lactococcus phage proPhi6	1	100	20/20	Rivularia sp. PCC 7116	Cyanobacteria			degenerated	66	15	9	5	26	2	12	5			2	1					25	1	1	1
NC_019678_1_2	Lactococcus phage Tuc2009	1	100	20/20	Rivularia sp. PCC 7116	Cyanobacteria
NC_020419_4_44	Lactococcus phage 936 group phage PhiS0139	1	96	25/26	uncultured Termite group 1 bacterium phylotype Rs-D17	Bacteria
NC_020419_4_44	Lactococcus phage CaseusJM1	1	96	25/26	uncultured Termite group 1 bacterium phylotype Rs-D17	Bacteria
NC_020419_4_44	Lactococcus phage LP0209	1	96	25/26	uncultured Termite group 1 bacterium phylotype Rs-D17	Bacteria
NZ_CP013118_2_19	Lactococcus phage CHPC362	1	95	21/22	bacterium L21-Spi-D4 Bacteria. GCF_001443605	?
NC_015562_1_5	Lactococcus phage fd13	1	95	20/21	Methanotorris igneus Kol 5	Archea
NC_015562_1_5	Lactococcus lactis phage p2	1	95	20/21	Methanotorris igneus Kol 5	Archea
NC_015562_1_5	Lactococcus phage 96603	1	95	20/21	Methanotorris igneus Kol 5	Archea
NC_015562_1_5	Lactococcus phage CHPC52	1	95	20/21	Methanotorris igneus Kol 5	Archea
NC_015562_1_5	Lactococcus phage LP0004a	4	95	20/21	Methanotorris igneus Kol 5	Archea
NC_015562_1_5	Lactococcus phage LP0109	10	95	20/21	Methanotorris igneus Kol 5	Archea
NC_015562_1_5	Lactococcus phage LP1407	1	95	20/21	Methanotorris igneus Kol 5	Archea
NC_015562_1_5	Lactococcus phage LP9908	1	95	20/21	Methanotorris igneus Kol 5	Archea
NC_015562_1_5	Lactococcus phage sk1	2	95	20/21	Methanotorris igneus Kol 5	Archea
NC_015562_1_5	Lactococcus phage 05601	1	95	20/21	Methanotorris igneus Kol 5	Archea
NC_015562_1_5	Lactococcus phage LP0209	1	95	20/21	Methanotorris igneus Kol 5	Archea
NZ_AHJO01000001_2_18	Lactococcus phage proPhi6	1	95	20/21	Sulfolobus islandicus M.16.23 GCF_000245175	Archea
NZ_AHJO01000001_2_18	Lactococcus phage TP901-1	1	95	20/21	Sulfolobus islandicus M.16.23 GCF_000245175	Archea
NC_020419_4_44	Lactococcus phage SL4	1	95	21/22	uncultured Termite group 1 bacterium phylotype Rs-D17	Bacteria
NZ_CP017761_1_21	Lactococcus phage CHPC964	1	95	20/21	Marinilactibacillus sp. 15R GCF_001895285	Firmicutes
NC_020419_4_44	Lactococcus lactis phage P475	1	92	24/26	uncultured Termite group 1 bacterium phylotype Rs-D17	Bacteria
NC_020419_4_44	Lactococcus phage 66901	1	92	24/26	uncultured Termite group 1 bacterium phylotype Rs-D17	Bacteria
NC_020419_4_44	Lactococcus phage 936 group phage Phi114	2	92	24/26	uncultured Termite group 1 bacterium phylotype Rs-D17	Bacteria
NC_020419_4_44	Lactococcus phage 936 group phage Phi19.3	3	92	24/26	uncultured Termite group 1 bacterium phylotype Rs-D17	Bacteria
NC_020419_4_44	Lactococcus Phage ASCC465	5	92	24/26	uncultured Termite group 1 bacterium phylotype Rs-D17	Bacteria
NC_020419_4_44	Lactococcus phage CB14	5	92	24/26	uncultured Termite group 1 bacterium phylotype Rs-D17	Bacteria
NC_020419_4_44	Lactococcus phage 05601	1	92	24/26	uncultured Termite group 1 bacterium phylotype Rs-D17	Bacteria
NC_020419_4_44	Lactococcus phage 936 group phage Phi5.12	2	92	24/26	uncultured Termite group 1 bacterium phylotype Rs-D17	Bacteria
NC_020419_4_44	Lactococcus phage jm2	1	92	24/26	uncultured Termite group 1 bacterium phylotype Rs-D17	Bacteria
NC_014041_4_25	Lactococcus phage 63302	1	92	22/24	Zunongwangia profunda SM-A87	CFB group
NC_014041_4_25	Lactococcus phage CaseusJM1	1	92	22/24	Zunongwangia profunda SM-A87	CFB group
NC_009454_5_24	Lactococcus phage PLg-TB25	1	92	22/24	Pelotomaculum thermopropionicum SI	Firmicutes
NC_014152_7_89	Staphylococcus phage PH15	1	92	23/25	Thermincola sp. JR	Firmicutes
NZ_CP014160_1_6	Lactococcus phage 936 group phage PhiD.18	1	92	23/25	Aerococcus sanguinicola GCF_001543145	Firmicutes
NZ_CP014160_1_6	Lactococcus phage LP0209	1	92	23/25	Aerococcus sanguinicola GCF_001543145	Firmicutes
NZ_CP019621_1_2	Lactococcus phage bIL285	1	92	23/25	Listeria monocytogenes GCF_001999085	Firmicutes
NZ_CP019621_1_2	Lactococcus phage proPhi6	1	92	23/25	Listeria monocytogenes GCF_001999085	Firmicutes
NZ_CP019621_1_2	Lactococcus phage TP901-1	1	92	23/25	Listeria monocytogenes GCF_001999085	Firmicutes
NZ_CP019621_1_2	Lactococcus phage Tuc2009	1	92	23/25	Listeria monocytogenes GCF_001999085	Firmicutes
NZ_CP011314_1_10	Lactococcus phage 38503	1	92	22/24	Klebsiella pneumoniae subsp. pneumoniae GCF_000981845	g-proteobacteria
NZ_CP011314_1_10	Lactococcus phage 79201	1	92	22/24	Klebsiella pneumoniae subsp. pneumoniae GCF_000981845	g-proteobacteria
NZ_CP011314_1_10	Lactococcus phage 936 group phage Phi155	1	92	22/24	Klebsiella pneumoniae subsp. pneumoniae GCF_000981845	g-proteobacteria
NZ_CP011314_1_10	Lactococcus phage 936 group phage Phi5.12	2	92	22/24	Klebsiella pneumoniae subsp. pneumoniae GCF_000981845	g-proteobacteria
NZ_CP011314_1_10	Lactococcus phage 936 group phage PhiE1127	1	92	22/24	Klebsiella pneumoniae subsp. pneumoniae GCF_000981845	g-proteobacteria
NZ_CP011314_1_10	Lactococcus phage 936 group phage PhiF.17	1	92	22/24	Klebsiella pneumoniae subsp. pneumoniae GCF_000981845	g-proteobacteria
NZ_CP011314_1_10	Lactococcus phage 936 group phage PhiM.16	2	92	22/24	Klebsiella pneumoniae subsp. pneumoniae GCF_000981845	g-proteobacteria
NZ_CP011314_1_10	Lactococcus Phage ASCC191	1	92	22/24	Klebsiella pneumoniae subsp. pneumoniae GCF_000981845	g-proteobacteria
NZ_CP011314_1_10	Lactococcus phage jm2	1	92	22/24	Klebsiella pneumoniae subsp. pneumoniae GCF_000981845	g-proteobacteria
NZ_CP011314_1_10	Lactococcus phage phi7	1	92	22/24	Klebsiella pneumoniae subsp. pneumoniae GCF_000981845	g-proteobacteria
NZ_CP018696_1_5	Lactococcus phage 38503	1	92	22/24	Klebsiella pneumoniae GCF_001908875	g-proteobacteria
NZ_CP018696_1_5	Lactococcus phage 79201	1	92	22/24	Klebsiella pneumoniae GCF_001908875	g-proteobacteria
NZ_CP018696_1_5	Lactococcus phage 936 group phage Phi155	1	92	22/24	Klebsiella pneumoniae GCF_001908875	g-proteobacteria
NZ_CP018696_1_5	Lactococcus phage 936 group phage Phi5.12	2	92	22/24	Klebsiella pneumoniae GCF_001908875	g-proteobacteria
NZ_CP018696_1_5	Lactococcus phage 936 group phage PhiE1127	1	92	22/24	Klebsiella pneumoniae GCF_001908875	g-proteobacteria
NZ_CP018696_1_5	Lactococcus phage 936 group phage PhiF.17	1	92	22/24	Klebsiella pneumoniae GCF_001908875	g-proteobacteria
NZ_CP018696_1_5	Lactococcus phage 936 group phage PhiM.16	2	92	22/24	Klebsiella pneumoniae GCF_001908875	g-proteobacteria
NZ_CP018696_1_5	Lactococcus Phage ASCC191	1	92	22/24	Klebsiella pneumoniae GCF_001908875	g-proteobacteria
NZ_CP018696_1_5	Lactococcus phage jm2	1	92	22/24	Klebsiella pneumoniae GCF_001908875	g-proteobacteria
NZ_CP018696_1_5	Lactococcus phage phi7	1	92	22/24	Klebsiella pneumoniae GCF_001908875	g-proteobacteria
NZ_CP018702_1_5	Lactococcus phage 38503	1	92	22/24	Klebsiella pneumoniae GCF_001908625	g-proteobacteria
NZ_CP018702_1_5	Lactococcus phage 79201	1	92	22/24	Klebsiella pneumoniae GCF_001908625	g-proteobacteria
NZ_CP018702_1_5	Lactococcus phage 936 group phage Phi155	1	92	22/24	Klebsiella pneumoniae GCF_001908625	g-proteobacteria
NZ_CP018702_1_5	Lactococcus phage 936 group phage Phi5.12	2	92	22/24	Klebsiella pneumoniae GCF_001908625	g-proteobacteria
NZ_CP018702_1_5	Lactococcus phage 936 group phage PhiE1127	1	92	22/24	Klebsiella pneumoniae GCF_001908625	g-proteobacteria
NZ_CP018702_1_5	Lactococcus phage 936 group phage PhiF.17	1	92	22/24	Klebsiella pneumoniae GCF_001908625	g-proteobacteria
NZ_CP018702_1_5	Lactococcus phage 936 group phage PhiM.16	2	92	22/24	Klebsiella pneumoniae GCF_001908625	g-proteobacteria
NZ_CP018702_1_5	Lactococcus Phage ASCC191	1	92	22/24	Klebsiella pneumoniae GCF_001908625	g-proteobacteria
NZ_CP018702_1_5	Lactococcus phage jm2	1	92	22/24	Klebsiella pneumoniae GCF_001908625	g-proteobacteria
NZ_CP018702_1_5	Lactococcus phage phi7	1	92	22/24	Klebsiella pneumoniae GCF_001908625	g-proteobacteria
NZ_CP018708_1_5	Lactococcus phage 38503	1	92	22/24	Klebsiella pneumoniae GCF_001908655	g-proteobacteria
NZ_CP018708_1_5	Lactococcus phage 79201	1	92	22/24	Klebsiella pneumoniae GCF_001908655	g-proteobacteria
NZ_CP018708_1_5	Lactococcus phage 936 group phage Phi155	1	92	22/24	Klebsiella pneumoniae GCF_001908655	g-proteobacteria
NZ_CP018708_1_5	Lactococcus phage 936 group phage Phi5.12	2	92	22/24	Klebsiella pneumoniae GCF_001908655	g-proteobacteria
NZ_CP018708_1_5	Lactococcus phage 936 group phage PhiE1127	1	92	22/24	Klebsiella pneumoniae GCF_001908655	g-proteobacteria
NZ_CP018708_1_5	Lactococcus phage 936 group phage PhiF.17	1	92	22/24	Klebsiella pneumoniae GCF_001908655	g-proteobacteria
NZ_CP018708_1_5	Lactococcus phage 936 group phage PhiM.16	2	92	22/24	Klebsiella pneumoniae GCF_001908655	g-proteobacteria
NZ_CP018708_1_5	Lactococcus Phage ASCC191	1	92	22/24	Klebsiella pneumoniae GCF_001908655	g-proteobacteria
NZ_CP018708_1_5	Lactococcus phage jm2	1	92	22/24	Klebsiella pneumoniae GCF_001908655	g-proteobacteria
NZ_CP018708_1_5	Lactococcus phage phi7	1	92	22/24	Klebsiella pneumoniae GCF_001908655	g-proteobacteria
NZ_CP018720_1_5	Lactococcus phage 38503	1	92	22/24	Klebsiella pneumoniae GCF_001908695	g-proteobacteria
NZ_CP018720_1_5	Lactococcus phage 79201	1	92	22/24	Klebsiella pneumoniae GCF_001908695	g-proteobacteria
NZ_CP018720_1_5	Lactococcus phage 936 group phage Phi155	1	92	22/24	Klebsiella pneumoniae GCF_001908695	g-proteobacteria
NZ_CP018720_1_5	Lactococcus phage 936 group phage Phi5.12	2	92	22/24	Klebsiella pneumoniae GCF_001908695	g-proteobacteria
NZ_CP018720_1_5	Lactococcus phage 936 group phage PhiE1127	1	92	22/24	Klebsiella pneumoniae GCF_001908695	g-proteobacteria
NZ_CP018720_1_5	Lactococcus phage 936 group phage PhiF.17	1	92	22/24	Klebsiella pneumoniae GCF_001908695	g-proteobacteria
NZ_CP018720_1_5	Lactococcus phage 936 group phage PhiM.16	2	92	22/24	Klebsiella pneumoniae GCF_001908695	g-proteobacteria
NZ_CP018720_1_5	Lactococcus Phage ASCC191	1	92	22/24	Klebsiella pneumoniae GCF_001908695	g-proteobacteria
NZ_CP018720_1_5	Lactococcus phage jm2	1	92	22/24	Klebsiella pneumoniae GCF_001908695	g-proteobacteria
NZ_CP018720_1_5	Lactococcus phage phi7	1	92	22/24	Klebsiella pneumoniae GCF_001908695	g-proteobacteria
NC_019772_3_24	Lactococcus phage CaseusJM1	1	88	24/27	Anabaena cylindrica PCC 7122	Cyanobacteria
NC_019772_3_24	Lactococcus phage phi7	1	88	24/27	Anabaena cylindrica PCC 7122	Cyanobacteria
NC_017095_5_10	Lactococcus phage CHPC964	1	88	28/32	Fervidobacterium pennivorans DSM 9078	Bacteria/Thermotogales
NC_017095_5_10	Lactococcus phage fd13	1	86	31/36	Fervidobacterium pennivorans DSM 9078	Bacteria/Thermotogales

## Sheet: RecT_spacers
spacer	ssap match	no. of phages with identical ssap sequences	identity (%)	homology	source organism	phylum
NC_004368_1_9	Streptococcus phage Javan384	1	100	26/26	Streptococcus agalactiae NEM316	Firmicutes				SSAP	spacers	Firmicutes		Archea		g-proteobacteria		b-proteobacteria		e-proteobacteria		cyanobacteria		Petrotogales		Aquaficales		Chloroflexales		Streptomycetales
NC_012891_2_9	Streptococcus phage Javan525	4	100	25/25	Streptococcus dysgalactiae subsp. equisimilis GGS_124	Firmicutes			RecT
NC_012891_2_9	Streptococcus phage Javan451	1	100	25/25	Streptococcus dysgalactiae subsp. equisimilis GGS_124	Firmicutes			all	64	38
NC_014206_6_10	Bacillus phage vB_BspS_SplendidRed	1	100	20/20	Geobacillus sp. C56-T3	Firmicutes			homologous	14	8	14	8
NC_017174_6_5	Clostridium phage CDKM9	1	100	37/37	Clostridium difficile M120	Firmicutes			degenerated	52	35	40	20	3	3	1	1	2	2	1	1	2	2	1	1	2	4	1	2	1	1
NC_018712_3_12	Streptococcus phage Javan141	1	100	36/36	Streptococcus dysgalactiae subsp. equisimilis RE378	Firmicutes
NC_021900_2_6	Streptococcus phage Javan215	1	100	25/25	Streptococcus lutetiensis 033	Firmicutes
NC_021900_2_6	Streptococcus phage Javan202	1	100	21/21	Streptococcus lutetiensis 033	Firmicutes
NC_021900_2_6	Streptococcus phage Javan263	1	100	20/20	Streptococcus lutetiensis 033	Firmicutes
NZ_CP015408_1_1	Lactobacillus phage LR1	1	100	23/23	Lactobacillus reuteri GCF_001688685	Firmicutes
NZ_CP017267_2_7	Brochothrix phage NF5	1	100	26/26	Vagococcus teuberi GCF_001870205	Firmicutes
NZ_CP017267_2_7	Streptococcus phage Javan384	1	100	23/23	Vagococcus teuberi GCF_001870205	Firmicutes
NC_003106_7_23	Staphylococcus phage phiSP119-2	1	95	21/22	Sulfolobus tokodaii str. 7	Archea
NC_012622_1_20	Streptococcus phage Javan636	1	95	21/22	Sulfolobus islandicus Y.G.57.14	Archea
NZ_CP009501_11_21	Streptococcus phage IPP24	1	92	22/24	Methanosarcina thermophila TM-1 GCF_000969885	Archea
NC_015557_5_7	Streptococcus phage Javan263	1	92	23/25	Hydrogenobaculum sp. 3684 GCF_000213785	Bacteria/Aquificales
NC_015557_5_7	Streptococcus phage Javan264	1	92	23/25	Hydrogenobaculum sp. 3684 GCF_000213785	Bacteria/Aquificales
NC_015587_5_7	Streptococcus phage Javan263	1	92	23/25	Hydrogenobaculum sp. SHO GCF_000215065	Bacteria/Aquificales
NC_015587_5_7	Streptococcus phage Javan264	1	92	23/25	Hydrogenobaculum sp. SHO GCF_000215065	Bacteria/Aquificales
NC_020411_5_7	Streptococcus phage Javan263	1	92	23/25	Hydrogenobaculum sp. HO	Bacteria/Aquificales
NC_020411_5_7	Streptococcus phage Javan264	1	92	23/25	Hydrogenobaculum sp. HO	Bacteria/Aquificales
NC_020814_5_7	Streptococcus phage Javan263	1	92	23/25	Hydrogenobaculum sp. SN	Bacteria/Aquificales
NC_020814_5_7	Streptococcus phage Javan264	1	92	23/25	Hydrogenobaculum sp. SN	Bacteria/Aquificales
NC_010175_3_276	Streptococcus phage CHPC1042	1	95	21/22	Chloroflexus aurantiacus J-10-fl	Bacteria/Chloroflexales
NC_012032_3_276	Streptococcus phage CHPC1042	1	95	21/22	Chloroflexus sp. Y-400-fl	Bacteria/Chloroflexales
NC_016589_2_11	Streptococcus phage Javan362	1	92	22/24	Burkholderia sp. YI23	B-proteobacteria
NC_016589_2_11	Streptococcus phage Javan367	1	92	22/24	Burkholderia sp. YI23	B-proteobacteria
NZ_AP014576_2_11	Streptococcus phage Javan362	1	92	22/24	Burkholderia sp. RPE67 GCF_000828875	B-proteobacteria
NZ_AP014576_2_11	Streptococcus phage Javan367	1	92	22/24	Burkholderia sp. RPE67 GCF_000828875	B-proteobacteria
NZ_AP017367_26_84	Virgibacillus phage Mimir87	1	96	23/24	Leptolyngbya sp. O-77 GCF_001548395	Cyanobacteria
NC_019753_18_28	Streptococcus phage Javan444	1	95	20/21	Crinalium epipsammum PCC 9333	Cyanobacteria
NZ_CP015575_1_19	Streptococcus phage Javan221	1	92	24/26	Campylobacter hyointestinalis subsp. hyointestinalis LMG 9260 GCF_001643955	e-proteobacteria
NC_003155_12_14	Exiguobacterium phage vB_EauM-23	1	96	22/23	Streptomyces avermitilis MA-4680	Streptomycetales
NC_004368_1_9	Streptococcus prophage EJ-1	1	96	25/26	Streptococcus agalactiae NEM316	Firmicutes
NC_017304_2_15	Virgibacillus phage Mimir87	1	96	23/24	Clostridium thermocellum DSM 1313	Firmicutes
NC_021900_2_6	Streptococcus phage Javan264	1	96	24/25	Streptococcus lutetiensis 033	Firmicutes
NZ_CP013828_2_15	Virgibacillus phage Mimir87	1	96	23/24	Ruminiclostridium thermocellum AD2 GCF_000255615	Firmicutes
NZ_CP016502_2_15	Virgibacillus phage Mimir87	1	96	23/24	Ruminiclostridium thermocellum DSM 2360 GCF_001692755	Firmicutes
NC_012034_4_39	Streptococcus phage Javan443	2	95	20/21	Anaerocellum thermophilum DSM 6725	Firmicutes
NC_015949_9_8	Listeria phage A006	1	95	21/22	Caldicellulosiruptor lactoaceticus 6A	Firmicutes
NC_015949_9_8	Listeria phage A118	1	95	21/22	Caldicellulosiruptor lactoaceticus 6A	Firmicutes
NC_015949_9_8	Listeria phage vB_LmoS_188	1	95	21/22	Caldicellulosiruptor lactoaceticus 6A	Firmicutes
NC_015949_9_8	Listeria phage vB_LmoS_293	1	95	21/22	Caldicellulosiruptor lactoaceticus 6A	Firmicutes
NZ_CP014890_1_61	Streptococcus phage P7951	3	95	21/22	Lactobacillus backii GCF_001663735	Firmicutes
NZ_CP014890_1_61	Streptococcus phage P0095	1	95	21/22	Lactobacillus backii GCF_001663735	Firmicutes
NC_018712_3_12	Streptococcus phage Javan498	6	94	34/36	Streptococcus dysgalactiae subsp. equisimilis RE378	Firmicutes
NC_018712_3_12	Streptococcus phage Javan485	2	94	34/36	Streptococcus dysgalactiae subsp. equisimilis RE378	Firmicutes
NC_018712_3_12	Streptococcus phage Javan520	1	94	34/36	Streptococcus dysgalactiae subsp. equisimilis RE378	Firmicutes
NC_018712_3_12	Streptococcus phage Javan94	1	94	34/36	Streptococcus dysgalactiae subsp. equisimilis RE378	Firmicutes
NC_013928_2_56	Streptococcus phage M102AD	1	93	28/30	Streptococcus mutans NN2025	Firmicutes
NC_017927_3_5	Streptococcus phage CHPC1151	1	93	25/27	Streptococcus thermophilus MN-ZLW-002	Firmicutes
NC_017927_3_5	Streptococcus phage CHPC1247	1	93	25/27	Streptococcus thermophilus MN-ZLW-002	Firmicutes
NC_017927_3_5	Streptococcus phage P0091	3	93	25/27	Streptococcus thermophilus MN-ZLW-002	Firmicutes
NC_017927_3_5	Streptococcus phage P0092	1	93	25/27	Streptococcus thermophilus MN-ZLW-002	Firmicutes
NZ_CP012588_3_5	Streptococcus phage CHPC1151	1	93	25/27	Streptococcus thermophilus GCF_001280285	Firmicutes
NZ_CP012588_3_5	Streptococcus phage CHPC1247	1	93	25/27	Streptococcus thermophilus GCF_001280285	Firmicutes
NZ_CP012588_3_5	Streptococcus phage P0091	3	93	25/27	Streptococcus thermophilus GCF_001280285	Firmicutes
NZ_CP012588_3_5	Streptococcus phage P0092	1	93	25/27	Streptococcus thermophilus GCF_001280285	Firmicutes
NC_003869_2_19	Streptococcus phage Javan178	1	92	24/26	Thermoanaerobacter tengcongensis MB4	Firmicutes
NC_003869_2_19	Streptococcus phage Javan617	1	92	33/36	Thermoanaerobacter tengcongensis MB4	Firmicutes
NC_003869_4_22	Streptococcus phage Javan252	1	92	23/25	Thermoanaerobacter tengcongensis MB4	Firmicutes
NC_008346_2_35	Clostridium phage CDKM9	1	92	23/25	Syntrophomonas wolfei subsp. wolfei str. Goettingen	Firmicutes
NC_014152_3_24	Staphylococcus phage 23MRA	1	92	22/24	Thermincola sp. JR	Firmicutes
NZ_CP016091_5_9	Clostridium phage phiCT19406B	3	92	23/25	Clostridium saccharobutylicum GCF_002003365	Firmicutes
NZ_CP016091_5_9	Clostridium phage phiCTC2A	1	92	23/25	Clostridium saccharobutylicum GCF_002003365	Firmicutes
NZ_CP017267_2_7	Staphylococcus phage StB27	1	92	23/25	Vagococcus teuberi GCF_001870205	Firmicutes
NC_005966_3_54	Staphylococcus phage phi575	1	96	24/25	Acinetobacter sp. ADP1	g-proteobacteria
NC_016751_3_22	Listeria phage PSU-VKH-LP041	1	92	23/25	Marinitoga piezophila KA3	Petrotogales
NC_016011_2_6	Listeria phage A006	1	91	32/35	Listeria ivanovii subsp. ivanovii PAM 55	Firmicutes
NC_016011_2_6	Listeria phage A118	1	91	32/35	Listeria ivanovii subsp. ivanovii PAM 55	Firmicutes
NZ_CP007172_2_8	Listeria phage A006	1	91	32/35	Listeria ivanovii WSLC3009 GCF_000565155	Firmicutes
NZ_CP007172_2_8	Listeria phage A118	1	91	32/35	Listeria ivanovii WSLC3009 GCF_000565155	Firmicutes
NZ_CP009577_2_8	Listeria phage A006	1	91	32/35	Listeria ivanovii subsp. ivanovii GCF_000763515	Firmicutes
NZ_CP009577_2_8	Listeria phage A118	1	91	32/35	Listeria ivanovii subsp. ivanovii GCF_000763515	Firmicutes
NC_003869_2_19	Streptococcus phage Javan443	2	90	27/30	Thermoanaerobacter tengcongensis MB4	Firmicutes
NC_016011_2_6	Listeria phage PSU-VKH-LP040	1	90	27/30	Listeria ivanovii subsp. ivanovii PAM 55	Firmicutes
NZ_CP009577_2_8	Listeria phage vB_LmoS_293	1	90	27/30	Listeria ivanovii subsp. ivanovii GCF_000763515	Firmicutes
NZ_CP014265_7_21	Streptococcus phage CHPC1247	1	90	26/29	Methanobrevibacter olleyae YLM1 GCF_001563245	Archea
NC_003106_8_95	Streptococcus phage Javan247	1	90	26/29	Sulfolobus tokodaii str. 7	Archea
NC_003869_2_19	Lactococcus prophage bIL309	1	90	28/31	Thermoanaerobacter tengcongensis MB4	Firmicutes
NC_016011_2_6	Listeria phage vB_LmoS_188	1	90	27/30	Listeria ivanovii subsp. ivanovii PAM 55	Firmicutes
NC_016011_2_6	Listeria phage vB_LmoS_293	1	90	27/30	Listeria ivanovii subsp. ivanovii PAM 55	Firmicutes
NZ_CP007172_2_8	Listeria phage PSU-VKH-LP040	1	90	27/30	Listeria ivanovii WSLC3009 GCF_000565155	Firmicutes
NZ_CP007172_2_8	Listeria phage vB_LmoS_188	1	90	27/30	Listeria ivanovii WSLC3009 GCF_000565155	Firmicutes
NZ_CP007172_2_8	Listeria phage vB_LmoS_293	1	90	27/30	Listeria ivanovii WSLC3009 GCF_000565155	Firmicutes
NZ_CP009577_2_8	Listeria phage PSU-VKH-LP040	1	90	27/30	Listeria ivanovii subsp. ivanovii GCF_000763515	Firmicutes
NZ_CP009577_2_8	Listeria phage vB_LmoS_188	1	90	27/30	Listeria ivanovii subsp. ivanovii GCF_000763515	Firmicutes
NZ_CP014265_7_21	Streptococcus phage CHPC1042	1	90	26/29	Methanobrevibacter olleyae YLM1 GCF_001563245	Archea
NC_021281_1_22	Streptococcus phage Javan420	1	89	25/28	Fusobacterium nucleatum subsp. animalis 4_8	Bacteria/Fusobacteriales
NZ_CP003987_3_12	Bacillus phage Ray17	1	89	25/28	Streptomyces sp. 769 GCF_000816025	Firmicutes
NC_014721_3_59	Paenibacillus phage Lucielle	7	87	27/31	Caldicellulosiruptor kristjanssonii 177R1B	Firmicutes
NC_009089_11_6	Staphylococcus phage 23MRA	1	85	29/34	Clostridium difficile 630	Firmicutes
NZ_LN614756_11_6	Staphylococcus phage 23MRA	1	85	29/34	Clostridioides difficile GCF_000953275	Firmicutes
NZ_CP010905_11_6	Staphylococcus phage 23MRA	1	85	29/34	Clostridioides difficile 630 GCF_000932055	Firmicutes
NZ_CP019870_9_11	Staphylococcus phage 23MRA	1	85	29/34	Clostridioides difficile GCF_002007885	Firmicutes
Bet protein

## Sheet: Rad52-22
spacer	ssap match	no. of phages with identical ssap sequences	identity (%)	homology	source organism	phylum
NZ_CP011304_21_50	Lactococcus phage proPhi1	2	92	22/24	Microcystis aeruginosa NIES-2549 GCF_000981785	cyanobacteria				SSAP	spacers	cyanobacteria
NZ_CP012375_20_50	Lactococcus phage proPhi1	2	92	22/24	Microcystis aeruginosa NIES-2481 GCF_001704955	cyanobacteria			Rad52-22
NZ_CP011304_21_50	Lactococcus phage ul36	3	92	22/24	Microcystis aeruginosa NIES-2549 GCF_000981785	cyanobacteria			all	5	2
NZ_CP012375_20_50	Lactococcus phage ul36	3	92	22/24	Microcystis aeruginosa NIES-2481 GCF_001704955	cyanobacteria			homologous	0	0
									degenerated	5	2	5	2

## Sheet: RecA_spacers
spacer	ssap match	no. of phages with identical ssap sequences	identity (%)	homology	source organism	phylum
NZ_CP009687_2_45	Staphylococcus phage phiSA_BS1	1	100	22/22	Clostridium aceticum GCF_001042715	Firmicutes				SSAP	spacers	Firmicutes		Archea		Brachyspirales
NZ_CP009687_2_45	Staphylococcus phage phiSA_BS2	1	100	22/22	Clostridium aceticum GCF_001042715	Firmicutes			RecA
NC_014720_3_18	Bacillus phage vB_BsuM-Goe3	2	96	22/23	Caldicellulosiruptor kronotskyensis 2002	Firmicutes			all	16	7
NC_017275_5_13	Bacillus phage SageFayge	3	92	23/25	Sulfolobus islandicus HVE10/4	Archea			homologous	2	1	2	1
NC_017275_5_13	Bacillus phage BPS13	1	92	23/25	Sulfolobus islandicus HVE10/4	Archea			degenerated	14	6	5	3	5	1	2	1
NC_017275_5_13	Bacillus phage PPIsBest	1	92	23/25	Sulfolobus islandicus HVE10/4	Archea
NC_014150_2_41	Staphylococcus phage vB_SscM-1	2	96	22/23	Brachyspira murdochii DSM 12563	bacteria,Brachyspirales
NZ_AP012330_8_15	Lactobacillus phage Bromius	1	96	22/23	Bifidobacterium pseudocatenulatum DSM 20438 = JCM 1200 = LMG 10505 GCF_001025215	Firmicutes
NZ_AP012330_8_15	Lactobacillus phage Iacchus	2	96	22/23	Bifidobacterium pseudocatenulatum DSM 20438 = JCM 1200 = LMG 10505 GCF_001025215	Firmicutes
NZ_AP012330_8_15	Lactobacillus phage Lpa804	1	96	22/23	Bifidobacterium pseudocatenulatum DSM 20438 = JCM 1200 = LMG 10505 GCF_001025215	Firmicutes
NZ_CP019794_5	Bacillus phage W.Ph.	1	95	21/22	Paenibacillus larvae subsp. pulvifaciens GCF_002007765	Firmicutes
NZ_CP020327_2	Bacillus phage W.Ph.	1	95	21/22	Paenibacillus larvae subsp. pulvifaciens GCF_002043025	Firmicutes
NZ_CP011536_3_8	Bacillus phage vB_BmeM-Goe8	1	88	29/33	Lactobacillus fermentum 3872 GCF_000466785	Firmicutes			homologous (100%)	2	1	2	1
NC_015562_17_11	Clostridium phage phiCTP1	1	86	31/36	Methanotorris igneus Kol 5	Archea			degenerated (92%-99%)	14	6	7	4	5	1	2	1

## Sheet: identical vs degenerated
	SSAP	spacers	Firmicutes		Archea		g-proteobacteria		b-proteobacteria		e-proteobacteria		cyanobacteria		CFB group		Synergistales		Thermotogales		Deinococcales		Deferribacterales		Nitrospirales		Fusobacteria		Petrotogales		Entomoplasmatales		Brachyspirales		Aquaficales		Thermodesulfobacteriales		Leptospirales		Spirochaetales		Dictyoglomales		Chloroflexales		Streptomycales		Mycoplasmatales
DUF1071
all	67	18																					1	1
homologous	6	3											4	1					1	1			1	1
degenerated	66	15	9	5	26	2	12	5							2	1
Rad52-22
all	5	2
homologous	0	0
degenerated	5	2											5	2
Gp2.5
all	11	5
homologous	2	1	2	1
degenerated	9	4	1	1	2	1	4	1															2	1
RecA
all	16	7
homologous	2	1	2	1
degenerated	14	6	5	3	5	1																											2	1
RecT
all	64	38
homologous	14	8	14	8
degenerated	52	35	40	20	3	3	1	1	2	2	1	1	2	2															1	1					2	4									1	2	1	1
SAK
all	94	39
homologous	22	10	22	10
degenerated	77	32	49	19	9	2	2	3					4	3	9	1	2	1	1	1	4	1															1	1
ERF
all	41	24
homologous	5	5	5	5
degenerated	38	20	14	8	10	5					8	3	1	1											1	1													1	1	4	1
all	298	133
homologous	51	28
degenerated	261	114
