# Supplementary material for: Expanding Diversity of Firmicutes Single-Strand Annealing Proteins: A Putative Role of Bacteriophage-Host Arms Race
Source: Front Microbiol. 2021 Apr 20;12:644622. doi: 10.3389/fmicb.2021.644622 (PMC8093625; doi:10.3389/fmicb.2021.644622)
Supplement: Supplementary file 4 [file Data_Sheet_4.XLSX]

## Sheet: AbiK_1
origin	Accession (protein) id	Product Name	AA Seq Length	Genome	NCBI Project	strain no.	name of strain	order
plasmid	APD02875.2	RNA-directed DNA polymerase	679	Lactobacillus plantarum plasmid pMF1298-5	PRJNA301506	1	MF1298	Firmicutes	?	?	IS30 family transposase	RNA-directed DNA polymerase	RNA-directed DNA polymerase	recombinase family protein	DNA adenine methylase
shotgun sequence	WP_117519074.1	RNA-directed DNA polymerase	672	Absiella sp.	PRJNA224116	1	AM29-15	Firmicutes	none
shotgun sequence	WP_069285323.1	RNA-directed DNA polymerase	669	Aerococcus urinaeequi	PRJNA224116	1	AV208	Firmicutes	riboflavin synthase	bifunctional diaminohydroxyphosphoribosylaminopyrimidine deaminase/5-amino-6-(5-phosphoribosylamino)uracil reductase RibD	RNA-directed DNA polymerase	RNA-directed DNA polymerase	deoxyribonuclease I	methylated-DNA--[protein]-cysteine S-methyltransferase	tautomerase family protein
complete genome	WP_162363373.1	RNA-directed DNA polymerase	678	Aminipila sp.	PRJNA224116	1	CBA3637	Firmicutes	?	super-infection exclusion protein B	RNA-directed DNA polymerase	RNA-directed DNA polymerase	tyrosine-type recombinase/integrase	helix-turn-helix domain-containing protein	replication initiation factor domain-containing protein
shotgun sequence	WP_087242782.1	RNA-directed DNA polymerase	675	Anaeromassilibacillus sp.	PRJNA224116	1	An200	Firmicutes	metal ABC transporter permease	metal ABC transporter substrate-binding protein	?	RNA-directed DNA polymerase	RNA-directed DNA polymerase	alpha/beta hydrolase	helix-turn-helix transcriptional regulator
N/A	WP_177391481.1	RNA-directed DNA polymerase	685	Bacilli bacterium	PRJNA224116	1	no strain	Firmicutes	none
N/A	WP_177577960.1	RNA-directed DNA polymerase	747	Bacilli bacterium	PRJNA224116	1	no strain	Firmicutes	noneigh	noneigh	noneigh	RNA-directed DNA polymerase	?	noneigh	noneigh
shotgun sequence	WP_019743205.1	RNA-directed DNA polymerase	667	Bacillus altitudinis	PRJNA224116	2	41KF2b,S-1	Firmicutes	?	?	?	RNA-directed DNA polymerase	RNA polymerase sporulation sigma factor SigK	tetratricopeptide repeat protein	polysaccharide deacetylase family protein
shotgun sequence	WP_045513208.1	RNA-directed DNA polymerase	696	Bacillus amyloliquefaciens	PRJNA224116	1	CMW1	Firmicutes	NTP transferase domain-containing protein	XdhC family protein	FUSC family protein	RNA-directed DNA polymerase	?	23S rRNA (pseudouridine(1915)-N(3))-methyltransferase RlmH	CxxH/CxxC protein
complete genome	WP_013487761.1	RNA-directed DNA polymerase	645	Bacillus cellulosilyticus	PRJNA224116	1	DSM 2522	Firmicutes	none
complete genome	WP_000147376.1	RNA-directed DNA polymerase	667	Bacillus cereus	PRJNA224116	1	B4264	Firmicutes	none
shotgun sequence	WP_000353938.1	RNA-directed DNA polymerase	654	Bacillus cereus	PRJNA224116	1	VD166	Firmicutes	?	helix-turn-helix transcriptional regulator	helix-turn-helix transcriptional regulator	RNA-directed DNA polymerase	?	tyrosine-type recombinase/integrase	?
shotgun sequence	WP_098539384.1	RNA-directed DNA polymerase	667	Bacillus cereus	PRJNA224116	2	AFS038126,AFS080604	Firmicutes	?	?	PRK06770 family protein	RNA-directed DNA polymerase	?	?	phage major capsid protein
complete genome,shotgun sequence	WP_000837598.1	MULTISPECIES: RNA-directed DNA polymerase	637	Bacillus cereus group	PRJNA224116	6	BMB171,DLOU-Tangshan,G1-1,16-00184,BGSC 4M3,DE0100	Firmicutes	NCS2 family permease	glutamine-hydrolyzing GMP synthase	RNA-directed DNA polymerase	RNA-directed DNA polymerase	chaperonin GroEL	co-chaperone GroES	CPBP family intramembrane metalloprotease
shotgun sequence	WP_070171386.1	MULTISPECIES: RNA-directed DNA polymerase	664	Bacillus cereus group	PRJNA224116	3	MYb220,MYb212,PFAB2	Firmicutes	response regulator transcription factor	HAMP domain-containing histidine kinase	EamA family transporter	RNA-directed DNA polymerase	RNA-directed DNA polymerase	methionine--tRNA ligase	class I SAM-dependent methyltransferase
shotgun sequence	WP_098129515.1	MULTISPECIES: hypothetical protein	665	Bacillus cereus group	PRJNA224116	2	AFS027027,AFS024429	Firmicutes	DNA mismatch repair protein MutH	DNA repair protein	?	RNA-directed DNA polymerase	LacI family DNA-binding transcriptional regulator	MFS transporter	inositol 2-dehydrogenase
shotgun sequence	WP_098566969.1	MULTISPECIES: RNA-directed DNA polymerase	667	Bacillus cereus group	PRJNA224116	3	AFS054329,AFS071454,AFS082731	Firmicutes	?	?	?	RNA-directed DNA polymerase	?	HNH endonuclease	AAA family ATPase
shotgun sequence	WP_154308846.1	hypothetical protein	651	Bacillus lacus	PRJNA224116	1	KCTC 33946	Firmicutes	none
shotgun sequence	WP_186317063.1	RNA-directed DNA polymerase	637	Bacillus megaterium	PRJNA224116	1	DE0308	Firmicutes	AAA family ATPase	NUDIX domain-containing protein	?	RNA-directed DNA polymerase	putative DNA binding domain-containing protein	?	ATP-binding protein
shotgun sequence	WP_002186893.1	RNA-directed DNA polymerase	667	Bacillus mycoides	PRJNA224116	1	VDM022	Firmicutes	?	phage major capsid protein	?	RNA-directed DNA polymerase	?	DUF3884 family protein	YebC/PmpR family DNA-binding transcriptional regulator
shotgun sequence	WP_024427934.1	RNA-directed DNA polymerase	671	Bacillus safensis	PRJNA224116	1	CCMA-560	Firmicutes	NUDIX hydrolase	?	?	RNA-directed DNA polymerase	?	DUF4352 domain-containing protein	ImmA/IrrE family metallo-endopeptidase
shotgun sequence	WP_055741058.1	RNA-directed DNA polymerase	627	Bacillus shackletonii	PRJNA224116	1	LMG 18435	Firmicutes	VWA domain-containing protein	DUF4279 domain-containing protein	?	RNA-directed DNA polymerase	?	?	DnaB-like helicase C-terminal domain-containing protein
complete genome	WP_176007761.1	RNA-directed DNA polymerase	666	Bacillus sp.	PRJNA224116	1	M4U3P1	Firmicutes	helix-turn-helix domain-containing protein	?	?	RNA-directed DNA polymerase	?	tyrosine-type recombinase/integrase	MATE family efflux transporter
shotgun sequence	WP_057274167.1	RNA-directed DNA polymerase	670	Bacillus sp.	PRJNA224116	1	Soil531	Firmicutes	DUF2075 domain-containing protein	?	?	RNA-directed DNA polymerase	?	tRNA synthetase subunit beta	tRNA epoxyqueuosine(34) reductase QueG
shotgun sequence	WP_101583492.1	RNA-directed DNA polymerase	635	Bacillus sp.	PRJNA224116	1	T33-2	Firmicutes	noneigh	noneigh	noneigh	RNA-directed DNA polymerase	RNA-directed DNA polymerase	LD-carboxypeptidase	GNAT family N-acetyltransferase
shotgun sequence	WP_131887765.1	RNA-directed DNA polymerase	649	Bacillus sp.	PRJNA224116	1	CBEL-1	Firmicutes	noneigh	IS30 family transposase	?	RNA-directed DNA polymerase	YxeA family protein	noneigh	noneigh
complete genome,shotgun sequence	WP_039253217.1	RNA-directed DNA polymerase	696	Bacillus sp., Bacillus velezensis	PRJNA224116	3	Pc3,DH82,B5	Firmicutes	NTP transferase domain-containing protein	XdhC family protein	FUSC family protein	RNA-directed DNA polymerase	?	23S rRNA (pseudouridine(1915)-N(3))-methyltransferase RlmH	CxxH/CxxC protein
shotgun sequence	TDY59332.1	LOW QUALITY PROTEIN: reverse transcriptase (RNA-dependent DNA polymerase)	673	Bacillus subtilis	PRJNA346925	1	30VD-1	Firmicutes	YydG family peptide modification radical SAM enzyme	YydF family exported signaling peptide	fructose-1,6-bisphosphatase-3	reverse transcriptase (RNA-dependent DNA polymerase)	reverse transcriptase (RNA-dependent DNA polymerase)	23S rRNA (pseudouridine1915-N3)-methyltransferase	CxxH/CxxC protein (TIGR04129 family)
shotgun sequence	WP_097920397.1	RNA-directed DNA polymerase	643	Bacillus thuringiensis	PRJNA224116	3	AFS077661,AFS099505,AFS097514	Firmicutes	phosphoglucosamine mutase	glutamine--fructose-6-phosphate transaminase (isomerizing)	RNA-directed DNA polymerase	RNA-directed DNA polymerase	sensor histidine kinase	response regulator transcription factor	ABC transporter ATP-binding protein
shotgun sequence	WP_098292171.1	RNA-directed DNA polymerase	676	Bacillus thuringiensis	PRJNA224116	3	AFS002866,AFS055282,AFS071638	Firmicutes	DUF91 domain-containing protein	recombinase family protein	RNA-directed DNA polymerase	?	tyrosine-type recombinase/integrase	polyprotein	recombinase family protein
shotgun sequence	WP_098833939.1	RNA-directed DNA polymerase	667	Bacillus thuringiensis	PRJNA224116	1	AFS046081	Firmicutes	?	?	?	RNA-directed DNA polymerase	PRK06770 family protein	?	?
shotgun sequence	WP_098987269.1	RNA-directed DNA polymerase	654	Bacillus thuringiensis	PRJNA224116	1	AFS031814	Firmicutes	?	GIY-YIG nuclease family protein	?	RNA-directed DNA polymerase	?	noneigh	noneigh
shotgun sequence	WP_098000070.1	RNA-directed DNA polymerase	649	Bacillus toyonensis	PRJNA224116	3	AFS024499,AFS014939,AFS091569	Firmicutes	ABC transporter ATP-binding protein	ABC transporter permease	?	RNA-directed DNA polymerase	recombinase family protein	?	?
shotgun sequence	WP_044802333.1	RNA-directed DNA polymerase	699	Bacillus velezensis	PRJNA224116	2	SSBW-18,12B	Firmicutes	NTP transferase domain-containing protein	XdhC family protein	FUSC family protein	RNA-directed DNA polymerase	?	23S rRNA (pseudouridine(1915)-N(3))-methyltransferase RlmH	CxxH/CxxC protein
complete genome	WP_072581131.1	hypothetical protein	648	Bacillus weihaiensis	PRJNA224116	1	Alg07	Firmicutes	none
shotgun sequence	WP_098655662.1	RNA-directed DNA polymerase	676	Bacillus wiedmannii	PRJNA224116	1	AFS071466	Firmicutes	DUF3884 family protein	?	?	RNA-directed DNA polymerase	?	?	phage major capsid protein
shotgun sequence	WP_148448226.1	RNA-directed DNA polymerase	665	Balutia sp. uncultured	PRJNA224116	1	2789STDY5608848	Firmicutes	?	?	DEAD/DEAH box helicase family protein	RNA-directed DNA polymerase	RNA-directed DNA polymerase	DUF2399 domain-containing protein	?
shotgun sequence	WP_118479764.1	RNA-directed DNA polymerase	675	Butyricicoccus sp.	PRJNA224116	1	AF35-5AC	Firmicutes	?	?	?	RNA-directed DNA polymerase	transposase	IS1182 family transposase	WYL domain-containing protein
shotgun sequence	WP_026661855.1	RNA-directed DNA polymerase	667	Butyrivibrio proteoclasticus	PRJNA224116	1	FD2007	Firmicutes	metallophosphoesterase family protein	DnaJ domain-containing protein	?	RNA-directed DNA polymerase	FRG domain-containing protein	?	UvrD-helicase domain-containing protein
shotgun sequence	WP_154532640.1	hypothetical protein	656	Clostridiaceae bacterium	PRJNA561470	1	WCA-383-APC-5B	Firmicutes	helix-turn-helix transcriptional regulator	DUF1819 family protein	?	RNA-directed DNA polymerase	class I SAM-dependent methyltransferase	noneigh	noneigh
shotgun sequence	HCS75536.1	hypothetical protein	683	Clostridiales bacterium	PRJNA417962	1	UBA8185	Firmicutes	noneigh	noneigh	?	?	?	?	?
shotgun sequence	HHY78626.1	RNA-directed DNA polymerase	644	Clostridiales bacterium	PRJNA602310	1	AS04akNAM_111	Firmicutes	noneigh	noneigh	?	RNA-directed DNA polymerase	type II toxin-antitoxin system RelE/ParE family toxin	noneigh	noneigh
shotgun sequence	WP_165642910.1	RNA-directed DNA polymerase	658	Clostridium aldenense	PRJNA224116	2	MSK.1.17,MSK.1.13	Firmicutes	none
shotgun sequence	WP_080942952.1	RNA-directed DNA polymerase	681	Clostridium baratii	PRJNA224116	1	771-14	Firmicutes	50S ribosomal protein L13	30S ribosomal protein S9	RNA-directed DNA polymerase	RNA-directed DNA polymerase	?	MerR family transcriptional regulator	aldo/keto reductase
shotgun sequence	NFN19088.1	RNA-directed DNA polymerase	631	Clostridium botulinum	PRJNA517184	1	CB-K-31E	Firmicutes	YafY family transcriptional regulator	Uma2 family endonuclease	NAD-dependent protein deacylase	RNA-directed DNA polymerase	?	?	?
shotgun sequence	NFN49358.1	RNA-directed DNA polymerase	631	Clostridium botulinum	PRJNA517184	1	CB-K-32E	Firmicutes	YafY family transcriptional regulator	Uma2 family endonuclease	NAD-dependent protein deacylase	RNA-directed DNA polymerase	?	?	?
shotgun sequence	NFO11957.1	RNA-directed DNA polymerase	634	Clostridium botulinum	PRJNA517184	1	IFR 18/012	Firmicutes	tetratricopeptide repeat protein	recombinase family protein	?	RNA-directed DNA polymerase	noneigh	noneigh	noneigh
shotgun sequence	WP_070964872.1	RNA-directed DNA polymerase	649	Clostridium formicaceticum	PRJNA224116	2	ATCC 27076,DSM 92	Firmicutes	none
shotgun sequence	WP_054703304.1	RNA-directed DNA polymerase	681	Clostridium glycyrrhizinilyticum	PRJNA224116	1	JCM 13369	Firmicutes	SPFH domain-containing protein	?	?	RNA-directed DNA polymerase	DNA damage-inducible protein D	TnpV protein	?
shotgun sequence	WP_181464281.1	RNA-directed DNA polymerase	651	Clostridium perfringens	PRJNA224116	1	NCTC8449	Firmicutes	none
shotgun sequence	RHN84874.1	hypothetical protein DW649_10790	660	Coprobacillus sp.	PRJNA482748	1	AM23-2	Firmicutes	noneigh	noneigh	FAD-binding protein	?	?	?	?
shotgun sequence	CDD91744.1	uncharacterized protein BN794_00576	665	Coprobacillus sp. CAG:826	PRJEB1018	1	no strain	Firmicutes	binding-protein-dependent transport systems inner membrane component	extracellular solute-binding protein family 5	putative uncharacterized protein	uncharacterized protein	uncharacterized protein	putative uncharacterized protein	radical SAM domain protein
shotgun sequence	WP_049727473.1	RNA-directed DNA polymerase	686	Dorea sp.,Lachnospiraceae bacterium	PRJNA224116	2	D27,MGYG-HGUT-01496	Firmicutes	none
shotgun sequence	WP_161999447.1	RNA-directed DNA polymerase	695	Enterococcus asini	PRJNA224116	1	J3	Firmicutes	?	DUF2187 family protein	?	RNA-directed DNA polymerase	DeoR family transcriptional regulator	2-aminoethylphosphonate--pyruvate transaminase	aspartate aminotransferase family protein
shotgun sequence	OJG18691.1	hypothetical protein RU97_GL001309	667	Enterococcus canis	PRJNA270385	1	DSM 1702	Firmicutes	noneigh	noneigh	?	?	tRNA-dihydrouridine synthase	?	?
shotgun sequence	WP_016173381.1	RNA-directed DNA polymerase	695	Enterococcus dispar	PRJNA224116	2	ATCC 51266,DSM 6630	Firmicutes	glycoside hydrolase family 3 protein	helix-turn-helix transcriptional regulator	Tn3 family transposase	RNA-directed DNA polymerase	RNA-directed DNA polymerase	super-infection exclusion protein B	?
shotgun sequence	WP_137664951.1	hypothetical protein	695	Enterococcus sp.	PRJNA224116	1	190-7	Firmicutes	aquaporin	helix-turn-helix transcriptional regulator	zeta toxin family protein	RNA-directed DNA polymerase	RNA-directed DNA polymerase	DeoR/GlpR transcriptional regulator	galactose-6-phosphate isomerase subunit LacA
phage genome	YP_009224246.1	DNA binding protein	632	Erysipelothrix phage SE-1	PRJNA224116	1		Firmicutes	?	?	?	RNA-directed DNA polymerase	IS3 family transposase	noneigh	noneigh
shotgun sequence	WP_055238135.1	RNA-directed DNA polymerase	680	Eubacterium rectale	PRJNA224116	1	2789STDY5834968	Firmicutes	DEAD/DEAH box helicase family protein	?	?	RNA-directed DNA polymerase	DUF2971 domain-containing protein	IS256 family transposase	toll/interleukin-1 receptor domain-containing protein
shotgun sequence	WP_148884849.1	RNA-directed DNA polymerase	685	Eubacterium rectale	PRJNA561297	1	L2-21	Firmicutes	?	?	?	RNA-directed DNA polymerase	?	?	transposase family protein
shotgun sequence	WP_056062922.1	RNA-directed DNA polymerase	672	Exiguobacterium sp.	PRJNA224116	1	Leaf196	Firmicutes	3-hexulose-6-phosphate synthase	winged helix-turn-helix transcriptional regulator	GNAT family N-acetyltransferase	RNA-directed DNA polymerase	?	SsrA-binding protein SmpB	ribonuclease R
shotgun sequence	MTI47604.1	RNA-directed DNA polymerase	669	Firmicutes bacterium	PRJNA545216	1	MES8	Firmicutes	PD-(D/E)XK nuclease family protein	?	?	RNA-directed DNA polymerase	ABC transporter ATP-binding protein	noneigh	noneigh
shotgun sequence	WP_047974753.1	hypothetical protein	683	Fructobacillus sp.	PRJNA224116	1	EFB-N1	Firmicutes	Fic family protein	DEAD/DEAH box helicase family protein	site-specific DNA-methyltransferase	?	RNA-directed DNA polymerase	putative holin-like toxin	?
shotgun sequence	WP_058302033.1	RNA-directed DNA polymerase	641	Gorillibacterium timonense	PRJNA224116	2	SN4,MGYG-HGUT-01518	Firmicutes	none
shotgun sequence	MYL71361.1	hypothetical protein	706	Halobacillus litoralis	PRJNA587497	1	SL-4	Firmicutes	?	DUF2187 domain-containing protein	?	?	DeoR family transcriptional regulator	2-aminoethylphosphonate--pyruvate transaminase	aspartate aminotransferase family protein
shotgun sequence	WP_180964108.1	RNA-directed DNA polymerase	677	Haloimpatiens massiliensis	PRJNA224116	1	Mt13	Firmicutes	none
shotgun sequence	WP_132085011.1	RNA-directed DNA polymerase	665	Harryflintia acetispora	PRJNA224116	1	DSM 100433	Firmicutes	none
shotgun sequence	WP_034211866.1	RNA-directed DNA polymerase	672	Lachnoanaerobaculum sp.	PRJNA224116	1	MSX33	Firmicutes	ParB/RepB/Spo0J family partition protein	ParA family protein	?	RNA-directed DNA polymerase	?	type II toxin-antitoxin system RelE/ParE family toxin	type II toxin-antitoxin system RelB/DinJ family antitoxin
shotgun sequence	NBI61057.1	RNA-directed DNA polymerase	680	Lachnospiraceae bacterium	PRJNA486904	1	X54	Firmicutes	N-acetylmuramoyl-L-alanine amidase	holin	ATP-dependent DNA helicase RecG	RNA-directed DNA polymerase	?	Fic family protein	holin
N/A	WP_160279186.1	RNA-directed DNA polymerase	677	Lachnospiraceae bacterium	PRJNA224116	1	no strain	Firmicutes	amino acid carrier protein	small multi-drug export protein	alpha/beta hydrolase	RNA-directed DNA polymerase	?	KilA-N domain-containing protein	recombinase family protein
N/A	WP_178070915.1	RNA-directed DNA polymerase	726	Lachnospiraceae bacterium	PRJNA224116	1	no strain	Firmicutes	noneigh	noneigh	site-specific integrase	RNA-directed DNA polymerase	?	noneigh	noneigh
shotgun sequence	WP_154433233.1	hypothetical protein	672	Lachnospiraceae bacterium	PRJNA561470	1	BSM-380-WT-5A	Firmicutes	?	DUF4011 domain-containing protein	Helicase associated domain protein	RNA-directed DNA polymerase	?	DUF3427 domain-containing protein	sodium
shotgun sequence	WP_003635407.1	RNA-directed DNA polymerase	679	Lactobacillus hilgardii	PRJNA224116	2	DSM 20176,ATCC 8290	Firmicutes	IS3 family transposase	IS3 family transposase	polyphosphate kinase 2 family protein	RNA-directed DNA polymerase	maturase	peptidase M13	?
complete genome	WP_150334611.1	RNA-directed DNA polymerase	679	Lactobacillus hilgardii	PRJNA224116	1	LH500	Firmicutes	?	IS256 family transposase	DUF2971 domain-containing protein	RNA-directed DNA polymerase	?	?	DUF4145 domain-containing protein
shotgun sequence	WP_128529724.1	RNA-directed DNA polymerase	674	Lactobacillus paracasei	PRJNA224116	1	FAM22279	Firmicutes	helix-turn-helix domain-containing protein	DUF302 domain-containing protein	RNA-directed DNA polymerase	RNA-directed DNA polymerase	JAB domain-containing protein	NAD(P)-dependent alcohol dehydrogenase	PD40 domain-containing protein
shotgun sequence	WP_056977446.1	RNA-directed DNA polymerase	660	Lactobacillus senioris	PRJNA224116	2	DSM 24302=-JCM 17472,MGYG-HGUT-02361	Firmicutes	dihydroorotate oxidase	peptidylprolyl isomerase	?	RNA-directed DNA polymerase	DUF2075 domain-containing protein	DegV family protein	GNAT family N-acetyltransferase
shotgun sequence	WP_165784751.1	hypothetical protein	672	Leuconostoc suionicum	PRJNA224116	3	CECT 8486,CECT 9216,CECT 8484	Firmicutes	HD domain-containing protein	23S rRNA (uracil(1939)-C(5))-methyltransferase RlmD	RNA-directed DNA polymerase	RNA-directed DNA polymerase	?	recombinase family protein	recombinase family protein
shotgun sequence	EAF5673012.1	RNA-directed DNA polymerase	406	Listeria innocua	PRJNA212117	1	2015L-6726	Firmicutes	noneigh	noneigh	noneigh	RNA-directed DNA polymerase	RNA-directed DNA polymerase	30S ribosomal protein S9	50S ribosomal protein L13
shotgun sequence	EAH4444657.1	RNA-directed DNA polymerase	655	Listeria innocua	PRJNA248549	1	585140	Firmicutes	aldo/keto reductase	MerR family transcriptional regulator	?	RNA-directed DNA polymerase	RNA-directed DNA polymerase	30S ribosomal protein S9	?
shotgun sequence	EDO1164967.1	hypothetical protein	442	Listeria innocua	PRJNA248549	1	566152	Firmicutes	noneigh	noneigh	noneigh	?	noneigh	noneigh	noneigh
shotgun sequence	EEU8427263.1	RNA-directed DNA polymerase	269	Listeria innocua	PRJNA215355	1	FDA1126967-S100-001	Firmicutes	noneigh	noneigh	noneigh	RNA-directed DNA polymerase	noneigh	noneigh	noneigh
shotgun sequence	WP_077916482.1	RNA-directed DNA polymerase	655	Listeria innocua	PRJNA224116	9	MEZLIS26,FSL L7-0007,MOD1_LS888,FSL C2-0008,2015L-6695,2013L-5097,CFSAN03471,799110,575140	Firmicutes	sel1 repeat family protein	helix-turn-helix transcriptional regulator	?	RNA-directed DNA polymerase	noneigh	noneigh	noneigh
shotgun sequence	WP_077918133.1	RNA-directed DNA polymerase	655	Listeria innocua	PRJNA224116	4	12KSM,CFSAN045773, CDPHFDLB-FM19-00550-C,FSL S10-2132	Firmicutes	aldo/keto reductase	MerR family transcriptional regulator	?	RNA-directed DNA polymerase	RNA-directed DNA polymerase	30S ribosomal protein S9	50S ribosomal protein L13
shotgun sequence	EAC4450316.1	RNA-directed DNA polymerase	668	Listeria monocytogenes	PRJNA514290	1	TTU_456	Firmicutes	aldo/keto reductase	MerR family transcriptional regulator	?	RNA-directed DNA polymerase	noneigh	noneigh	noneigh
complete genome,shotgun sequence	WP_117788850.1	RNA-directed DNA polymerase	660	Longibaculum sp.,Coprobacillus sp.,Faecalibacillus intestinalis	PRJNA224116	8	KGMB06250,AM32-11LB,AM28-15LB,14EGH31,AF37-2,OF02-11LB, AF02-13,TF10-10	Firmicutes	replication initiation protein	helix-turn-helix transcriptional regulator	RNA-directed DNA polymerase	RNA-directed DNA polymerase	cell division protein FtsK	?	cytoplasmic protein
shotgun sequence	WP_142509329.1	RNA-directed DNA polymerase	645	Lysinibacillus sp.	PRJNA224116	1	SDF0037	Firmicutes	?	Cro/Cl family transcriptional regulator	RNA-directed DNA polymerase	?	glutamine-hydrolyzing GMP synthase	type I pantothenate kinase	GrpB family protein
shotgun sequence	WP_101042032.1	RNA-directed DNA polymerase	645	Macrococcus caseolyticus	PRJNA224116	4	5458_5_53,5799_EF381,5800_EF393a,IMD0473	Firmicutes	?	helix-turn-helix transcriptional regulator	helix-turn-helix transcriptional regulator	RNA-directed DNA polymerase	?	tyrosine-type recombinase/integrase	DNA repair protein RadC
shotgun sequence	WP_186504566.1	RNA-directed DNA polymerase	550	Megasphaera hominis	PRJNA224116	1	NSJ-59	Firmicutes	?	?	?	RNA-directed DNA polymerase	?	site-specific integrase	helix-turn-helix domain-containing protein
shotgun sequence	WP_165920994.1	RNA-directed DNA polymerase	678	Muricomes intestini	PRJNA224116	1	DSM 29489	Firmicutes	none
complete genome,shotgun sequence	WP_068651769.1	RNA-directed DNA polymerase	647	Paenibacillus antarcticus	PRJNA224116	2	KACC 11469,CECT 5836	Firmicutes	noneigh	noneigh	IS3 family transposase	RNA-directed DNA polymerase	?	?	?
shotgun sequence	WP_057585275.1	hypothetical protein	634	Paeniclostridium sordellii	PRJNA224116	1	JGS6956	Firmicutes	none
shotgun sequence	WP_084254210.1	RNA-directed DNA polymerase	679	Pediococcus parvulus	PRJNA224116	1	2.6	Firmicutes	?	?	?	RNA-directed DNA polymerase	JAB domain-containing protein	carboxymuconolactone decarboxylase family protein	YHS domain-containing protein
shotgun sequence	RHA88980.1	hypothetical protein DW914_08140	685	Roseburia inulinivorans	PRJNA482748	1	AM42-1AC	Firmicutes	?	?	?	?	DUF2971 domain-containing protein	?	?
shotgun sequence	WP_182384125.1	RNA-directed DNA polymerase	680	Roseburia inulinivorans	PRJNA224116	1	MGYG-HGUT-00271	Firmicutes	MarR family transcriptional regulator	peptidase S41	DUF1097 domain-containing protein	RNA-directed DNA polymerase	?	xanthine phosphoribosyltransferase	tetratricopeptide repeat protein
shotgun sequence	WP_092970251.1	RNA-directed DNA polymerase	662	Ruminococcaceae bacterium	PRJEB15895	1	P7	Firmicutes	?	?	RNA-directed DNA polymerase	RNA-directed DNA polymerase	DUF2779 domain-containing protein	?	?
shotgun sequence	WP_074835685.1	RNA-directed DNA polymerase	661	Ruminococcus albus	PRJNA224116	1	KH2T6	Firmicutes	AAA family ATPase	?	?	RNA-directed DNA polymerase	hut operon transcriptional regulator HutP	histidine ammonia-lyase	urocanate hydratase
shotgun sequence	RHS72506.1	hypothetical protein DW952_16260	690	Ruminococcus sp.	PRJNA482748	1	AM44-9AT	Firmicutes	DUF2726 domain-containing protein	NUDIX domain-containing protein	?	?	DeoR family transcriptional regulator	?	ATP-binding protein
shotgun sequence	WP_117878519.1	RNA-directed DNA polymerase	662	Ruminococcus sp.	PRJNA224116	1	AF21-11	Firmicutes	noneigh	noneigh	FAD-dependent oxidoreductase	RNA-directed DNA polymerase	?	?	?
shotgun sequence	WP_118123724.1	RNA-directed DNA polymerase	662	Ruminococcus sp.	PRJNA224116	1	AM43-6	Firmicutes	?	?	?	RNA-directed DNA polymerase	transposase	transposase	?
shotgun sequence	WP_086627222.1	RNA-directed DNA polymerase	672	Sedimentibacter sp.	PRJNA224116	1	SX930	Firmicutes	primosomal protein DnaI	NADPH-dependent oxidoreductase	ribosome biogenesis GTPase Der	RNA-directed DNA polymerase	RNA-directed DNA polymerase	TPM domain-containing protein	LemA family protein
shotgun sequence	WP_074600118.1	RNA-directed DNA polymerase	672	Sediminibacillus halophilus	PRJNA224116	1	CGMCC 1.6199	Firmicutes	none
shotgun sequence	WP_069816895.1	RNA-directed DNA polymerase	641	Staphylococcus equorum	PRJNA224116	2	White_SAM,BC9	Firmicutes	2,4-dienoyl-CoA reductase	YitT family protein	?	RNA-directed DNA polymerase	galactitol-1-phosphate 5-dehydrogenase	?	zinc-binding dehydrogenase
shotgun sequence	WP_117644804.1	RNA-directed DNA polymerase	695	Streptococcus anginosus	PRJNA224116	1	OM04-6BH	Firmicutes	helix-turn-helix transcriptional regulator	?	recombinase family protein	RNA-directed DNA polymerase	?	ATP-binding protein	?
complete genome,shotgun sequence	WP_003026363.1	RNA-directed DNA polymerase	660	Streptococcus anginosus,Streptococcus sp.	PRJNA224116	10	C1051,1_2_62CV,HMSC071H03,HMSC034B03,NCTC11064,OUP10,C1051,1_2_62CV,HMSC071H03,HMSC034B03,MGYG-HGUT-01362	Firmicutes	?	SH3 domain-containing protein	pyruvate oxidase	RNA-directed DNA polymerase	RNA-directed DNA polymerase	membrane protein	6-phospho-beta-glucosidase
complete genome,shotgun sequence	WP_045497792.1	RNA-directed DNA polymerase	697	Streptococcus cristatus	PRJNA224116	3	ATCC 51100,CC5A,DOBICBV2	Firmicutes	serine O-acetyltransferase	polyribonucleotide nucleotidyltransferase	RNA-directed DNA polymerase	RNA-directed DNA polymerase	oligoendopeptidase F	aquaporin	thioredoxin
shotgun sequence	WP_048765290.1	RNA-directed DNA polymerase	695	Streptococcus cristatus	PRJNA224116	2	1015_SOLI,1014_SOLI	Firmicutes	serine O-acetyltransferase	polyribonucleotide nucleotidyltransferase	RNA-directed DNA polymerase	RNA-directed DNA polymerase	oligoendopeptidase F	aquaporin	thioredoxin
shotgun sequence	WP_065956939.1	hypothetical protein	688	Streptococcus dysgalactiae	PRJNA224116	1	ASDSE_96	Firmicutes	?	?	helix-turn-helix transcriptional regulator	?	RNA-directed DNA polymerase	GNAT family N-acetyltransferase	histidine phosphatase family protein
shotgun sequence	WP_045613480.1	RNA-directed DNA polymerase	694	Streptococcus infantis	PRJNA224116	1	UC921A	Firmicutes	primosomal protein DnaI	nitroreductase family protein	ribosome biogenesis GTPase Der	RNA-directed DNA polymerase	RNA-directed DNA polymerase	TPM domain-containing protein	LemA family protein
shotgun sequence	KEQ38182.1	hypothetical protein SK137_0992	710	Streptococcus mitis	PRJNA242740	1	SK137	Firmicutes	?	?	?	?	?	small GTP-binding domain protein	NADPH-flavin oxidoreductase
shotgun sequence	WP_042750298.1	RNA-directed DNA polymerase	604	Streptococcus mitis	PRJNA224116	1	SK578	Firmicutes	mannose-6-phosphate isomerase, class I	lactoylglutathione lyase	RNA-directed DNA polymerase	RNA-directed DNA polymerase	pyruvate oxidase	heavy metal translocating P-type ATPase	cupredoxin domain-containing protein
shotgun sequence	WP_061427919.1	RNA-directed DNA polymerase	692	Streptococcus oralis	PRJNA224116	1	KLC05	Firmicutes	none
shotgun sequence	WP_081103365.1	RNA-directed DNA polymerase	706	Streptococcus oralis	PRJNA224116	1	DD27	Firmicutes	glucose-6-phosphate isomerase	5'-nucleotidase, lipoprotein e(P4) family	YmaF family protein	RNA-directed DNA polymerase	?	glutamine-hydrolyzing GMP synthase	IMP dehydrogenase
shotgun sequence	WP_084853279.1	RNA-directed DNA polymerase	695	Streptococcus oralis	PRJNA224116	1	OD_311286_11	Firmicutes	noneigh	noneigh	IS30 family transposase	RNA-directed DNA polymerase	RNA-directed DNA polymerase	helix-turn-helix domain-containing protein	FAD-dependent oxidoreductase
complete genome	WP_180833882.1	RNA-directed DNA polymerase	660	Streptococcus oralis	PRJNA224116	1	SN51445	Firmicutes	SH3 domain-containing protein	GBS Bsp-like repeat-containing protein	pyruvate oxidase	?	?	?	6-phospho-beta-glucosidase
shotgun sequence	WP_155997227.1	hypothetical protein	684	Streptococcus ruminantium	PRJNA224116	1	DTK390	Firmicutes	noneigh	noneigh	IS66 family insertion sequence element accessory protein TnpB	RNA-directed DNA polymerase	?	DMT family transporter	pyridoxamine kinase
shotgun sequence	WP_156021791.1	hypothetical protein	684	Streptococcus ruminantium	PRJNA224116	1	DTK364	Firmicutes	?	helix-turn-helix domain-containing protein	zeta toxin family protein	RNA-directed DNA polymerase	RNA-directed DNA polymerase	noneigh	noneigh
complete genome	WP_111686555.1	RNA-directed DNA polymerase	663	Streptococcus salivarius	PRJNA224116	1	NCTC7366	Firmicutes	none
shotgun sequence	WP_072074608.1	RNA-directed DNA polymerase	684	Streptococcus sanguinis	PRJNA224116	1	2908	Firmicutes	?	?	IS30 family transposase	RNA-directed DNA polymerase	RNA-directed DNA polymerase	recombinase family protein	DNA adenine methylase
shotgun sequence	RKV99079.1	RNA-directed DNA polymerase	660	Streptococcus sp.	PRJNA383868	1	bin_32	Firmicutes	noneigh	noneigh	RNA-directed DNA polymerase	RNA-directed DNA polymerase	pyruvate oxidase	noneigh	noneigh
shotgun sequence	WP_102211106.1	RNA-directed DNA polymerase	668	Streptococcus sp.	PRJNA224116	1	UMB0029	Firmicutes	?	DUF2075 domain-containing protein	nucleotide pyrophosphohydrolase	RNA-directed DNA polymerase	?	?	?
shotgun sequence	WP_180363930.1	hypothetical protein	663	Streptococcus sp.	PRJNA224116	1	HMSC066E07	Firmicutes	nucleotidyl transferase AbiEii/AbiGii toxin family protein	?	?	RNA-directed DNA polymerase	noneigh	noneigh	noneigh
shotgun sequence	WP_136628423.1	RNA-directed DNA polymerase	694	Streptococcus suis	PRJNA224116	1	WUSS425	Firmicutes	transposon-encoded TnpW family protein	recombinase family protein	?	RNA-directed DNA polymerase	DUF4368 domain-containing protein	AMP-binding protein	cupin domain-containing protein
shotgun sequence	WP_093727897.1	RNA-directed DNA polymerase	661	Terribacillus halophilus	PRJNA224116	1	DSM 21620	Firmicutes	SEC-C domain-containing protein	?	?	RNA-directed DNA polymerase	site-specific integrase	ribbon-helix-helix protein, CopG family	helix-turn-helix domain-containing protein
shotgun sequence	WP_061841120.1	RNA-directed DNA polymerase	670	Tetragenococcus halophilus	PRJNA224116	1	FBL3	Firmicutes	none
									?	?	integrase	DNA binding protein	?	?	?

## Sheet: EC30
origin	Accession (protein) id	Product Name	AA Seq Length	Genome	NCBI Project	strain no.	name of strain	coverage	Identities %	no. of identity	e-Value
complete sequence	BAU98222.1	putative reverse transcriptase	508	Staphylococcus epidermidis		1	NTUH-3553	93	36.364	192	5.42e-93
prophage sequence	CAJ43154.1	reverse transcriptase	546	Enterobacteria phage P2-EC30		1	phage P2_EC30	100	100	546	0
shotgun sequence	EAV38992.1	hypothetical protein OENOO_63023	429	Oenococcus oeni ATCC BAA-1163	PRJNA16668	1	ATCC BAA-1163	74	40.191	168	9.97e-97
shotgun sequence	EMB79944.1	reverse transcriptase	551	Streptococcus mutans 5SM3	PRJNA49779	1	5SM3	92	34.568	196	1.45e-89
shotgun sequence	ETS92255.1	RNA-directed DNA polymerase	531	Streptococcus sp. SR4	PRJNA165945	1	SR4	92	33.883	185	2.15e-89
shotgun sequence	NLL64030.1	RNA-directed DNA polymerase	561	Ruminococcaceae bacterium	PRJNA602310	1	AS21ysBPME_312	93	34.991	190	3.42e-94
shotgun sequence	NSU71510.1	RNA-directed DNA polymerase	502	Enterococcus faecalis	PRJNA604849	2	FC_0165K,FC_0764C	92	33.397	174	1.72e-90
shotgun sequence	WP_002272907.1	RNA-directed DNA polymerase	539	Streptococcus mutans	PRJNA49765	1	3SN1	89	35.155	193	8.44e-89
shotgun sequence	WP_002288229.1	RNA-directed DNA polymerase	548	Streptococcus mutans	PRJNA49811/PRJNA224116	2	M2A,11SSST2	92	34.52	194	5.23e-89
shotgun sequence	WP_002296341.1	RNA-directed DNA polymerase	539	Streptococcus mutans	PRJNA49825	1	SM6	89	35.155	193	8.53e-89
chromosome,shotgun sequence	WP_002961991.1	RNA-directed DNA polymerase	543	Streptococcus sobrinus	PRJNA179259	22	TCI-9,TCI-16,TCI-54,TCI-77,TCI-89,TCI-107,TCI-119,TCI-124,TCI-342,TCI-357,TCI-363,TCI-367,TCI-377,TCI-381,TCI-395,TCI-2,TCI-172,TCI-200,TCI-215,SL1,NCTC12279,DSM 20742 = ATCC 33478	90	32.727	180	1.23e-90
shotgun sequence	WP_019785101.1	RNA-directed DNA polymerase	543	Streptococcus sobrinus	PRJNA224116	1	TCI-355	90	32.727	180	5.16e-90
shotgun sequence	WP_019787589.1	RNA-directed DNA polymerase	543	Streptococcus sobrinus	PRJNA224116	1	TCI-374	90	34.623	179	1.15e-92
shotgun sequence	WP_032527916.1	RNA-directed DNA polymerase	547	Streptococcus mutans	PRJNA224116	1	NLML9	92	34.403	193	3.48e-90
shotgun sequence	WP_046308004.1	RNA-directed DNA polymerase	533	Lactobacillus apis	PRJNA224116/PRJNA257137	1	Hma11	94	32.965	179	2.52e-92
shotgun sequence	WP_053092070.1	RNA-directed DNA polymerase	551	Streptococcus parasanguinis	PRJNA224116	1	318_SPAR	86	33.786	174	1.11e-92
complete genome	WP_069468501.1	RNA-directed DNA polymerase	508	Lactobacillus curvatus	PRJNA341439/PRJNA224116	1	WiKim38	94	32.955	174	1.07e-91
shotgun sequence	WP_080280638.1	RNA-directed DNA polymerase	517	Oenococcus oeni	PRJNA245799	1	OM27	86	37.681	182	1.12e-102
shotgun sequence	WP_080487369.1	RNA-directed DNA polymerase	517	Oenococcus oeni	PRJNA304199	1	AWRIB670	86	37.474	181	6.85e-102
shotgun sequence	WP_099987386.1	RNA-directed DNA polymerase	507	Staphylococcus pseudintermedius	PRJNA224116/PRJNA561036/PRJNA473042	4	SP53a,2080902050011,GL004B,GL118B	93	35.283	187	3.4e-92
shotgun sequence	WP_115325093.1	RNA-directed DNA polymerase	521	Streptococcus downei	PRJEB6403	1	NCTC 11391	90	33.712	178	5.63e-91
shotgun sequence	WP_121977646.1	RNA-directed DNA polymerase	521	Lactobacillus raoultii	PRJNA224116	1	Marseille-P4006	93	33.585	178	4.99e-89
shotgun sequence	WP_135018834.1	RNA-directed DNA polymerase	517	Carnobacterium divergens	PRJNA399176	6	C18,C17,C12,C2,C1,B4,	92	35.028	186	2.78e-89
shotgun sequence	WP_152972484.1	hypothetical protein	510	Streptococcus orisasini	PRJNA224116	1	SH06	92	33.588	176	1.96e-90
complete genome, shotgun sequence	WP_159215837.1	hypothetical protein	504	Pediococcus acidilactici	PRJNA224116	2	SRCM103444, FAM20579	94	32.642	173	4.55e-89
shotgun sequence	WP_167706368.1	RNA-directed DNA polymerase	508	Staphylococcus epidermidis	PRJNA224116	1	JH	93	36.174	191	8.38e-92
complete genome	AGY81098.1	hypothetical protein Q783_01860	510	Carnobacterium inhibens subsp. gilichinskyi	PRJNA222287	1	WN1359	94	31.895	170	5.37e-84	none
plasmid	AMV61767.1/AMV66106.1	Hypothetical protein ADU69_0016	506	Pediococcus damnosus plasmid pL21532-5, Pediococcus damnosu plasmid pL21534-4	PRJNA290141	2	TMW 2.1532,TMW 2.1534	93	31.689	167	1.59e-85	none
plasmid	AMV63934.1	Hypothetical protein ADU70_0004	506	Pediococcus damnosusplasmid pL21533-6	PRJNA290141	1	TMW 2.1533	93	32	168	1.12e-86	none
complete genome	ARM72133.1	magnesium/nickel/cobalt transporter CorA	491	Listeria monocytogenes	PRJNA244955	1	XYSN	61	29.639	123	1.02e-43	none
complete genome,shotgun sequence	AUI16969.1	Reverse transcriptase (RNA-dependent DNA polymerase)	508	Enterococcus faecium	PRJNA407447	18		86	34.576	167	9.64e-86	none
complete genome	CCF03060.1	Hypothetical protein SMA_1769	581	Streptococcus macedonicus	PRJEA76965	1	ACA-DC 198	79	32.335	162	3.34e-63	none
shotgun sequence	EAA0127606.1	RNA-directed DNA polymerase	439	Listeria monocytogenes	PRJNA212117,PRJNA215355	6	PNUSAL004289,FDA554608-S015-001,FDA861107-21,PNUSAL003888,FDA1097765-S011-001,FDA1087579- S017-002	68	30.876	134	8.23e-51	noneigh	noneigh	noneigh	RNA-directed DNA polymerase	noneigh	noneigh	noneigh
shotgun sequence	EAA0173008.1	RNA-directed DNA polymerase	369	Listeria monocytogenes	PRJNA215355	1	FDA1083410-S044-007	64	32.884	122	3.4e-50	23S rRNA (adenine(2503)-C(2))-methyltransferase RlmN	AraC family transcriptional regulator	heme-degrading monooxygenase	RNA-directed DNA polymerase	noneigh	noneigh	noneigh
shotgun sequence	EAA0215193.1	RNA-directed DNA polymerase	456	Listeria monocytogenes	PRJNA215355	7	FDA1083410-S045-007,CFSAN056340,PNUSAL001918,DMG1500249,DMG1500153,DMG1500440,FDA844153-76	71	30.804	138	4.19e-53	noneigh	noneigh	noneigh	RNA-directed DNA polymerase	noneigh	noneigh	noneigh
shotgun sequence	EAC2406758.1	RNA-directed DNA polymerase	398	Listeria monocytogenes	PRJNA215355	1	CFSAN034243	54	31.921	113	6.87e-43	noneigh	noneigh	noneigh	RNA-directed DNA polymerase	noneigh	noneigh	noneigh
shotgun sequence	EAC3101780.1	RNA-directed DNA polymerase	331	Listeria monocytogenes	PRJNA212117	1	PNUSAL001431	58	32.635	109	1.57e-43	noneigh	noneigh	noneigh	RNA-directed DNA polymerase	noneigh	noneigh	noneigh
shotgun sequence	EAC3113382.1	RNA-directed DNA polymerase	486	Listeria monocytogenes	PRJNA212117,PRJNA514245	2	PNUSAL001433,DMG1500246	75	28.367	139	3.58e-44	noneigh	noneigh	noneigh	RNA-directed DNA polymerase	nitroreductase	hypothetical protein	50S ribosomal protein L32
shotgun sequence	EAC3168270.1	RNA-directed DNA polymerase	422	Listeria monocytogenes	PRJNA212117	1	PNUSAL001397	71	31.22	128	2.47e-50	noneigh	noneigh	noneigh	RNA-directed DNA polymerase	heme oxygenase IsdG	AraC family transcriptional regulator	23S rRNA (adenine(2503)-C(2))-methyltransferase RlmN
shotgun sequence	EAC3394111.1	RNA-directed DNA polymerase	587	Listeria monocytogenes	PRJNA215355	25	FLAG-03512,FLAG-09069,FLAG-04709,FDA1045858-088-001,FDA1086247-083-001,FDA1086247-084-001,FLAG-04657,FLAG-04714,FLAG-04706,FLAG-09071,FLAG-09074,FLAG-51346,FLAG-51350,FDA993604-002-001,FDA993604-001-001,FDA993605-072-004,FDA993605-073-001,FDA993605-078-001,FDA993605-091-004,FDA993605-097-004,FDA993605-104-001,FDA1047126-096-001,FDA1047126-086-001,FDA1047128-069-001,FDA993604-016-001	92	27.966	165	1.04e-54	50S ribosomal protein L32	hypothetical protein	nitroreductase	RNA-directed DNA polymerase	heme oxygenase IsdG	AraC family transcriptional regulator	23S rRNA (adenine(2503)-C(2))-methyltransferase RlmN
shotgun sequence	EAC4311311.1	RNA-directed DNA polymerase	492	Listeria monocytogenes	PRJNA215355	1	FDA844153-72	71	30.804	138	8.52e-53	noneigh	noneigh	noneigh	RNA-directed DNA polymerase	noneigh	noneigh	noneigh
shotgun sequence	EAC4334187.1	RNA-directed DNA polymerase	384	Listeria monocytogenes	PRJNA215355	1	FDA554609-9	65	32.54	123	4.07e-50	noneigh	noneigh	noneigh	RNA-directed DNA polymerase	heme-degrading monooxygenase	AraC family transcriptional regulator	23S rRNA (adenine(2503)-C(2))-methyltransferase RlmN
shotgun sequence	EAC6041602.1	RNA-directed DNA polymerase	542	Listeria monocytogenes	PRJNA215355	1	FDA1024977-S042-002	79	28.544	147	3.01e-49	noneigh	noneigh	noneigh	RNA-directed DNA polymerase	nitroreductase	hypothetical protein	50S ribosomal protein L32
shotgun sequence	EAC6150027.1	RNA-directed DNA polymerase	549	Listeria monocytogenes	PRJNA215355	1	FDA1045858-085-001	78	29.644	150	6.29e-54	noneigh	noneigh	noneigh	RNA-directed DNA polymerase	heme-degrading monooxygenase	AraC family transcriptional regulator	23S rRNA (adenine(2503)-C(2))-methyltransferase RlmN
shotgun sequence	EAC6298405.1	RNA-directed DNA polymerase	500	Listeria monocytogenes	PRJNA215355,PRJNA212117	8	FDA574830-16,FDA0966502-S064-0AR,FDA1107444-S002-006,PNUSAL006759,FSIS31902819,CFIAFB20100171,DMG1500369,FDA476983-S097	78	28.15	143	1.14e-46	50S ribosomal protein L32	hypothetical protein	nitroreductase	RNA-directed DNA polymerase	noneigh	noneigh	noneigh
shotgun sequence	EAC6314221.1	RNA-directed DNA polymerase	438	Listeria monocytogenes	PRJNA215355,PRJNA514245	2	FDA554608-21,A94348	68	30.876	134	9.02e-51	noneigh	noneigh	noneigh	RNA-directed DNA polymerase	heme-degrading monooxygenase	AraC family transcriptional regulator	23S rRNA (adenine(2503)-C(2))-methyltransferase RlmN
shotgun sequence	EAC6317449.1	RNA-directed DNA polymerase	497	Listeria monocytogenes	PRJNA215355,PRJNA514245	6	FDA554608-10,FDA1097765-S029-001,PNUSAL007433,FSIS22029053,DMG1500354,A1917	77	28.231	142	1.47e-45	noneigh	noneigh	noneigh	RNA-directed DNA polymerase	nitroreductase	hypothetical protein	50S ribosomal protein L32
shotgun sequence	EAC6372543.1	RNA-directed DNA polymerase	512	Listeria monocytogenes	PRJNA215355	1	FDA713449 4-1	79	28.544	147	1.73e-49	50S ribosomal protein L32	hypothetical protein	nitroreductase	RNA-directed DNA polymerase	noneigh	noneigh	noneigh
shotgun sequence	EAC6431501.1	RNA-directed DNA polymerase	549	Listeria monocytogenes	PRJNA215355	7	06B01495J-1,FSIS1500916,FLAG-10169,17FMEN000390,FDA1117726-S017-001,FDA476983-S014,FSIS11812467	78	29.644	150	6.29e-54	noneigh	noneigh	noneigh	RNA-directed DNA polymerase	heme oxygenase IsdG	AraC family transcriptional regulator	23S rRNA (adenine(2503)-C(2))-methyltransferase RlmN
shotgun sequence	EAC6492492.1	RNA-directed DNA polymerase	452	Listeria monocytogenes	PRJNA215355	3	FDA567465-10,CFSAN049143,FDA1103238-S067-00	71	30.804	138	3.62e-53	23S rRNA (adenine(2503)-C(2))-methyltransferase RlmN	AraC family transcriptional regulator	heme oxygenase IsdG	RNA-directed DNA polymerase	noneigh	noneigh	noneigh
shotgun sequence	EAC6546639.1	RNA-directed DNA polymerase	348	Listeria monocytogenes	PRJNA215355	1	FDA476983-S091	53	31.988	111	1.39e-41	noneigh	noneigh	noneigh	RNA-directed DNA polymerase	noneigh	noneigh	noneigh
shotgun sequence	EAC6552670.1	RNA-directed DNA polymerase	441	Listeria monocytogenes	PRJNA514245,PRJNA215355	3	FDA1051722-105-001,06B01495F-1,CFIAFB20120134	69	30.682	135	1.74e-51	noneigh	noneigh	noneigh	RNA-directed DNA polymerase	heme oxygenase IsdG	AraC family transcriptional regulator	23S rRNA (adenine(2503)-C(2))-methyltransferase RlmN
shotgun sequence	EAC7530237.1	RNA-directed DNA polymerase	487	Listeria monocytogenes	PRJNA215355	1	FLAG-86068	71	30.804	138	7.49e-53	23S rRNA (adenine(2503)-C(2))-methyltransferase RlmN	AraC family transcriptional regulator	heme oxygenase IsdG	RNA-directed DNA polymerase	noneigh	noneigh	noneigh
shotgun sequence	EAC7735836.1	RNA-directed DNA polymerase	499	Listeria monocytogenes	PRJNA215355,PRJNA212117	10	FDA1107444-S052-002,301701,FDA640332-1,PNUSAL002180,382809,FDA1097765-S030-001,OSF102946,CFIAFB20130017,DMG1500508,A31510	78	28.205	143	2.16e-46	noneigh	noneigh	noneigh	RNA-directed DNA polymerase	nitroreductase	hypothetical protein	50S ribosomal protein L32
shotgun sequence	EAC7778546.1	RNA-directed DNA polymerase	587	Listeria monocytogenes	PRJNA215355	4	FDA554859,FDA554859 15-1,FDA554859 18-1,FDA1047018-S101-006	92	27.721	163	1.02e-54	50S ribosomal protein L32	hypothetical protein	nitroreductase	RNA-directed DNA polymerase	heme oxygenase IsdG	AraC family transcriptional regulator	23S rRNA (adenine(2503)-C(2))-methyltransferase RlmN
shotgun sequence	EAC8324451.1	RNA-directed DNA polymerase	587	Listeria monocytogenes	PRJNA514286,PRJNA212117	3	PNUSAL000826,PNUSAL000828,L7-1808	92	27.966	165	1e-54	AraC family transcriptional regulator	VanZ family protein	heme oxygenase IsdG	RNA-directed DNA polymerase	nitroreductase	hypothetical protein	50S ribosomal protein L32
shotgun sequence	EAC8755767.1	RNA-directed DNA polymerase	455	Listeria monocytogenes	PRJNA215355	1	CFSAN008067	63	30.332	128	1.43e-45	noneigh	noneigh	noneigh	RNA-directed DNA polymerase	noneigh	noneigh	noneigh
shotgun sequence	EAC9500189.1	RNA-directed DNA polymerase	559	Listeria monocytogenes	PRJNA215355	1	CFSAN061613	78	29.644	150	8.89e-54	23S rRNA (adenine(2503)-C(2))-methyltransferase RlmN	AraC family transcriptional regulator	heme-degrading monooxygenase	RNA-directed DNA polymerase	noneigh	noneigh	noneigh
shotgun sequence	EAD1352679.1	RNA-directed DNA polymerase	562	Listeria monocytogenes	PRJNA215355	1	FDA888187-1-6	88	28.042	159	4.94e-51	noneigh	noneigh	noneigh	RNA-directed DNA polymerase	nitroreductase	hypothetical protein	50S ribosomal protein L32
shotgun sequence	EAD1539180.1	RNA-directed DNA polymerase	447	Listeria monocytogenes	PRJNA212117	1	PNUSAL001191	61	30.097	124	4.74e-44	noneigh	noneigh	noneigh	RNA-directed DNA polymerase	noneigh	noneigh	noneigh
shotgun sequence	EAD2940312.1	RNA-directed DNA polymerase	448	Listeria monocytogenes	PRJNA215355	2	FDA325321,FDA1107444-S029-006	70	30.649	137	1.41e-52	noneigh	noneigh	noneigh	RNA-directed DNA polymerase	noneigh	noneigh	noneigh
shotgun sequence	EAD3115964.1	RNA-directed DNA polymerase	587	Listeria monocytogenes	PRJNA212117	1	PNUSAL004427	78	30.495	154	1.5e-54	50S ribosomal protein L32	hypothetical protein	nitroreductase	RNA-directed DNA polymerase	heme-degrading monooxygenase	AraC family transcriptional regulator	23S rRNA (adenine(2503)-C(2))-methyltransferase RlmN
shotgun sequence	EAD3296403.1	RNA-directed DNA polymerase	480	Listeria monocytogenes	PRJNA212117	1	PNUSAL004496	71	30.804	138	6.38e-53	noneigh	noneigh	noneigh	RNA-directed DNA polymerase	heme-degrading monooxygenase	AraC family transcriptional regulator	23S rRNA (adenine(2503)-C(2))-methyltransferase RlmN
shotgun sequence	EAD3974978.1	RNA-directed DNA polymerase	502	Listeria monocytogenes	PRJNA215355,PRJNA212117	12		78	28.431	145	9.04e-48	50S ribosomal protein L32	hypothetical protein	nitroreductase	RNA-directed DNA polymerase	noneigh	noneigh	noneigh
shotgun sequence	EAD4277111.1	RNA-directed DNA polymerase	538	Listeria monocytogenes	PRJNA212117	1	PNUSAL004202	78	29.644	150	8.59e-54	23S rRNA (adenine(2503)-C(2))-methyltransferase RlmN	AraC family transcriptional regulator	heme-degrading monooxygenase	RNA-directed DNA polymerase	noneigh	noneigh	noneigh
shotgun sequence	EAD4307293.1	RNA-directed DNA polymerase	358	Listeria monocytogenes	PRJNA215355	1	FDA574830-13	54	31.921	113	2.45e-43	noneigh	noneigh	noneigh	RNA-directed DNA polymerase	noneigh	noneigh	noneigh
shotgun sequence	EAD4313452.1	RNA-directed DNA polymerase	321	Listeria monocytogenes	PRJNA215355	1	FDA554608-22	56	32.11	105	3.59e-41	noneigh	noneigh	noneigh	RNA-directed DNA polymerase	noneigh	noneigh	noneigh
shotgun sequence	EAD4493515.1	RNA-directed DNA polymerase	444	Listeria monocytogenes	PRJNA215355,PRJNA212117,PRJNA514245	3	A65822,FDA713432 26-C,PNUSAL002602	70	30.474	135	1.18e-51	23S rRNA (adenine(2503)-C(2))-methyltransferase RlmN	AraC family transcriptional regulator	heme oxygenase IsdG	RNA-directed DNA polymerase	noneigh	noneigh	noneigh
shotgun sequence	EAD4796507.1	RNA-directed DNA polymerase	573	Listeria monocytogenes	PRJNA215355	1	06B03472F-1	78	29.644	150	1.07e-53	noneigh	noneigh	noneigh	RNA-directed DNA polymerase	heme oxygenase IsdG	AraC family transcriptional regulator	23S rRNA (adenine(2503)-C(2))-methyltransferase RlmN
shotgun sequence	EAD4890096.1	RNA-directed DNA polymerase	343	Listeria monocytogenes	PRJNA215355	1	06B04660H-1	52	31.792	110	9.93e-42	noneigh	noneigh	noneigh	RNA-directed DNA polymerase	noneigh	noneigh	noneigh
shotgun sequence	EAD4973172.1	RNA-directed DNA polymerase	574	Listeria monocytogenes	PRJNA215355	1	FDA1095065-S049-001	91	28.007	163	8.97e-54	50S ribosomal protein L32	hypothetical protein	nitroreductase	RNA-directed DNA polymerase	noneigh	noneigh	noneigh
shotgun sequence	EAD5232098.1	RNA-directed DNA polymerase	562	Listeria monocytogenes	PRJNA215355,PRJNA212117	2	FDA556646-10,PNUSAL001432	78	29.644	150	1e-53	23S rRNA (adenine(2503)-C(2))-methyltransferase RlmN	AraC family transcriptional regulator	heme oxygenase IsdG	RNA-directed DNA polymerase	noneigh	noneigh	noneigh
shotgun sequence	EAD5253645.1	RNA-directed DNA polymerase	342	Listeria monocytogenes	PRJNA215355	1	FDA567465-12	57	32.132	107	1.34e-42	noneigh	noneigh	noneigh	RNA-directed DNA polymerase	noneigh	noneigh	noneigh
shotgun sequence	EAD5625689.1	RNA-directed DNA polymerase	446	Listeria monocytogenes	PRJNA514285	1	06B07131C-1	70	30.562	136	3.19e-52	noneigh	noneigh	noneigh	RNA-directed DNA polymerase	noneigh	noneigh	noneigh
shotgun sequence	EAD5668337.1	RNA-directed DNA polymerase	587	Listeria monocytogenes	PRJNA215355	2	FDA936115 S019-003,FSIS1504998	92	27.797	164	7.48e-54	50S ribosomal protein L32	hypothetical protein	nitroreductase	RNA-directed DNA polymerase	heme oxygenase IsdG	AraC family transcriptional regulator	23S rRNA (adenine(2503)-C(2))-methyltransferase RlmN
shotgun sequence	EAD5900713.1	RNA-directed DNA polymerase	522	Listeria monocytogenes	PRJNA215355	2	FDA1077512 S075-002,PNUSAL002953	79	28.544	147	2.9e-49	noneigh	noneigh	noneigh	RNA-directed DNA polymerase	nitroreductase	hypothetical protein	50S ribosomal protein L32
shotgun sequence	EAD6915949.1	RNA-directed DNA polymerase	407	Listeria monocytogenes	PRJNA243331,PRJNA212117	2	PNUSAL001398,CFSAN011059	71	31.22	128	2.32e-50	noneigh	noneigh	noneigh	RNA-directed DNA polymerase	noneigh	noneigh	noneigh
shotgun sequence	EAD7521564.1	RNA-directed DNA polymerase	557	Listeria monocytogenes	PRJNA212117,PRJNA514245	2	PNUSAL001406,A95133	78	29.644	150	8.76e-54	noneigh	noneigh	noneigh	RNA-directed DNA polymerase	heme oxygenase IsdG	AraC family transcriptional regulator	23S rRNA (adenine(2503)-C(2))-methyltransferase RlmN
shotgun sequence	EAD8090217.1	RNA-directed DNA polymerase	450	Listeria monocytogenes	PRJNA215355	1	CFSAN034236	71	30.804	138	2.97e-53	23S rRNA (adenine(2503)-C(2))-methyltransferase RlmN	AraC family transcriptional regulator	heme oxygenase IsdG	RNA-directed DNA polymerase	noneigh	noneigh	noneigh
shotgun sequence	EAD9125503.1	RNA-directed DNA polymerase	491	Listeria monocytogenes	PRJNA212117	1	PNUSAL001503	61	30.583	126	4.43e-44	noneigh	noneigh	noneigh	RNA-directed DNA polymerase	nitroreductase	hypothetical protein	50S ribosomal protein L32
shotgun sequence	EAD9533371.1	RNA-directed DNA polymerase	437	Listeria monocytogenes	PRJNA248549,PRJNA514292,PRJNA215355,PRJNA514245	10	TX-868396.SUB.18,MOD1-LS1127,FDA983464-S130-001,289002,438025,PHLUSALM00087,FDA1107444-S010-006,FDA1097765-S020-001,OSF102965,DMG1500357	68	30.876	134	1.2e-50	23S rRNA (adenine(2503)-C(2))-methyltransferase RlmN	AraC family transcriptional regulator	heme oxygenase IsdG	RNA-directed DNA polymerase	noneigh	noneigh	noneigh
shotgun sequence	EAE0162195.1	RNA-directed DNA polymerase	552	Listeria monocytogenes	PRJNA215355	1	CFSAN034728	79	28.544	147	4.72e-49	50S ribosomal protein L32	hypothetical protein	nitroreductase	RNA-directed DNA polymerase	noneigh	noneigh	noneigh
shotgun sequence	EAE1150213.1	RNA-directed DNA polymerase	572	Listeria monocytogenes	PRJNA215355	1	FDA668142 97-1	78	29.644	150	1.11e-53	23S rRNA (adenine(2503)-C(2))-methyltransferase RlmN	AraC family transcriptional regulator	heme oxygenase IsdG	RNA-directed DNA polymerase	noneigh	noneigh	noneigh
shotgun sequence	EAE1237573.1	RNA-directed DNA polymerase	454	Listeria monocytogenes	PRJNA215355	1	FDA656703 31-1	71	30.804	138	3.93e-53	noneigh	noneigh	noneigh	RNA-directed DNA polymerase	noneigh	noneigh	noneigh
shotgun sequence	EAE1252246.1	RNA-directed DNA polymerase	386	Listeria monocytogenes	PRJNA215355	1	FDA656703 13-1	67	32.041	124	2.71e-50	noneigh	noneigh	noneigh	RNA-directed DNA polymerase	heme oxygenase IsdG	AraC family transcriptional regulator	23S rRNA (adenine(2503)-C(2))-methyltransferase RlmN
shotgun sequence	EAE1423876.1	RNA-directed DNA polymerase	421	Listeria monocytogenes	PRJNA215355	1	CFSAN012460	64	30.353	129	1.11e-46	noneigh	noneigh	noneigh	RNA-directed DNA polymerase	noneigh	noneigh	noneigh
shotgun sequence	EAE1444974.1	RNA-directed DNA polymerase	518	Listeria monocytogenes	PRJNA215355	1	CFSAN012461	79	28.544	147	2.62e-49	50S ribosomal protein L32	hypothetical protein	nitroreductase	RNA-directed DNA polymerase	noneigh	noneigh	noneigh
shotgun sequence	EAE1457200.1	RNA-directed DNA polymerase	547	Listeria monocytogenes	PRJNA215355,PRJNA514245,PRJNA243331	9	CFSAN012467,FDA986143-S025-001,WAPHL-LIS-A00046,FDA973983-S085-001,CFSAN011054,FDA1115197 C002-001,DMG1500172,FDA554608-9,A27556	78	29.644	150	6.39e-54	23S rRNA (adenine(2503)-C(2))-methyltransferase RlmN	AraC family transcriptional regulator	heme oxygenase IsdG	RNA-directed DNA polymerase	noneigh	noneigh	noneigh
shotgun sequence	EAE2354581.1	RNA-directed DNA polymerase	525	Listeria monocytogenes	PRJNA212117	1	PNUSAL000134	79	28.544	147	2.44e-49	noneigh	noneigh	noneigh	RNA-directed DNA polymerase	nitroreductase	hypothetical protein	50S ribosomal protein L32
shotgun sequence	EAE3795955.1	RNA-directed DNA polymerase	530	Listeria monocytogenes serotype 1/2b	PRJNA215355	1	LS1322	77	29.719	148	6.22e-53	noneigh	noneigh	noneigh	RNA-directed DNA polymerase	noneigh	noneigh	noneigh
shotgun sequence	EAE3801983.1	RNA-directed DNA polymerase	552	Listeria monocytogenes serotype 1/2b	PRJNA514245,PRJNA215355	4	LS1358,CDPHFDLB-FM18-00445,CFIAFB20140105,A54212	78	29.644	150	9.17e-54	23S rRNA (adenine(2503)-C(2))-methyltransferase RlmN	AraC family transcriptional regulator	heme oxygenase IsdG	RNA-directed DNA polymerase	noneigh	noneigh	noneigh
shotgun sequence	EAE5749923.1	RNA-directed DNA polymerase	346	Listeria monocytogenes	PRJNA212117	1	PNUSAL004770	57	32.132	107	1.42e-42	noneigh	noneigh	noneigh	RNA-directed DNA polymerase	noneigh	noneigh	noneigh
shotgun sequence	EAE5855819.1	RNA-directed DNA polymerase	587	Listeria monocytogenes	PRJNA212117	2	PNUSAL004763,PNUSAL003394	92	27.966	165	9.23e-55	AraC family transcriptional regulator	VanZ family protein	heme oxygenase IsdG	RNA-directed DNA polymerase	nitroreductase	hypothetical protein	50S ribosomal protein L32
shotgun sequence	EAE6335437.1	RNA-directed DNA polymerase	545	Listeria monocytogenes	PRJNA215355	1	WAPHLLISA00047	78	29.644	150	6.42e-54	23S rRNA (adenine(2503)-C(2))-methyltransferase RlmN	AraC family transcriptional regulator	heme oxygenase IsdG	RNA-directed DNA polymerase	noneigh	noneigh	noneigh
shotgun sequence	EAE6417109.1	RNA-directed DNA polymerase	533	Listeria monocytogenes	PRJNA212117	1	PNUSAL002385	79	28.544	147	4.05e-49	noneigh	noneigh	noneigh	RNA-directed DNA polymerase	noneigh	noneigh	noneigh
shotgun sequence	EAE6702202.1	RNA-directed DNA polymerase	449	Listeria monocytogenes	PRJNA212117	1	PNUSAL002436	71	31.767	142	3e-54	23S rRNA (adenine(2503)-C(2))-methyltransferase RlmN	AraC family transcriptional regulator	heme oxygenase IsdG	RNA-directed DNA polymerase	noneigh	noneigh	noneigh
shotgun sequence	EAE7076632.1	RNA-directed DNA polymerase	490	Listeria monocytogenes	PRJNA514245,PRJNA212117,PRJNA215355	4	PNUSAL002501,PNUSAL002671,FDA1117726-S039-001,CFIAFB20110028	76	28.226	140	1.56e-44	50S ribosomal protein L32	hypothetical protein	nitroreductase	RNA-directed DNA polymerase	noneigh	noneigh	noneigh
shotgun sequence	EAE7378650.1	RNA-directed DNA polymerase	431	Listeria monocytogenes	PRJNA212117,PRJNA215355	2	PNUSAL002540,FSIS11812312	71	31.22	128	3.99e-50	noneigh	noneigh	noneigh	RNA-directed DNA polymerase	heme oxygenase IsdG	AraC family transcriptional regulator	23S rRNA (adenine(2503)-C(2))-methyltransferase RlmN
shotgun sequence	EAE7429601.1	RNA-directed DNA polymerase	557	Listeria monocytogenes	PRJNA215355	1	TX-ACF1601858	88	27.915	158	1.72e-50	50S ribosomal protein L32	hypothetical protein	nitroreductase	RNA-directed DNA polymerase	noneigh	noneigh	noneigh
shotgun sequence	EAE7838335.1	RNA-directed DNA polymerase	436	Listeria monocytogenes	PRJNA248549,PRJNA514245,PRJNA212117,PRJNA215355	4	PNUSAL002563,308867,Ulm_7,DMG1500461	68	30.876	134	1.1e-50	23S rRNA (adenine(2503)-C(2))-methyltransferase RlmN	AraC family transcriptional regulator	heme oxygenase IsdG	RNA-directed DNA polymerase	noneigh	noneigh	noneigh
shotgun sequence	EAE7872456.1	RNA-directed DNA polymerase	561	Listeria monocytogenes	PRJNA514061,PRJNA215355	2	C2004004424,FLAG-49947	78	29.644	150	9.87e-54	23S rRNA (adenine(2503)-C(2))-methyltransferase RlmN	AraC family transcriptional regulator	heme oxygenase IsdG	RNA-directed DNA polymerase	noneigh	noneigh	noneigh
shotgun sequence	EAE8024928.1	RNA-directed DNA polymerase	472	Listeria monocytogenes	PRJNA212117,PRJNA215355	2	PNUSAL002368,FDA709873-26	71	30.804	138	4.47e-53	23S rRNA (adenine(2503)-C(2))-methyltransferase RlmN	AraC family transcriptional regulator	heme oxygenase IsdG	RNA-directed DNA polymerase	noneigh	noneigh	noneigh
shotgun sequence	EAE8446817.1	RNA-directed DNA polymerase	398	Listeria monocytogenes	PRJNA215355	1	CFSAN056348	67	31.877	124	2.68e-50	23S rRNA (adenine(2503)-C(2))-methyltransferase RlmN	AraC family transcriptional regulator	heme oxygenase IsdG	RNA-directed DNA polymerase	noneigh	noneigh	noneigh
shotgun sequence	EAE8458601.1	RNA-directed DNA polymerase	586	Listeria monocytogenes	PRJNA514245,PRJNA212117,PRJNA215355	3	CFSAN056338,PNUSAL005999,DMG1500486	92	27.966	165	1.07e-54	50S ribosomal protein L32	hypothetical protein	nitroreductase	RNA-directed DNA polymerase	noneigh	noneigh	noneigh
shotgun sequence	EAE8687243.1	RNA-directed DNA polymerase	496	Listeria monocytogenes	PRJNA514245,PRJNA215355	4	FDA0964468-S022-001,Ulm_6,DMG1500387,A80193	77	28.231	142	1.73e-45	50S ribosomal protein L32	hypothetical protein	nitroreductase	RNA-directed DNA polymerase	noneigh	noneigh	noneigh
shotgun sequence	EAE8757527.1	RNA-directed DNA polymerase	558	Listeria monocytogenes	PRJNA212117	1	PNUSAL002670	78	29.644	150	9.77e-54	none
shotgun sequence	EAE8975114.1	RNA-directed DNA polymerase	587	Listeria monocytogenes	PRJNA212117	1	PNUSAL002714	92	27.797	164	2.2e-53	none
shotgun sequence	EAE9048988.1	RNA-directed DNA polymerase	472	Listeria monocytogenes	PRJNA212117	1	PNUSAL002728	65	30.626	132	1.2e-48	none
shotgun sequence	EAF0615177.1	RNA-directed DNA polymerase	360	Listeria monocytogenes	PRJNA215355	1	FDA986143-S026-001	56	31.593	115	2.09e-44	none
shotgun sequence	EAF0711354.1	RNA-directed DNA polymerase	529	Listeria monocytogenes	PRJNA215355	2	FDA983464-S185-001,CFSAN046251	78	29.644	150	6.52e-54	none
shotgun sequence	EAF0718584.1	RNA-directed DNA polymerase	477	Listeria monocytogenes	PRJNA215355	1	FDA983464-S135-001	64	30.353	129	2.24e-46	none
shotgun sequence	EAF0724626.1	RNA-directed DNA polymerase	554	Listeria monocytogenes	PRJNA215355	1	FDA983464-S184-001	78	29.644	150	1.54e-53	none
shotgun sequence	EAF0816004.1	RNA-directed DNA polymerase	494	Listeria monocytogenes	PRJNA215355	2	FDA983463-S069-001,FDA283663-C001-001	77	28.429	143	1e-44	none
shotgun sequence	EAF1242842.1	RNA-directed DNA polymerase	541	Listeria monocytogenes	PRJNA215355	4	FLAG-21801,FLAG-22354,FLAG-22356,FLAG-22355	78	29.644	150	6.96e-54	none
shotgun sequence	EAF3364086.1	RNA-directed DNA polymerase	587	Listeria monocytogenes	PRJNA212117	1	PNUSAL003508	92	28.136	166	3.53e-55	none
shotgun sequence	EAF4151283.1	RNA-directed DNA polymerase	492	Listeria monocytogenes	PRJNA212117	1	PNUSAL003615	71	30.804	138	8.1e-53	none
shotgun sequence	EAF4399285.1	RNA-directed DNA polymerase	356	Listeria monocytogenes	PRJNA212117	1	PNUSAL003659	55	31.944	115	1.01e-44	none
shotgun sequence	EAF4944923.1	RNA-directed DNA polymerase	513	Listeria monocytogenes	PRJNA215355	1	FDA532666 11 A	78	29.644	150	4.59e-54	none
shotgun sequence	EAF8117330.1	RNA-directed DNA polymerase	400	Listeria monocytogenes	PRJNA212117,PRJNA215355	2	PNUSAL002032,FDA1097765-S023-001	67	31.877	124	2.89e-50	none
shotgun sequence	EAF8739052.1	RNA-directed DNA polymerase	585	Listeria monocytogenes	PRJNA215355	3	FLAG-47722,OSF103499,OSF103603	92	27.966	165	9.11e-55	none
shotgun sequence	EAF9292164.1	RNA-directed DNA polymerase	587	Listeria monocytogenes	PRJNA514286,PRJNA215355	3	ARS-CC9282,L7-1637,CFSAN093474	92	27.966	165	1.59e-54	none
shotgun sequence	EAG0027608.1	RNA-directed DNA polymerase	578	Listeria monocytogenes	PRJNA215355	1	CFSAN048858	92	28.109	165	4.33e-55	none
shotgun sequence	EAG0073209.1	RNA-directed DNA polymerase	573	Listeria monocytogenes	PRJNA215355	2	CFSAN048876,FDA568230	91	28.007	163	8.74e-54	none
shotgun sequence	EAG0165662.1	RNA-directed DNA polymerase	418	Listeria monocytogenes	PRJNA215355	1	CFSAN048832	71	31.22	128	2.36e-50	none
shotgun sequence	EAG0684883.1	RNA-directed DNA polymerase	390	Listeria monocytogenes	PRJNA215355	1	CFSAN049125	67	31.877	124	2.37e-50	none
shotgun sequence	EAG0853838.1	RNA-directed DNA polymerase	587	Listeria monocytogenes	PRJNA641855,PRJNA215355,PRJNA212117	7	G3987,LS111,LS245,2919,3129,2904,LM115	92	28.209	167	8.34e-55	none
shotgun sequence	EAG1759869.1	RNA-directed DNA polymerase	290	Listeria monocytogenes	PRJNA212117	1	PNUSAL002276	50	33.898	100	1.73e-40	none
shotgun sequence	EAG2039165.1	RNA-directed DNA polymerase	563	Listeria monocytogenes	PRJNA215355	1	CDPHFDLB-F1606003-001	78	29.644	150	8.6e-54	none
shotgun sequence	EAG2042625.1	RNA-directed DNA polymerase	413	Listeria monocytogenes	PRJNA215355	1	CDPHFDLB-F1606003-002	71	31.22	128	3.12e-50	none
shotgun sequence	EAG2401806.1	RNA-directed DNA polymerase	587	Listeria monocytogenes	PRJNA215355	1	FDA0938081-S096-001	92	27.939	164	1.66e-54	none
shotgun sequence	EAG2451962.1	RNA-directed DNA polymerase	551	Listeria monocytogenes	PRJNA248549,PRJNA215355	3	13B02884A-1,19068,Ulm_54	78	29.644	150	7.74e-54	none
shotgun sequence	EAG2997635.1	RNA-directed DNA polymerase	501	Listeria monocytogenes	PRJNA215355	4	10B02965A-1,FDA1001491-044-003,FDA1107444-S037-005,FDA687936	78	28.291	144	4.67e-47	none
shotgun sequence	EAG3551803.1	RNA-directed DNA polymerase	587	Listeria monocytogenes	PRJNA212117	1	PNUSAL002937	92	27.966	165	1.34e-54	none
shotgun sequence	EAG3594464.1	RNA-directed DNA polymerase	577	Listeria monocytogenes	PRJNA212117	1	PNUSAL002973	92	27.939	164	3.13e-54	none
shotgun sequence	EAG3675660.1	RNA-directed DNA polymerase	510	Listeria monocytogenes	PRJNA215355	1	FDA973983-S058-001	78	29.644	150	4.16e-54	none
shotgun sequence	EAG3748361.1	RNA-directed DNA polymerase	408	Listeria monocytogenes	PRJNA215355	1	FDA973983-S084-001	71	31.22	128	2.44e-50	none
shotgun sequence	EAG3771743.1	RNA-directed DNA polymerase	429	Listeria monocytogenes	PRJNA215355	1	FDA973983-S083-001	71	31.22	128	3.35e-50	none
shotgun sequence	EAG4481155.1	RNA-directed DNA polymerase	471	Listeria monocytogenes	PRJNA215355	1	CFSAN063708	71	28.511	134	2.95e-42	none
shotgun sequence	EAG5228010.1	RNA-directed DNA polymerase	416	Listeria monocytogenes	PRJNA212117	1	PNUSAL003869	63	30.31	127	1.19e-45	none
shotgun sequence	EAG5736873.1	RNA-directed DNA polymerase	459	Listeria monocytogenes	PRJNA215355	1	FSIS11809445	71	30.804	138	3.21e-53	none
shotgun sequence	EAG5915766.1	RNA-directed DNA polymerase	485	Listeria monocytogenes	PRJNA215355	1	CDPHFDLBF11M00450	75	28.367	139	3.03e-44	none
shotgun sequence	EAG6357361.1	RNA-directed DNA polymerase	478	Listeria monocytogenes	PRJNA218587	1	FSAmonM00001	71	30.804	138	6.07e-53	none
shotgun sequence	EAG6475490.1	RNA-directed DNA polymerase	420	Listeria monocytogenes	PRJNA243331	1	CFSAN011063	71	31.22	128	3.79e-50	none
shotgun sequence	EAG7072339.1	RNA-directed DNA polymerase	376	Listeria monocytogenes	PRJNA248549	1	19069	57	31.892	118	5.22e-47	none
shotgun sequence	EAG7555874.1	RNA-directed DNA polymerase	491	Listeria monocytogenes	PRJNA514245,PRJNA248549	2	H143220856,A93571	76	28.226	140	1.6e-44	none
shotgun sequence	EAG8549681.1	RNA-directed DNA polymerase	563	Listeria monocytogenes	PRJNA368992	1	12FMFO000326	78	29.644	150	6.28e-54	none
shotgun sequence	EAG8734962.1	RNA-directed DNA polymerase	582	Listeria monocytogenes	PRJNA325243	1	NYVetLIRN-55	92	27.966	165	1.08e-54	none
shotgun sequence	EAG9181367.1	RNA-directed DNA polymerase	587	Listeria monocytogenes	PRJNA229903	1	CFSAN072440	92	27.966	165	4.29e-54	none
shotgun sequence	EAH0528250.1	RNA-directed DNA polymerase	385	Listeria monocytogenes	PRJNA248549,PRJNA514245	2	DMG1500158,282335	67	32.041	124	2.85e-50	none
shotgun sequence	EAH4220845.1	RNA-directed DNA polymerase	484	Listeria monocytogenes	PRJNA514245,PRJNA215355,PRJNA514297	3	NC_608130070,OSF103482,A40535	75	28.367	139	3.36e-44	none
shotgun sequence	EAK9768923.1	RNA-directed DNA polymerase	515	Listeria monocytogenes	PRJNA514061	1	FLAG-50160	73	29.583	142	1.26e-48	none
shotgun sequence	EAK9835108.1	RNA-directed DNA polymerase	547	Listeria monocytogenes	PRJNA514061	1	FLAG-50227	79	28.544	147	4.37e-49	none
shotgun sequence	EAO7445053.1	RNA-directed DNA polymerase	587	Listeria monocytogenes	PRJNA212117	1	PNUSAL004885	92	27.797	164	1.45e-54	none
shotgun sequence	EBA3696696.1	RNA-directed DNA polymerase	527	Listeria monocytogenes	PRJNA325243	1	NYVetLIRN-56	78	29.644	150	4.63e-54	none
shotgun sequence	ECB9520206.1	RNA-directed DNA polymerase	488	Listeria monocytogenes	PRJNA215355,PRJNA212117	5	FDA1107444-S005-006,FDA1101006 S013-006,OSF101060,PNUSAL007443,FDA476983-S074	76	28.226	140	1.25e-44	none
shotgun sequence	ECC1404159.1	RNA-directed DNA polymerase	459	Listeria monocytogenes	PRJNA514285	1	19B05142-12	63	30.496	129	5.81e-46	none
shotgun sequence	ECC2391797.1	RNA-directed DNA polymerase	357	Listeria monocytogenes	PRJNA215355	1	FDA1097765-S025-001	55	31.564	113	3.94e-43	none
shotgun sequence	ECC2399159.1	RNA-directed DNA polymerase	449	Listeria monocytogenes	PRJNA215355	1	FDA1097765-S036-001	61	30.34	125	5.83e-44	none
shotgun sequence	ECK9851629.1	RNA-directed DNA polymerase	587	Listeria monocytogenes	PRJNA215355	1	FSIS31902158	92	27.797	164	1.3e-53	none
shotgun sequence	ECQ7262435.1	RNA-directed DNA polymerase	422	Listeria monocytogenes	PRJNA215355	1	FDA1117726-S016-001	66	30.969	131	2.59e-49	none
shotgun sequence	ECR0976074.1	RNA-directed DNA polymerase	458	Listeria monocytogenes	PRJNA212117	1	PNUSAL005634	71	30.804	138	4.69e-53	none
shotgun sequence	EDE2171234.1	reverse transcriptase	507	Listeria monocytogenes	PRJNA215355	1	05B09304H-1	78	29.644	150	3.97e-54	none
shotgun sequence	EDN7336291.1	reverse transcriptase	428	Listeria monocytogenes	PRJNA215355	1	Ulm_11	71	31.22	128	3.67e-50	none
shotgun sequence	EDN7392549.1	reverse transcriptase	482	Listeria monocytogenes	PRJNA215355	1	Ulm_64	65	30.626	132	2.05e-48	none
shotgun sequence	EDN7496833.1	reverse transcriptase	528	Listeria monocytogenes	PRJNA215355	1	Ulm_8	79	28.544	147	3.17e-49	none
shotgun sequence	EDN8313368.1	reverse transcriptase	397	Listeria monocytogenes	PRJNA215355	1	OSF103450	67	31.877	124	2.39e-50	none
shotgun sequence	EDN8538847.1	reverse transcriptase	464	Listeria monocytogenes	PRJNA215355	1	OSF103475	71	30.804	138	4.07e-53	none
shotgun sequence	EDN8571821.1	reverse transcriptase	434	Listeria monocytogenes	PRJNA215355	1	OSF103476	71	31.22	128	4.38e-50	none
shotgun sequence	EDN8574806.1	reverse transcriptase	453	Listeria monocytogenes	PRJNA215355	1	OSF103477	63	30.26	128	1.33e-45	none
shotgun sequence	EDN8676446.1	reverse transcriptase	461	Listeria monocytogenes	PRJNA215355,PRJNA514245	2	OSF103480,A25967	71	30.804	138	5.26e-53	none
shotgun sequence	EDN8853487.1	reverse transcriptase	412	Listeria monocytogenes	PRJNA215355	1	OSF103561	70	31.204	127	5.3e-50	none
shotgun sequence	EDN9085954.1	RNA-directed DNA polymerase	389	Listeria monocytogenes	PRJNA215355	1	OSF103623	67	31.877	124	2.57e-50	none
shotgun sequence	EDN9353626.1	RNA-directed DNA polymerase	432	Listeria monocytogenes	PRJNA215355,PRJNA514245	3	FDA526882-13,CFIAFB20100032,CFIAFB20090082	71	31.22	128	4.38e-50	none
shotgun sequence	EDN9384440.1	RNA-directed DNA polymerase	342	Listeria monocytogenes	PRJNA215355	1	FDA622937-21	51	32.059	109	7.16e-41	none
shotgun sequence	EDO0011458.1	reverse transcriptase	465	Listeria monocytogenes	PRJNA215355	1	OSF101533	63	30.549	128	6.61e-44	none
shotgun sequence	EDO0038315.1	reverse transcriptase	528	Listeria monocytogenes	PRJNA215355	1	OSF101532	78	29.644	150	4.82e-54	none
shotgun sequence	EDO0429529.1	reverse transcriptase	438	Listeria monocytogenes	PRJNA215355	1	OSF101901	68	30.876	134	9.49e-51	none
shotgun sequence	EDO0467882.1	reverse transcriptase	343	Listeria monocytogenes	PRJNA215355	1	OSF101823	53	31.7	110	9.25e-42	none
shotgun sequence	EDO0483531.1	reverse transcriptase	544	Listeria monocytogenes	PRJNA215355	2	OSF101825,DMG1500374	78	29.644	150	6.64e-54	none
shotgun sequence	EDO1038242.1	reverse transcriptase	561	Listeria monocytogenes	PRJNA215355	1	Ulm_16	88	28.042	159	6.57e-51	none
shotgun sequence	EDO1160252.1	reverse transcriptase	587	Listeria innocua	PRJNA248549	2	376326	92	28.693	169	3.46e-55	none
shotgun sequence	EDO1236839.1	RNA-directed DNA polymerase	433	Listeria monocytogenes	PRJNA215355	1	OSF104162	68	30.876	134	9.75e-51	none
shotgun sequence	EEI69812.1	hypothetical protein HMPREF0496_2949	519	Lactobacillus brevis subsp. gravesensis	PRJNA31481	1	ATCC 27305	78	34.081	152	1.52e-81	none
shotgun sequence	EEW19845.1	magnesium/nickel/cobalt transporter CorA	488	Listeria monocytogenes	PRJNA17315,PRJNA245909	3	FSL R2-503, FSL R8-5233,FSL R8-9398	76	28.226	140	1.6e-44	none
shotgun sequence	EFQ57374.1	hypothetical protein HMPREF9176_1738	439	Streptococcus downei	PRJNA53567	1	F0415	75	35.24	154	8.32e-76	none
shotgun sequence	EGE9431425.1	RNA-directed DNA polymerase	505	Listeria monocytogenes	PRJNA464050	1	SENASICA_Li_AX42	79	28.655	147	7.16e-49	none
shotgun sequence	EHR33080.1	hypothetical protein HMPREF9703_01196	511	Dolosigranulum pigrum	PRJNA52171	1	ATCC 51524	90	33.792	172	5.12e-80	none
shotgun sequence	EJY26449.1	hypothetical protein HMPREF1354_02738	354	Enterococcus faecium	PRJNA82011	1	514	58	40.294	137	1.52e-74	none
shotgun sequence	EMB69096.1	reverse transcriptase	544	Streptococcus mutans	PRJNA49767	1	2ST1	89	34.239	189	8.88e-86	none
shotgun sequence	EMC08637.1	reverse transcriptase	539	Streptococcus mutans	PRJNA49809	1	NLML9	89	35.101	192	7.59e-88	none
shotgun sequence	EPC92921.1	Reverse transcriptase	519	Lactobacillus paracasei subsp. paracasei	PRJNA178443	1	CNCM I-4648	78	34.529	154	5.34e-85	none
shotgun sequence	EUJ39630.1	CorA	350	Brochothrix campestris	PRJNA182541	1	FSL F6-1037	59	34.706	118	5.71e-60	none
shotgun sequence	EZQ00832.1	hypothetical protein Z971_00365	509	Enterococcus faecium	PRJNA230770	1	VRE0576	85	35.062	169	3.22e-85	none
shotgun sequence	GEN92354.1	hypothetical protein TKO01_24000	543	Tetragenococcus koreensis	PRJDB6218	1	NBRC 106072	78	35.099	159	5.88e-79	none
shotgun sequence	HAA0140764.1	reverse transcriptase	578	Listeria monocytogenes	PRJNA514245	5	R18.2484,R18.1585,R18.1537,R18.1425,R18.1430	92	27.939	164	1.79e-54	none
shotgun sequence	HAA5992980.1	reverse transcriptase	587	Listeria monocytogenes	PRJNA514245	1	sam_5CAFDB7C-0501-412B-A546-773EFC394665	92	27.966	165	1.16e-54	none
shotgun sequence	HAA8941112.1	reverse transcriptase	587	Listeria monocytogenes	PRJNA514245	4	20104434,20114509,DK_016,DK_015	92	27.966	165	2.81e-54	none
shotgun sequence	HAB0386993.1	reverse transcriptase	587	Listeria monocytogenes	PRJNA514245	1	sam_A40CF09C-AF33-438D-8CDC-C6F2AE4FC66D	92	27.966	165	9.51e-55	none
shotgun sequence	HAB8013922.1	reverse transcriptase	554	Listeria monocytogenes	PRJNA514245	1	CFIAFB20130112	78	29.644	150	1.14e-53	none
shotgun sequence	HAB8564747.1	reverse transcriptase	498	Listeria monocytogenes	PRJNA514245	1	CFIAFB20100101	65	30.626	132	2.1e-48	none
shotgun sequence	HAB8566002.1	reverse transcriptase	548	Listeria monocytogenes	PRJNA514245	1	CFIAFB20100099	78	29.644	150	6.18e-54	none
shotgun sequence	HAB9763285.1	reverse transcriptase	445	Listeria monocytogenes	PRJNA514245	2	CFIAFB20090105,DMG1500382	70	30.405	135	1.02e-51	none
shotgun sequence	HAC0038276.1	reverse transcriptase	504	Listeria monocytogenes	PRJNA514245	1	CFIAFB20170001	79	28.571	146	2.56e-48	none
shotgun sequence	HAC0691739.1	reverse transcriptase	466	Listeria monocytogenes	PRJNA514245	1	CFIAFB20100169	64	30.189	128	1.07e-45	none
shotgun sequence	HAC0718837.1	reverse transcriptase	315	Listeria monocytogenes	PRJNA514245	1	CFIAFB20100168	55	32.188	103	1.48e-40	none
shotgun sequence	HAC1078293.1	reverse transcriptase	551	Listeria monocytogenes	PRJNA514245	1	CFIAFB20180195	76	29.697	147	1.84e-52	none
shotgun sequence	HAC1357384.1	reverse transcriptase	498	Listeria monocytogenes	PRJNA514245	1	DMG1500317	78	28.261	143	2.39e-46	none
shotgun sequence	HAC1366701.1	reverse transcriptase	395	Listeria monocytogenes	PRJNA514245	1	DMG1500314	56	31.88	117	1.75e-45	none
shotgun sequence	HAC1392773.1	reverse transcriptase	587	Listeria monocytogenes	PRJNA514245	1	DMG1500377	78	30.04	152	6.11e-54	none
shotgun sequence	HAC1561375.1	reverse transcriptase	296	Listeria monocytogenes	PRJNA514245	1	DMG1500509	50	33.448	97	2.76e-38	none
shotgun sequence	HAC1985866.1	reverse transcriptase	459	Listeria monocytogenes	PRJNA514245	1	DMG1500296	63	30.26	128	1.87e-45	none
shotgun sequence	HAC2185560.1	reverse transcriptase	523	Listeria monocytogenes	PRJNA514245	1	DMG1500500	79	28.544	147	2.31e-49	none
shotgun sequence	HAJ9303004.1	RNA-directed DNA polymerase	587	Listeria monocytogenes	PRJNA514245	1	2016-051842-110-01	92	27.797	164	1.16e-54	none
shotgun sequence	HAK0868649.1	RNA-directed DNA polymerase	447	Listeria monocytogenes	PRJNA514245	1	A88929	70	30.562	136	3.58e-52	none
shotgun sequence	HAK0919459.1	RNA-directed DNA polymerase	365	Listeria monocytogenes	PRJNA514245	1	A82303	56	31.781	116	5.82e-45	none
shotgun sequence	HAK0940038.1	RNA-directed DNA polymerase	554	Listeria monocytogenes	PRJNA514245	1	A48841	78	29.644	150	8.93e-54	none
shotgun sequence	HAK0966491.1	RNA-directed DNA polymerase	297	Listeria monocytogenes	PRJNA514245	1	A16984	52	33.444	101	4.32e-41	none
shotgun sequence	HAK1046662.1	RNA-directed DNA polymerase	377	Listeria monocytogenes	PRJNA514245	1	A85401	56	31.694	116	4.34e-45	none
shotgun sequence	HAK1069629.1	RNA-directed DNA polymerase	503	Listeria monocytogenes	PRJNA514245	1	A96284	77	29.681	149	7.9e-54	none
shotgun sequence	HAK1115894.1	RNA-directed DNA polymerase	373	Listeria monocytogenes	PRJNA514245	1	A39602	49	32.622	107	1.5e-40	none
shotgun sequence	HAK1139836.1	RNA-directed DNA polymerase	495	Listeria monocytogenes	PRJNA514245	1	A64682	71	30.804	138	9.22e-53	none
shotgun sequence	HAK1170076.1	RNA-directed DNA polymerase	333	Listeria monocytogenes	PRJNA514245	1	A89033	50	32.132	107	5.31e-39	none
shotgun sequence	HAK1251236.1	RNA-directed DNA polymerase	540	Listeria monocytogenes	PRJNA514245	1	A51798	78	29.644	150	6.18e-54	none
shotgun sequence	HAK1257554.1	RNA-directed DNA polymerase	526	Listeria monocytogenes	PRJNA514245	1	A17752	75	29.857	146	4.25e-51	none
shotgun sequence	HAK1298505.1	RNA-directed DNA polymerase	430	Listeria monocytogenes	PRJNA514245	1	A85302	71	31.22	128	4.03e-50	none
shotgun sequence	HAK1360285.1	RNA-directed DNA polymerase	504	Listeria monocytogenes	PRJNA514245	1	A41907	77	29.681	149	5.58e-54	none
shotgun sequence	HAK1363315.1	RNA-directed DNA polymerase	411	Listeria monocytogenes	PRJNA514245	1	A30700	71	31.22	128	2.36e-50	none
shotgun sequence	HAK1366453.1	RNA-directed DNA polymerase	393	Listeria monocytogenes	PRJNA514245	1	A82435	56	30.89	118	1.29e-41	none
shotgun sequence	HAK1401995.1	RNA-directed DNA polymerase	566	Listeria monocytogenes	PRJNA514245	1	A57803	78	29.644	150	8.87e-54	none
shotgun sequence	HAK1420377.1	RNA-directed DNA polymerase	373	Listeria monocytogenes	PRJNA514245	1	A471	54	31.921	113	2.98e-43	none
shotgun sequence	HAK1438422.1	RNA-directed DNA polymerase	489	Listeria monocytogenes	PRJNA514245	1	A96724	76	28.226	140	1.56e-44	none
shotgun sequence	HAK1499156.1	RNA-directed DNA polymerase	487	Listeria monocytogenes	PRJNA514245	1	A19953	76	28.283	140	2.47e-44	none
shotgun sequence	HAK1556926.1	RNA-directed DNA polymerase	453	Listeria monocytogenes	PRJNA514245	1	A63244	71	30.804	138	3.69e-53	none
complete genome, shotgun sequence	KAF0490582.1	hypothetical protein GBP18_05065	507	Pediococcus acidilactici	PRJNA576774,PRJNA515377	2	FAM20579,SRCM103444	94	32.642	173	8.05e-88	none
shotgun sequence	KDP19771.1	hypothetical protein EL27_04150	497	Oenococcus oeni	PRJNA245799	1	OM27	85	38.075	182	2.56e-101	none
shotgun sequence	KHK07209.1	reverse transkriptase	589	Listeria monocytogenes	PRJNA192432,PRJNA192204,PRJNA192207	3	SHL002,SHL008,SHL010	94	28.261	169	5.36e-55	none
shotgun sequence	KIU25731.1	Retron-type reverse transcriptase	511	Weissella cibaria	PRJNA268711	1	AB3b	79	34.076	153	4.58e-77	none
shotgun sequence	KRM82506.1	hypothetical protein FC35_GL001304	668	Lactobacillus coleohominis	PRJNA222257	1	DSM 14060	86	39.516	147	1.34e-69	none
shotgun sequence	MBC1452222.1	RNA-directed DNA polymerase	587	Listeria welshimeri	PRJNA561882	1	FSL L7-1612	78	29.762	150	2.02e-55	none
shotgun sequence	MCK05533.1	reverse transcriptase	506	Listeria monocytogenes	PRJNA212117	1	PNUSAL004004	77	29.681	149	5.24e-54	none
shotgun sequence	MCM28242.1	reverse transcriptase	567	Listeria monocytogenes	PRJNA212117	1	PNUSAL004066	89	28.098	161	4.06e-52	none
shotgun sequence	MCP60158.1	RNA-directed DNA polymerase	456	Listeria monocytogenes	PRJNA215355	1	FDA337326 1P	71	30.804	138	3.98e-53	none
shotgun sequence	MCR52313.1	reverse transcriptase	428	Listeria monocytogenes	PRJNA215355	1	FDA1051723-S257-001	65	30.626	132	7.36e-49	none
shotgun sequence	MCR55349.1	reverse transcriptase	324	Listeria monocytogenes	PRJNA215355	1	FDA983464-S201-001	55	32.188	103	1.49e-40	none
shotgun sequence	MCS82903.1	reverse transcriptase	440	Listeria monocytogenes	PRJNA514245,PRJNA215355	2	FDA476983-S023,A98150	68	30.876	134	1.11e-50	none
shotgun sequence	MCT85824.1	reverse transcriptase	418	Listeria monocytogenes	PRJNA215355	1	FDA476983-S057	63	30.31	127	8.98e-46	none
shotgun sequence	MCX59701.1	RNA-directed DNA polymerase	470	Listeria monocytogenes	PRJNA212117	1	PNUSAL004191	71	30.804	138	4.85e-53	none
shotgun sequence	MEQ51616.1	RNA-directed DNA polymerase	497	Listeria monocytogenes	PRJNA212117	1	PNUSAL004488	63	30.549	128	7.64e-45	none
shotgun sequence	NQP55429.1	RNA-directed DNA polymerase	589	Streptococcus suis	PRJNA628943	1	083_19A	86	32.675	182	5.85e-67	none
shotgun sequence	NTM66138.1	RNA-directed DNA polymerase	491	Enterococcus faecium	PRJNA604849	1	HC_VRE0012	79	35.56	165	1.12e-82	none
shotgun sequence	NTN43245.1	RNA-directed DNA polymerase	461	Enterococcus faecium	PRJNA604849	1	HC_VRE0160	74	37.063	159	2.03e-83	none
shotgun sequence	NTN63131.1	RNA-directed DNA polymerase	487	Enterococcus faecium	PRJNA604849	1	HC_VRE0078	79	35.56	165	4.66e-83	none
shotgun sequence	NTN68713.1	RNA-directed DNA polymerase	482	Enterococcus faecium	PRJNA604849	2	HC_VRE0083,HC_VRE0150	74	37.063	159	4.44e-83	none
shotgun sequence	NTN88145.1	RNA-directed DNA polymerase	491	Enterococcus faecium	PRJNA604849	1	HC_VRE0147	79	35.345	164	1.6e-82	none
shotgun sequence	NTO19898.1	RNA-directed DNA polymerase	491	Enterococcus faecium	PRJNA604849	1	HC_VRE0016	79	35.56	165	6.02e-83	none
shotgun sequence	NTO74704.1	RNA-directed DNA polymerase	481	Enterococcus faecium	PRJNA604849	1	HC_VRE0023	74	36.597	157	2.49e-81	none
shotgun sequence	OIM25272.1	hypothetical protein ATX61_07715	497	Oenococcus oeni	PRJNA304199	1	AWRIB670	85	37.866	181	2.07e-100	none
shotgun sequence	PNZ73423.1	hypothetical protein CD120_03485	507	Staphylococcus saprophyticus subsp. bovis	PRJNA339206	1	CCUG 38042	93	33.333	176	1.39e-79	none
shotgun sequence	PTE36954.1	hypothetical protein BUY78_08720	507	Staphylococcus equorum	PRJNA342349	1	SNUC 144	93	33.144	175	5.95e-78	none
shotgun sequence	RND90921.1	Retron-type reverse transcriptase	516	Lactobacillus paracasei	PRJNA295910	3	FAM19317,FAM6410,FAM8140	91	31.346	163	4.49e-86	none
shotgun sequence	RRG03428.1	hypothetical protein DUD34_05625	491	Lactobacillus sp.	PRJNA418244	1	LAC4	92	33.333	172	1.05e-80	none
shotgun sequence	SFQ58629.1	Reverse transcriptase (RNA-dependent DNA polymerase)	579	Streptococcus equinus	PRJEB17497	1	SI	78	32.179	158	7.75e-65	none
shotgun sequence	SFZ79089.1	Reverse transcriptase (RNA-dependent DNA polymerase)	507	Staphylococcus pasteuri	PRJEB17901	1	NFIX07	93	35.46	189	3.05e-85	none
shotgun sequence	STP28750.1	Reverse transcriptase (RNA-dependent DNA polymerase)	415	Enterococcus durans	PRJEB6403	1	NCTC8129	68	36.761	143	7.22e-72	none
shotgun sequence	TSB18293.1	RNA-directed DNA polymerase	542	Lactobacillus reuteri	PRJNA554836	1	BIO5454	86	32.47	163	3.57e-79	none
shotgun sequence	VTU48507.1	hypothetical protein	519	Lactobacillus sakei	PRJEB32716	1	AMBR8	78	34.529	154	1.12e-84	none
complete genome,shotgun sequence	WP_000359390.1	RNA-directed DNA polymerase	508	Staphylococcus argentus, Staphylococcus aureus		97		93	35.97	191	3.1e-85	none
shotgun sequence	WP_000443455.1	RNA-directed DNA polymerase	491	Staphylococcus aureus, Enterococcus faecium, Enterococcus avium		200??		79	35.56	165	6.21e-83	none
plasmid	WP_000443455.1	RNA-directed DNA polymerase	491	Enterococcus faecium plasmid p2_ISMMS_VRE9	PRJNA224116	1	ISMMS_VRE_9	79	35.56	165	6.21e-83
plasmid	WP_000443455.1	RNA-directed DNA polymerase	491	Enterococcus faecium plasmid p2_ISMMS_VRE12	PRJNA224116	1	ISMMS_VRE_12	79	35.56	165	6.21e-83
plasmid	WP_000443455.1	RNA-directed DNA polymerase	491	Enterococcus faecium plasmid pJEG040	PRJNA224116	1	Efm008	79	35.56	165	6.21e-83
plasmid	WP_000443455.1	RNA-directed DNA polymerase	491	Enterococcus faecium plasmid ISMMS_VRE11_p3	PRJNA224116	1	ISMMS_VRE_11	79	35.56	165	6.21e-83
plasmid	WP_000443455.1	RNA-directed DNA polymerase	491	Enterococcus faecium plasmid ISMMS_VRE10_p3	PRJNA224116	1	ISMMS_VRE_10	79	35.56	165	6.21e-83
plasmid	WP_000443455.1	RNA-directed DNA polymerase	491	Enterococcus faecium plasmid ISMMS_VRE8_p3	PRJNA224116	1	ISMMS_VRE_8	79	35.56	165	6.21e-83
plasmid	WP_000443455.1	RNA-directed DNA polymerase	491	Enterococcus faecium plasmid ISMMS_VRE7_p4	PRJNA224116	1	ISMMS_VRE_7	79	35.56	165	6.21e-83
plasmid	WP_000443455.1	RNA-directed DNA polymerase	491	Enterococcus faecium plasmid ISMMS_VRE5_p	PRJNA224116	1	ISMMS_VRE_5	79	35.56	165	6.21e-83
plasmid	WP_000443455.1	RNA-directed DNA polymerase	491	Enterococcus faecium plasmid ISMMS_VRE4_p4	PRJNA224116	1	ISMMS_VRE_4	79	35.56	165	6.21e-83
plasmid	WP_000443455.1	RNA-directed DNA polymerase	491	Enterococcus faecium plasmid ISMMS_VRE3_p4	PRJNA224116	1	ISMMS_VRE_3	79	35.56	165	6.21e-83
plasmid	WP_000443455.1	RNA-directed DNA polymerase	491	Enterococcus faecium plasmid ISMMS_VRE2_p1	PRJNA224116	1	ISMMS_VRE_2	79	35.56	165	6.21e-83
plasmid	WP_000443455.1	RNA-directed DNA polymerase	491	Enterococcus faecium plasmid pEfa-125gr	PRJNA224116	1	Efa-125	79	35.56	165	6.21e-83
plasmid	WP_000443455.1	RNA-directed DNA polymerase	491	Enterococcus faecium plasmid p4	PRJNA224116	1	E6975	79	35.56	165	6.21e-83
plasmid	WP_000443455.1	RNA-directed DNA polymerase	491	Enterococcus faecium isolate plasmid 5	PRJNA224116	1	E7471	79	35.56	165	6.21e-83
plasmid	WP_000443455.1	RNA-directed DNA polymerase	491	Enterococcus faecium plasmid p4	PRJNA224116	1	E7240	79	35.56	165	6.21e-83
plasmid	WP_000443455.1	RNA-directed DNA polymerase	491	Enterococcus faecium isolate plasmid 3	PRJNA224116	1	E8423	79	35.56	165	6.21e-83
plasmid	WP_000443455.1	RNA-directed DNA polymerase	491	Enterococcus faecium plasmid p4	PRJNA224116	1	E39	79	35.56	165	6.21e-83
plasmid	WP_000443455.1	RNA-directed DNA polymerase	491	Enterococcus faecium plasmid unnamed2	PRJNA224116	1	6E6	79	35.56	165	6.21e-83
plasmid	WP_000443455.1	RNA-directed DNA polymerase	491	Enterococcus faecium plasmid pHvH-V24	PRJNA224116	1	V24	79	35.56	165	6.21e-83
plasmid	WP_000443455.1	RNA-directed DNA polymerase	491	Enterococcus faecium plasmid pS177	PRJNA224116	1	S177	79	35.56	165	6.21e-83
plasmid	WP_000443455.1	RNA-directed DNA polymerase	491	Enterococcus faecium plasmid pER04120.3A.2	PRJNA224116	1	Efaecium_ER04120.3A	79	35.56	165	6.21e-83
plasmid	WP_000443455.1	RNA-directed DNA polymerase	491	Enterococcus faecium plasmid pER04462.3A.2	PRJNA224116	1	Efaecium_ER04462.3A	79	35.56	165	6.21e-83
plasmid	WP_000443455.1	RNA-directed DNA polymerase	491	Enterococcus faecium plasmid pER04484.3A.2	PRJNA224116	1	Efaecium_ER04484.3A	79	35.56	165	6.21e-83
plasmid	WP_000443455.1	RNA-directed DNA polymerase	491	Enterococcus faecium plasmid pER04526.5A.2	PRJNA224116	1	Efaecium_ER04526.5A	79	35.56	165	6.21e-83
plasmid	WP_000443455.1	RNA-directed DNA polymerase	491	Enterococcus faecium plasmid unnamed1	PRJNA224116	1	13-009	79	35.56	165	6.21e-83
plasmid	WP_000443455.1	RNA-directed DNA polymerase	491	Enterococcus faecium plasmid pRBWH1.3	PRJNA224116	1	RBWH1	79	35.56	165	6.21e-83
plasmid	WP_000443455.1	RNA-directed DNA polymerase	491	Enterococcus avium plasmid pLC055918-1	PRJNA224116	1	LC0559/18	79	35.56	165	6.21e-83
plasmid	WP_000443455.1	RNA-directed DNA polymerase	491	Enterococcus faecium plasmid pISMMS_VRE6_2	PRJNA224116	1	ISMMS_VRE_6	79	35.56	165	6.21e-83
plasmid	WP_000443455.1	RNA-directed DNA polymerase	491	Enterococcus faecium plasmid unnamed2	PRJNA224116	1	UAMSEF_01	79	35.56	165	6.21e-83
plasmid	WP_000443455.1	RNA-directed DNA polymerase	491	Enterococcus faecium plasmid unnamed2	PRJNA224116	1	UAMSEF_08	79	35.56	165	6.21e-83
plasmid	WP_000443455.1	RNA-directed DNA polymerase	491	Enterococcus faecium plasmid unnamed1	PRJNA224116	1	UAMSEF_09	79	35.56	165	6.21e-83
plasmid	WP_000443455.1	RNA-directed DNA polymerase	491	Enterococcus faecium plasmid unnamed1	PRJNA224116	1	UAMSEF_20	79	35.56	165	6.21e-83
plasmid	WP_000443455.1	RNA-directed DNA polymerase	491	Enterococcus faecium plasmid pV24-5	PRJNA224116	1	V24	79	35.56	165	6.21e-83
plasmid	WP_000443455.1	RNA-directed DNA polymerase	491	Enterococcus faecium plasmid p2	PRJNA224116	1	HOU503	79	35.56	165	6.21e-83
plasmid	WP_000443455.1	RNA-directed DNA polymerase	491	Enterococcus faecium plasmid pHVH-V1836-2	PRJNA224116	1	V1836	79	35.56	165	6.21e-83
plasmid	WP_000443455.1	RNA-directed DNA polymerase	491	Enterococcus faecium plasmid p15-307-1_04	PRJNA224116	1	15-307-1	79	35.56	165	6.21e-83
plasmid	WP_000443455.1	RNA-directed DNA polymerase	491	Enterococcus faecium plasmid pA4694_P3	PRJNA224116	1	A4694	79	35.56	165	6.21e-83
plasmid	WP_000443455.1	RNA-directed DNA polymerase	491	Enterococcus faecium plasmid pA7214_P2	PRJNA224116	1	A7214	79	35.56	165	6.21e-83
plasmid	WP_000443455.1	RNA-directed DNA polymerase	491	Enterococcus faecium plasmid pA3895_P2	PRJNA224116	1	A3895	79	35.56	165	6.21e-83
plasmid	WP_000443455.1	RNA-directed DNA polymerase	491	Enterococcus faecium plasmid pBP3378_P5	PRJNA224116	1	BP3378	79	35.56	165	6.21e-83
plasmid	WP_000443455.1	RNA-directed DNA polymerase	491	Enterococcus faecium plasmid pBP657_P2	PRJNA224116	1	BP657	79	35.56	165	6.21e-83
plasmid	WP_000443455.1	RNA-directed DNA polymerase	491	Enterococcus faecium plasmid pA15023_P2	PRJNA224116	1	A15023	79	35.56	165	6.21e-83
shotgun sequence	WP_000455484.1	RNA-directed DNA polymerase	553	Streptococcus mitis	PRJNA75129	1	SK616	92	31.194	175	7.47e-64	none
shotgun sequence	WP_002275323.1	RNA-directed DNA polymerase	540	Streptococcus mutans	PRJNA224116	7	M2A,B05Sm11,B23Sm1,B115SM-A,UAB-38,11SSST2,UAB-38	89	34.489	189	1.23e-86	none
shotgun sequence	WP_002283831.1	RNA-directed DNA polymerase	543	Streptococcus mutans	PRJNA224116	1	M21	89	34.72	192	2.94e-86	none
shotgun sequence	WP_002303539.1	RNA-directed DNA polymerase	552	Streptococcus mutans	PRJNA224116	2	2ST1,21	92	34.276	194	4.44e-87	none
shotgun sequence	WP_002305143.1	RNA-directed DNA polymerase	462	Staphylococcus aureus, Enterococcus faecium	PRJNA224116	~100		79	35.56	165	1.88e-83	none
plasmid	WP_002305143.1	RNA-directed DNA polymerase	462	Enterococcus faecium plasmid pMIS102	PRJNA224116	1	VREfm87	79	35.56	165	1.88e-83
plasmid	WP_002305143.1	RNA-directed DNA polymerase	462	Enterococcus faeciumplasmid pBUD102	PRJNA224116	1	VREfm81	79	35.56	165	1.88e-83
plasmid	WP_002305143.1	RNA-directed DNA polymerase	462	Enterococcus faecium plasmid pPEC286	PRJNA224116	1	VREfm1	79	35.56	165	1.88e-83
plasmid	AMQ98813.1	cobalt transporter	462	Enterococcus faecium plasmid unnamed3	PRJNA311738	1	ATCC 700221	79	35.56	165	1.88e-83
plasmid	WP_002305143.1	RNA-directed DNA polymerase	462	Enterococcus faecium plasmid pF856	SAMN14226249	1	no strain	79	35.56	165	1.88e-83
plasmid	WP_002305143.1	RNA-directed DNA polymerase	462	Enterococcus faecium plasmid unnamed supercont1.83	PRJNA224116	1	1,230,933	79	35.56	165	1.88e-83
shotgun sequence	WP_002348833.1	RNA-directed DNA polymerase	498	Enterococcus faecium	PRJNA224116	5	V689,513,EF_525,EF_502,V689	85	34.519	165	6.73e-85	none
chromosome 1,shotgun sequence	WP_002464583.1	RNA-directed DNA polymerase	515	Staphylococcus simiae	PRJEB6403/PRJNA59589	2	CCM 7213,NCTC13838	87	34.646	176	1.46e-84	none
complete genome,shotgun sequence	WP_003591245.1	RNA-directed DNA polymerase	513	Lactobacillus sp.,Lactobacillus paracasei		18		91	31.346	163	4.42e-86	none
complete genome,shotgun sequence	WP_003730544.1	RNA-directed DNA polymerase	587	Listeria monocytogenes		>12		78	30.495	154	1.38e-54	none
complete genome,shotgun sequence	WP_003731249.1	RNA-directed DNA polymerase	587	Listeria monocytogenes		>300		92	27.966	165	9.71e-55	none
shotgun sequence	WP_024781720.1	RNA-directed DNA polymerase	552	Streptococcus mutans	PRJNA224116	1	B111SM-A	92	34.276	194	4.35e-87	none
shotgun sequence	WP_035444634.1	RNA-directed DNA polymerase	513	Lactobacillus hilhardii, Lactobacillus brevis	PRJNA224116	2	ATCC 27305,MGYG-HGUT-01333	78	34.081	152	1.08e-81	none
shotgun sequence	WP_037550784.1	RNA-directed DNA polymerase	518	Staphylococcus sp. TE8	PRJNA224116	1	TE8	93	33.458	179	2.25e-84	none
complete genome,shotgun sequence	WP_038408549.1	RNA-directed DNA polymerase	587	Listeria ivanovii	PRJEB6403/PRJEB16545/PRJNA257575	3	WSLC 30167,ATCC 49954,NCTC12701	92	27.627	163	2.59e-54	none
shotgun sequence	WP_043940484.1	RNA-directed DNA polymerase	499	Weissella cibaria	PRJNA224116	1	AB3b	79	34.076	153	3.25e-77	none
shotgun sequence	WP_048816352.1	RNA-directed DNA polymerase	392	Streptococcus macedonicus	PRJNA224116	1	211MA	56	35.258	116	8.12e-51	none
shotgun sequence	WP_049432329.1	RNA-directed DNA polymerase	508	Staphylococcus hominis	PRJNA224116	1	1137_SHAE	93	34.535	182	2.61e-86	none
complete genome,shotgun sequence	WP_049514107.1	RNA-directed DNA polymerase	579	Streptococcus angiosus, Streptococcus sp.	PRJNA556118/PRJNA224116	3	NSJ-17,557_SANG,KS 6	79	31.526	157	2.96e-63	none
shotgun sequence	WP_051413953.1	RNA-directed DNA polymerase	523	Streptococcus sp.	PRJNA224116	1	SR4	89	34.28	181	4.69e-87	none
shotgun sequence	WP_051673291.1	MULTISPECIES: RNA-directed DNA polymerase	389	Streptococcus gallolyticus,Streptococcus macedonicus	PRJNA224116	5	679,33MO,27MV,19AS,NCTC13767	56	35.583	116	6.3e-53	none
shotgun sequence	WP_054737377.1	RNA-directed DNA polymerase	495	Lactobacillus similis	PRJNA224116	1	DSM 23365	92	32.115	167	1.25e-84	none
shotgun sequence	WP_056949864.1	RNA-directed DNA polymerase	512	Lactobacillus nasuensis	PRJNA224116	1	JCM 17158	82	33.333	156	1.43e-77	none
shotgun sequence	WP_056986453.1	RNA-directed DNA polymerase	495	Pediococcus damnosus	PRJNA224116	1	DSM 20331	92	32.115	167	9.89e-86	none
shotgun sequence	WP_057812789.1	RNA-directed DNA polymerase	495	Lactobacillus futsaii	PRJNA224116	1	JCM 17355	92	31.731	165	4.62e-84	none
complete genome sequence	WP_058621426.1	RNA-directed DNA polymerase	285	Streptococcus gallolyticus	PRJNA224116	1	ICDDRB-NRC-S1	39	37.838	84	8.23e-40	none
shotgun sequence	WP_061452802.1	RNA-directed DNA polymerase	553	Streptococcus oralis	PRJNA224116	1	DD16	92	31.261	176	1.43e-63	none
shotgun sequence	WP_065080209.1	RNA-directed DNA polymerase	513	Lactobacillus plantarum	PRJNA224116	1	TL2766	78	34.529	154	1.03e-84	none
shotgun sequence	WP_065492758.1	RNA-directed DNA polymerase	513	Lactobacillus parabuchneri	PRJNA224116	1	IPLA 11117	78	34.529	154	1.06e-83	none
shotgun sequence	WP_070777927.1	RNA-directed DNA polymerase	462	Enterococcus sp.	PRJNA224116	1	HMSC076D08	79	35.622	166	4.73e-83	none
shotgun sequence	WP_075702182.1	RNA-directed DNA polymerase	585	Listeria seeligeri	PRJNA224116	1	BCW_4759	93	28.62	170	6.61e-54	none
shotgun sequence	WP_080061831.1	RNA-directed DNA polymerase	543	Streptococcus mutans	PRJNA224116	1	5SM3	89	34.901	193	5.06e-87	none
shotgun sequence	WP_080270670.1	RNA-directed DNA polymerase	544	Streptococcus mutans	PRJNA224116	3	B13Sm1,UAB-2,UAB-11	89	34.239	189	9.36e-86	none
shotgun sequence	WP_080270875.1	RNA-directed DNA polymerase	539	Streptococcus mutans	PRJNA224116	2	B084SM-A,UAB-28	89	34.973	192	2.17e-87	none
complete genome	WP_081456622.1	RNA-directed DNA polymerase	435	Aerococcus urinae	PRJNA224116	1	ACS-120-V-Col10a	73	35.392	149	8.12e-71	none
shotgun sequence	WP_084756389.1	RNA-directed DNA polymerase	516	Staphylococcus sciuri	PRJNA224116	1	LCHXa	92	37.051	196	2.04e-95	none
complete genome	WP_086616304.1	RNA-directed DNA polymerase	548	Streptococcus mutans	PRJNA224116	1	KCOM 1054 (= ChDC YM3)	92	34.342	193	3.31e-87	none
complete genome,shotgun sequence	WP_094899324.1	RNA-directed DNA polymerase	498	Enterococcus faecium		>40		85	34.519	165	2.76e-84	none
shotgun sequence	WP_099567546.1	RNA-directed DNA polymerase	586	Streptococcus parauberis	PRJNA224116	1	FSL W6-0838	78	31.102	158	2.19e-54	none
shotgun sequence	WP_103344603.1	RNA-directed DNA polymerase	586	Streptococcus parauberis	PRJNA224116	1	Fin349	78	30.906	157	1.29e-53	none
shotgun sequence	WP_103757801.1	RNA-directed DNA polymerase	587	Listeria monocytogenes	PRJNA224116	3	CFSAN002350,PNUSAL002120,PNUSAL004079	78	30.495	154	1.51e-54	none
shotgun sequence	WP_105142623.1	hypothetical protein	545	Streptococcus suis	PRJNA224116	3	1276,324,94-2571	83	29.594	153	2.61e-61	none
shotgun sequence	WP_106388179.1	RNA-directed DNA polymerase	579	Streptococcus anginosus	PRJNA224116	2	NCTC10707,p35gc	79	31.526	157	4.33e-63	none
shotgun sequence	WP_107536224.1	RNA-directed DNA polymerase	499	Staphylococcus warneri	PRJNA224116	4	SNUC 2140,SNUC 5608,SNUC 2135,SNUC 5606	92	35.606	188	9.4e-85	none
shotgun sequence	WP_110115342.1	RNA-directed DNA polymerase	587	Listeria monocytogenes	PRJNA224116	1	LM-F-28	92	27.797	164	5.64e-54	none
shotgun sequence	WP_111853121.1	RNA-directed DNA polymerase	511	Aerococcus urinae	PRJNA224116	2	UMB3669,UMB7382	93	33.207	175	1.62e-78	none
shotgun sequence	WP_111861684.1	RNA-directed DNA polymerase	511	Aerococcus urinae	PRJNA224116	2	UMB0267,UMB8662	93	32.957	175	6.94e-78	none
shotgun sequence	WP_118897628.1	RNA-directed DNA polymerase	531	Lactobacillus bombicola	PRJNA224116	1	OCC3	93	30.474	167	4.9e-84	none
shotgun sequence	WP_119573165.1	RNA-directed DNA polymerase	507	Staphylococcus warneri	PRJNA224116	1	SNUC 3172	93	33.145	176	3.83e-82	none
shotgun sequence	WP_122048189.1	RNA-directed DNA polymerase	533	Lactobacillus sp.	PRJNA224116	1	ESL0225	93	30.657	168	6.55e-82	none
shotgun sequence	WP_123038691.1	RNA-directed DNA polymerase	498	Enterococcus faecium	PRJNA224116	1	E1298	85	34.519	165	2.76e-84	none
complete genome	WP_124007293.1	RNA-directed DNA polymerase	514	Tetragenococcus koreensis	PRJNA224116	1	KCTC 3924	75	35.16	154	1.33e-75	none
shotgun sequence	WP_127069179.1	reverse transcriptase	564	Veillonella sp.	PRJNA224116	2	3891.4	91	25.801	145	1.3e-40	none
plasmid	WP_127899903.1	RNA-directed DNA polymerase	501	Paracoccus plasmid unnamed4	PRJNA224116	1	Arc7-R13	86	30.705	148	5.76e-71	none
shotgun sequence	WP_128491653.1	RNA-directed DNA polymerase	513	Lactobacillus brevis	PRJNA224116	1	SRCM 103306	78	34.081	152	1.26e-83	none
shotgun sequence	WP_133453974.1	RNA-directed DNA polymerase	511	Macrococcus canis	PRJNA224116	1	DPC7165	93	35.593	189	1.95e-84	none
shotgun sequence	WP_135367627.1	RNA-directed DNA polymerase	513	Lactobacillus suantsaiihabitans	PRJNA224116	1	BCRC 81129	91	32.115	167	3.64e-87	none
shotgun sequence	WP_136904222.1	RNA-directed DNA polymerase	513	Lactobacillus curvatus	PRJNA224116	1	S46	78	34.529	154	4.55e-84	none
shotgun sequence	WP_138130397.1	RNA-directed DNA polymerase	513	Lactobacillus zeae	PRJNA224116	1	CRBIP24.44	91	31.939	168	8.66e-80	none
shotgun sequence	WP_140926370.1	RNA-directed DNA polymerase	495	Lactobacillus plantarum	PRJNA224116	1	YLBGNL-S7	92	31.923	166	1.58e-84	none
shotgun sequence	WP_148887359.1	RNA-directed DNA polymerase	540	Streptococcus sp.	PRJNA224116	1	Marseille-P6264	85	33.072	169	8.19e-84	none
shotgun sequence	WP_149566077.1	hypothetical protein	550	Streptococcus sanguinis	PRJNA224116	1	S28	85	32.885	171	5.51e-85	none
shotgun sequence	WP_153049505.1	hypothetical protein	490	Streptococcus suis	PRJNA224116	5	1324,1275,1267,356,355	74	29.783	137	5.48e-57	none
shotgun sequence	WP_153700917.1	hypothetical protein	508	Lactobacillus reuteri	PRJNA224116	1	L1600-1	86	30.612	150	5.48e-70	none
shotgun sequence	WP_155164507.1	hypothetical protein	550	Streptococcus salivarius	PRJNA224116	12	BIOML-A30,BIOML-A31,BIOML-A14,BIOML-A18,BIOML-A17,BIOML-A28,BIOML-A27,BIOML-A26,BIOML-A33,BIOML-A34,BIOML-A32,BIOML-A35	88	33.588	176	1.81e-87	none
complete genome,shotgun sequence	WP_155984389.1	hypothetical protein	471	Paracoccus pantotrophus	PRJNA224116	2	ACCC10489,J40	82	30.131	138	2.99e-62	none
shotgun sequence	WP_161441736.1	RNA-directed DNA polymerase	587	Listeria monocytogenes	PRJNA224116	4	41H05,41E03,DMG1500495,clinical isolate of L. monocytogenes	78	30.297	153	6.05e-54	none
shotgun sequence	WP_161498514.1	hypothetical protein	547	Streptococcus suis	PRJNA224116	1	326	83	29.594	153	2.95e-61	none
shotgun sequence	WP_165625414.1	RNA-directed DNA polymerase	462	Enterococcus faecium	PRJNA224116	1	ERV115	74	37.063	159	2.61e-83	none
shotgun sequence	WP_179959637.1	RNA-directed DNA polymerase	539	Streptococcus mutans	PRJNA224116	1	UAB-30	89	34.973	192	1.83e-87	none
shotgun sequence	WP_182281234.1	RNA-directed DNA polymerase	516	Staphylococcus schleiferi	PRJNA224116	2	M615/02/4,M31/11/1	94	35.009	188	3.32e-80	none
shotgun sequence	WP_185339890.1	RNA-directed DNA polymerase	585	Listeria seeligeri	PRJNA224116	19	FSL L7-1626,FSL L7-1467,FSL L7-1133,FSL L7-1117,FSL L7-1087,FSL L7-1081,FSL L7-1054,FSL L7-0949,FSL L7-0946,FSL L7-0912,FSL L7-0904,FSL L7-0896,FSL L7-0842,FSL L7-0191,FSL L7-1037,FSL L7-0937,FSL L7-0836,FSL L7-0724,FSL L7-1363	93	27.685	165	4.23e-50	none
shotgun sequence	WP_185375428.1	RNA-directed DNA polymerase	585	Listeria seeligeri	PRJNA224116	1	FSL L7-1465	93	27.685	165	4.54e-50	none
shotgun sequence	WP_185514845.1	RNA-directed DNA polymerase	585	Listeria seeligeri	PRJNA224116	3	FSL L7-0207,FSL L7-0185,FSL L7-0171	93	28.62	170	5.8e-54	none
	sequence highly homologous to E.coli EC30 - 1st iteration hits from psi-BLAST

## Sheet: AbiK_MAIN
origin	Accession (protein) id	Product Name	AA Seq Length	Genome	NCBI Project	strain no.	name of strain	coverage	Identities %	no. of identity	e-value
plasmid	ACZ59041.1	hypothetical protein SAP041A_008	584	Staphylococcus aureus plasmid pWBG759	PRJNA37835/PRJNA178346	1	C57S	97	50.772	296	0
plasmid	ACZ66131.1	hypothetical protein SAP042A_026	346	Staphylococcus aureus pWBG761 plasmid	GQ900474.1	1	C33S	58	54.885	191	2.68e-124
plasmid	ACZ69283.1	hypothetical protein SAP071A_027	346	Staphylococcus aureus plasmid SAP071A	PRJNA37835	1	C00704	58	55.172	192	9.7e-125
plasmid	WP_002440832.1	RNA-directed DNA polymerase	590	Staphylococcus epidermidis strain plasmid: 2	PRJNA224116	1	Se_BPH0736	99	48.5	291	1.21e-180
plasmid	WP_002440832.1/ADA80310.1/YP_006939259.1	hypothetical protein SAP108A_020/RNA-directed DNA polymerase	590	Staphylococcus epidermidis plasmid SAP108A	PRJNA37835/PRJNA178346	1	SK85	99	48.5	291	1.21e-180
plasmid	WP_002440832.1/AVC42148.1	RNA-directed DNA polymerase	590	Staphylococcus saprophyticus plasmid unnamed2	PRJNA224116/PRJNA231221	1	FDAARGOS_168	99	48.5	291	1.21e-180
plasmid	WP_002440832.1/AXE42647.1	RNA-directed DNA polymerase	590	Staphylococcus epidermidis plasmid pCSF41498_1	PRJNA478035/PRJNA224116	1	CSF41498	99	48.5	291	1.21e-180
plasmid	WP_002440832.1/QKW66183.1	RNA-directed DNA polymerase	590	Staphylococcus hominis plasmid unnamed1	PRJNA231221	1	FDAARGOS_748	99	48.5	291	1.21e-180
shotgun sequence	WP_010994039.1	hypothetical protein	590	Staphylococcus aureus	PRJNA224116	1	N37_040315	98	50.68	298	0
plasmid	WP_011117213.1	AbiK (RNA-directed DNA polymerase)	599	Lactococcus lactis, plasmid pSRQ800	PRJNA178833	1	W-1	100	100	599	0
plasmid	WP_012816657.1/PSH84597.1	hypothetical protein (DUF3047)	590	Staphylococcus aureus unlocalized plasmid	PRJNA224119	1	SCPM-O-B-8377	98	50.68	298	0
plasmid	WP_012816657.1/ACZ68501.1	hypothetical protein SAP057A_028	590	Staphylococcus aureus plasmid SAP057A	PRJNA178346	1	3049	98	50.68	298	0
plasmid	WP_012816657.1/ARF19324.1	abortive infection protein K	590	Staphylococcus aureus plasmid pETB049	KY436021	1	NRL 99/049	98	50.68	298	0
plasmid	WP_012816657.1/ARF19377.1	abortive infection protein K	590	Staphylococcus aureus strain plasmid pETB459	KY436022	1	NRL 03/459	98	50.68	298	0
plasmid	WP_012816657.1/AXJ26968.1	hypothetical protein	590	Staphylococcus aureus plasmid pPS00085.1A.1	PRJNA224116	1	78	98	50.68	298	0
plasmid	WP_012816657.1/PSH75931.1	hypothetical protein (DUF3047)	590	Staphylococcus aureus unlocalized plasmid	PRJNA224118	1	SCPM-O-B-8376	98	50.68	298	0
plasmid	WP_012816657.1/PSH92397.1	hypothetical protein (DUF3047)	590	Staphylococcus aureus unlocalized plasmid	PRJNA224120	1	SCPM-O-B-7803	98	50.68	298	0
plasmid	WP_012816657.1/PSH97607.1	hypothetical protein (DUF3047)	590	Staphylococcus aureus unlocalized plasmid	PRJNA224121	1	SCPM-O-B-8379	98	50.68	298	0
plasmid	WP_154874819.1	RNA-directed DNA polymerase	590	Staphylococcus pasteuri plasmid unnamed1	PRJNA482667/PRJNA224116	1	3C	98	50.85	299	0
plasmid	WP_172689497.1	abortive infection protein K, AbiK	590	Staphylococcus aureus plasmid pETB791	KY436024	1	NRL 13/791	98	50.51	297	0
plasmid	WP_172689512.1	abortive infection protein K	590	Staphylococcus aureus plasmid pETB797	KY436025	1	NRL 08/797	98	50.68	298	0
plasmid	WP_010994039.1/BAB78422.1/YP_008709785.1/BAO00987.1/NP_478367.1	hypothetical protein pETB_p24/abortive infection protein K)	590	Staphylococcus aureus plasmid pETB	PRJNA178791	2	TY4, TY825	98	50.68	298	0
shotgun sequence	WP_012816657.1/SUK51073.1	hypothetical protein (DUF3047)	590	Staphylococcus aureus strain	PRJNA224123/PRJNA224116	2	NCTC13434,strain Sau-3893Lar	98	50.68	298	0
plasmid (shotgun seq)	WP_106732750.1/PSH79075.1/RYJ55185.1	RNA-directed DNA polymerase	590	Staphylococcus aureus plasmid unamed1	PRJNA269675/PRJNA224116	2	SCPM-O-B-8371,SCPM-O-B-8372	98	50.68	298	0
shotgun sequence	WP_002440832.1	RNA-directed DNA polymerase	590	Staphylococcus epidermidis,Staphylococcus equi	PRJNA62351	>100 strains		99	48.5	291	1.21e-180
plasmid	WP_078104213.1	RNA-directed DNA polymerase	590	Staphylococcus aureus subsp. aureus plasmid pFRI1151m	PRJNA224116	1	FRI1151m	98	50.68	298	0	?	transcriptional regulator	type I toxin-antitoxin system Fst family toxin	RNA-directed DNA polymerase	recombinase family protein	MarR family transcriptional regulator	oxidoreductase
shotgun sequence	WP_133744914.1	RNA-directed DNA polymerase	563	Bacillus sp.	PRJNA520062	1	BK450	89	30.965	170	4.73e-59	MBL fold metallo-hydrolase	MFS transporter	winged helix-turn-helix transcriptional regulator	RNA-directed DNA polymerase	S8 family peptidase	ATP-binding protein	23S rRNA (pseudouridine(1915)-N(3))-methyltransferase RlmH
shotgun sequence	WP_134298563.1	RNA-directed DNA polymerase	597	Staphylococcus epidermidis	PRJNA526018/PRJNA224116	1	S21	98	48.98	288	5.65e-179	poly-gamma-glutamate hydrolase family protein	transposase	type I toxin-antitoxin system Fst family toxin	RNA-directed DNA polymerase	noneigh	noneigh	noneigh
plasmid	ACZ69046.1	hypothetical protein SAP058A_003	501	Staphylococcus aureus plasmid SAP058A	PRJNA37835	1	3134	82	51.324	252	2.62e-158	Cell division protein ftsK	?	?	AbiK	recombinase Sin	?
plasmid	AIU96740.1	abiK	352	Staphylococcus aureus plasmid pBU108b	KF831356.1	1	A960649	59	54.958	194	2.24e-124	BlaI	BlaR-1	BlaZ	abiK	?	?	?
complete genome	AUJ29787.1	hypothetical protein BSQ49_06020	625	Lactobacillus hordei	PRJNA343197	1	TMW 1.1822	99	44.32	277	3.45e-172	?	?	?	?	?	?	DUF4865 domain-containing protein
complete genome	AZA22269.1	hypothetical protein DQL94_09715	304	Lactobacillus helveticus	PRJNA477604	1	NWC_2_3	40	34.815	94	4.14e-38	transposase	IS66 family transposase	IS256 family transposase	?	IS256 family transposase	?	IS30 family transposase
shotgun sequence	CAC8312287.1	putative reverse transcriptase	536	Staphylococcus aureus	PRJEB13165	1	MOS136	89	50.657	270	4.82e-175	penicillinase repressor	regulatory protein BlaR1	beta-lactamase	putative reverse transcriptase	quinone oxidoreductase, YhdH/YhfP family protein	Uncharacterised protein	Uncharacterised protein
shotgun sequence	CAC8684721.1	putative reverse transcriptase	301	Staphylococcus aureus	PRJEB13165	1	MOS274	48	54.983	160	4.34e-99	noneigh	Uncharacterised protein	Uncharacterised protein	putative reverse transcriptase	putative ATP-binding protein	integrase core domain-containing protein	DNA-invertase hin
shotgun sequence	CAC8888864.1	putative reverse transcriptase	590	Staphylococcus aureus	PRJEB13165	1	MOS351	98	50.68	298	0	putative replication initiation protein Rep domain protein	Uncharacterised protein	Uncharacterised protein	putative reverse transcriptase	beta-lactamase	regulatory protein BlaR1	penicillinase repressor
shotgun sequence	CAC9422842.1	reverse transcriptase family protein	551	Staphylococcus aureus	PRJEB13165	1	C18	87	47.727	252	3.22e-169	alpha-acetolactate decarboxylase	Truncated cell surface protein map-w	hydrolase	reverse transcriptase family protein	epidermal cell differentiation inhibitor	trypsin family protein	exfoliative toxin B
shotgun sequence	CCX91688.1	putative uncharacterized protein	508	Firmicutes bacterium CAG:110	PRJEB690	1	no name	35	25.221	57	6.87e-16	noneigh	noneigh	noneigh	putative uncharacterized protein	putative uncharacterized protein	putative uncharacterized protein	putative uncharacterized protein
shotgun sequence	CCY04774.1	putative uncharacterized protein	505	Faecalibacterium sp. CAG:1138	PRJEB692	1	no name	40	26.172	67	8.36e-19	putative ATPase	putative uncharacterized protein	unknown	putative uncharacterized protein	putative ATP-dependent DNA helicase	asparagine--tRNA ligase	glycoside hydrolase family 31
shotgun sequence	CDB34757.1	putative uncharacterized protein	503	Phascolarctobacterium sp. CAG:266	PRJEB798	1	no name	47	27.742	86	2.73e-20	putative uncharacterized protein	n-6 DNA Methylase	putative specificity protein s	putative uncharacterized protein	putative uncharacterized protein	putative ATP synthase F0 A subunit	cGGC domain protein
shotgun sequence	CDC61484.1	putative uncharacterized protein	518	Clostridium sp. CAG:448	PRJEB884	1		65	24.661	109	3.36e-22	putative uncharacterized protein	protein-tyrosine-phosphatase	mutator mutT protein	putative uncharacterized protein	peptide deformylase	unknown	helix-turn-helix
complete genome	CDM14337.1	hypothetical protein SEB_01800	610	Staphylococcus epidermidis	PRJEB5186	1	PM221	98	45.743	274	1.52e-169	NAD-dependent protein deacetylase of SIR2 family	?	DNA or RNA helicase of superfamily II	?	Integrase	SSU ribosomal protein S9p (S16e)	LSU ribosomal protein L13p (L13Ae)
shotgun sequence	CDR65169.1	putative reverse transcriptase	507	Staphylococcus argenteus	PRJEB6396	1	no name	82	51.008	253	4.96e-159	noneigh	?	?	putative reverse transcriptase	putative reverse transcriptase	beta-lactamase	beta-lactamase regulatory protein
shotgun sequence	EGG66477.1	hypothetical protein SA21193_0786	559	Staphylococcus aureus subsp. aureus	PRJNA53605	1	21193	88	47.932	255	8.6e-170	exfoliative toxin B	trypsin	epidermal cell differentiation inhibitor	?	HAD hydrolase, family IIB	conserved domain protein	alpha-acetolactate decarboxylase
shotgun sequence	EHO83213.1	hypothetical protein HMPREF0380_01436	502	Eubacterium infirmum	PRJNA52085	1	F0142	28	29.24	50	4.9e-18	?	?	?	?	?	?	?
shotgun sequence	EHO88340.1	RNA-directed DNA polymerase	428	Staphylococcus aureus subsp. aureus	PRJNA53639	1	21252	70	52.123	221	1.6e-139	noneigh	noneigh	?	RNA-directed DNA polymerase	?	?	integrase core domain protein
shotgun sequence	EHP00378.1	RNA-directed DNA polymerase	602	Staphylococcus aureus subsp. aureus	PRJNA53687	1	21333	93	46.277	261	2.86e-170	exfoliative toxin B	trypsin	epidermal cell differentiation inhibitor	RNA-directed DNA polymerase	HAD hydrolase, family IIB	MAP domain protein	alpha-acetolactate decarboxylase
shotgun sequence	EST03580.1	hypothetical protein Lc367_1460	659	Lactobacillus crispatus	PRJNA200566	1	EM-LC1	95	26.756	179	2.12e-43	noneigh	noneigh	noneigh	?	?	levansucrase	?
shotgun sequence	ETC91991.1	RNA-directed DNA polymerase	601	Enterococcus faecalis	PRJNA223434	1	PF3	99	48.51	293	0	noneigh	noneigh	noneigh	RNA-directed DNA polymerase	?	?	XRE family transcriptional regulator
shotgun sequence	EUB26405.1	RNA-directed DNA polymerase	589	Streptococcus sp.	PRJNA165935	1	AS20	99	45.882	273	3.13e-170	phosphoribosylaminoimidazole carboxylase, catalytic subunit	phosphoribosylaminoimidazole carboxylase, ATPase subunit	?	RNA-directed DNA polymerase	adenylosuccinate lyase	flavin reductase	WHG domain protein
shotgun sequence	KRL04397.1	AbiK	625	Lactobacillus oeni	PRJNA222257	1	DSM 19972	99	44	275	1.68e-169	DNA translocase FtsK	?	?	AbiK	?	transposase IS1070	?
shotgun sequence	KRL79928.1	hypothetical protein	621	Lactobacillus ultunensis	PRJNA222257	1	DSM 16047	78	28.862	142	7.76e-46	?	?	?	?	?	?	?
shotgun sequence	MTI84958.1	RNA-directed DNA polymerase	528	Firmicutes bacterium	PRJNA545216	1	MES3	34	29.493	64	2.57e-24	?	?	?	RNA-directed DNA polymerase	DEAD/DEAH box helicase	aminotransferase	?
shotgun sequence	NBH48549.1	RNA-directed DNA polymerase	538	Clostridiaceae bacterium	PRJNA486904	1	1XD21-45	39	26.415	70	1.32e-21	Spx/MgsR family RNA polymerase-binding regulatory protein	DUF2130 domain-containing protein	ATP-binding protein	RNA-directed DNA polymerase	?	zinc-ribbon domain-containing protein	?
shotgun sequence	NFD54836.1	RNA-directed DNA polymerase	509	Clostridium botulinum	PRJNA517185	1	H090840606	43	30.855	83	9.89e-18	transcriptional regulator	FAD-binding protein	OLD family endonuclease	RNA-directed DNA polymerase	?	?	GNAT family N-acetyltransferase
shotgun sequence	NFX79676.1	RNA-directed DNA polymerase	394	Staphylococcus aureus	PRJNA580194	1	UV1141	65	54.569	215	3.17e-139	noneigh	noneigh	noneigh	RNA-directed DNA polymerase	type I toxin-antitoxin system Fst family toxin	transcriptional regulator	?
shotgun sequence	NFZ68933.1	RNA-directed DNA polymerase	336	Staphylococcus aureus	PRJNA580194	1	UP1035	56	52.083	175	2.32e-121	noneigh	noneigh	noneigh	RNA-directed DNA polymerase	noneigh	noneigh	noneigh
shotgun sequence	NFZ99165.1	RNA-directed DNA polymerase	590	Staphylococcus aureus	PRJNA580194	1	UP86	98	50.68	298	0	?	transcriptional regulator	type I toxin-antitoxin system Fst family toxin	RNA-directed DNA polymerase	noneigh	noneigh	noneigh
shotgun sequence	NGA23724.1	RNA-directed DNA polymerase	352	Staphylococcus aureus	PRJNA580194	1	UCL339	59	54.674	193	1.12e-123	beta-lactam sensor/signal transducer BlaR1	penicillin-hydrolyzing class A beta-lactamase BlaZ	DUF3047 domain-containing protein	RNA-directed DNA polymerase	type I toxin-antitoxin system Fst family toxin	?	noneigh
shotgun sequence	NGB74722.1	RNA-directed DNA polymerase	384	Staphylococcus aureus	PRJNA580194	1	UC316	64	54.545	210	2.14e-135	protein rep	?	type I toxin-antitoxin system Fst family toxin	RNA-directed DNA polymerase	noneigh	noneigh	noneigh
shotgun sequence	NGH51397.1	RNA-directed DNA polymerase	523	Staphylococcus aureus	PRJNA580194	1	UC38	87	50.951	268	4.67e-170	noneigh	noneigh	noneigh	RNA-directed DNA polymerase	type I toxin-antitoxin system Fst family toxin	transcriptional regulator	?
shotgun sequence	NGK82345.1	RNA-directed DNA polymerase	383	Staphylococcus aureus	PRJNA580194	1	UB494	61	53.784	199	1.02e-132	noneigh	winged helix-turn-helix transcriptional regulator	type I toxin-antitoxin system Fst family toxin	RNA-directed DNA polymerase	noneigh	noneigh	noneigh
shotgun sequence	NLM67375.1	RNA-directed DNA polymerase	609	Enterococcus sp.	PRJNA602310	1	AS17jrsBPGN_10	34	27.004	64	3.6e-18	noneigh	noneigh	noneigh	RNA-directed DNA polymerase	AAA family ATPase	noneigh	noneigh
shotgun sequence	NLV59178.1	RNA-directed DNA polymerase	506	Clostridiales bacterium	PRJNA602310	1	AS06rmzACSIP_576	41	23.106	61	2.46e-15	noneigh	noneigh	noneigh	RNA-directed DNA polymerase	IS3 family transposase	holin	?
shotgun sequence	NQK93679.1	RNA-directed DNA polymerase	583	Streptococcus suis	PRJNA628943	1	1665815	98	41.345	246	1.51e-138	CPBP family intramembrane metalloprotease	amino acid transporter	adenylosuccinate lyase	RNA-directed DNA polymerase	5-(carboxyamino)imidazole ribonucleotide synthase	5-(carboxyamino)imidazole ribonucleotide mutase	phosphoribosylamine--glycine ligase
shotgun sequence	ONG98987.1	hypothetical protein BKK39_09230	574	Bacillus cereus	PRJNA326742	1	MOD1_Bc107	85	31.783	164	2.95e-60	noneigh	?	?	?	resolvase	?	?
shotgun sequence	PAE18588.1	hypothetical protein CHH80_21120	532	Bacillus sp.	PRJNA395369	1	7504-2	51	28.657	96	3.48e-22	DNA methyltransferase	?	DEAD/DEAH box helicase	?	?	VanZ family protein	?
shotgun sequence	PCE02335.1	hypothetical protein CKY08_12910	610	Enterococcus faecium	PRJNA398373	1	7527	51	27.139	92	2.49e-24	copper resistance protein CopZ	copper-translocating P-type ATPase	IS3 family transposase	?	?	lantibiotic ABC transporter	?
shotgun sequence	PTQ91216.1	reverse transcriptase (RNA-dependent DNA polymerase)	521	Agitococcus lubricus	PRJNA443680	1	DSM 5822	33	27.941	57	1.11e-15	uncharacterized protein (TIGR00369 family)	enhancing lycopene biosynthesis protein 2	porphobilinogen synthase	reverse transcriptase (RNA-dependent DNA polymerase)	putative transposase	?	?
shotgun sequence	PWI22724.1	hypothetical protein DF281_06020	674	Kurthia zopfii	PRJNA464392	1	ATCC 33403	39	26.984	68	4.16e-17	?	?	?	?	DEAD/DEAH box helicase	restriction endonuclease subunit S	N-6 DNA methylase
chromosome	QCH29164.1	Reverse transcriptase (RNA-dependent DNA polymerase)	569	Clostridium tyrobutyricum	PRJNA524264	1	Cirm BIA 2237	37	27.731	66	3.28e-24	?	?	Spore germination protein YaaH	Reverse transcriptase (RNA-dependent DNA polymerase)	?	N-acetylmuramoyl-L-alanine amidase LytC	?
shotgun sequence	RSJ60395.1	Reverse transcriptase (RNA-dependent DNA polymerase)	589	Streptococcus gordonii	PRJNA480251	1	BCC57	99	46.192	279	3.53e-171	N5-carboxyaminoimidazole ribonucleotide synthase	?	?	Reverse transcriptase (RNA-dependent DNA polymerase)	Adenylosuccinate lyase	?	DNA-binding transcriptional regulator EnvR
shotgun sequence	SAZ33187.1	reverse transcriptase family protein	468	Staphylococcus aureus	PRJEB1915	1	NA	76	50.109	230	3.71e-156	trypsin family protein	epidermal cell differentiation inhibitor	reverse transcriptase family protein	reverse transcriptase family protein	hydrolase	Truncated cell surface protein map-w	alpha-acetolactate decarboxylase
shotgun sequence	SFG72971.1	Reverse transcriptase (RNA-dependent DNA polymerase)	500	Bacillus megaterium	PRJEB17314	1	ATCC 14581	41	26.336	69	3.44e-19	Helix-turn-helix domain-containing protein	NUMOD1 domain-containing protein	?	Reverse transcriptase (RNA-dependent DNA polymerase)	Site-specific recombinase XerD	aminopeptidase	transcriptional regulator, IclR family
shotgun sequence	SHD34922.1	putative reverse transcriptase	557	Staphylococcus aureus	PRJEB9575	1	3688STDY6125102	90	50.733	277	6.43e-174	DNA-invertase hin	integrase core domain-containing protein	putative ATP-binding protein	putative reverse transcriptase	Uncharacterised protein	Uncharacterised protein	IS431 transposase
shotgun sequence	SQB94676.1	Reverse transcriptase (RNA-dependent DNA polymerase)	543	Clostridium paraputrificum	PRJEB6403	1	NCTC11861	22	23.881	32	2.05e-09	phosphonate-transporting ATPase	ABC transporter permease	extracellular substrate-binding protein	Reverse transcriptase (RNA-dependent DNA polymerase)	inner membrane transport protein YeaN	Uncharacterised protein	Uncharacterised protein
shotgun sequence	WP_000347091.1	RNA-directed DNA polymerase	587	Streptococcus mitis	PRJNA224116	1	SK575	98	41.973	251	2.79e-140	beta-galactosidase	GntR family transcriptional regulator	adenylosuccinate lyase	RNA-directed DNA polymerase	5-(carboxyamino)imidazole ribonucleotide synthase	5-(carboxyamino)imidazole ribonucleotide mutase	phosphoribosylamine--glycine ligase
plasmid	WP_000837331.1	RNA-directed DNA polymerase	590	Staphylococcus aureus plasmid pSA-038	PRJNA224116	1	SA-038	98	50.68	298	0	?	transcriptional regulator	type I toxin-antitoxin system Fst family toxin	RNA-directed DNA polymerase	penicillin-hydrolyzing class A beta-lactamase BlaZ	beta-lactam sensor/signal transducer BlaR1	penicillinase repressor BlaI
plasmid	WP_000837331.1	RNA-directed DNA polymerase	590	Staphylococcus aureus plasmid unnamed	PRJNA224116	1	UP_1395	98	50.68	298	0
plasmid	WP_000837331.1/ACZ68563	hypothetical protein SAP063A_008	590	Staphylococcus aureus plasmid SAP063A	PRJNA37835/PRJNA178346	1	EMRSA-2	98	50.68	298	0	none
plasmid	WP_000837331.1/ADA80023	hypothetical protein SAP097A_013	590	Staphylococcus aureus plasmid pSK67	PRJNA37835/PRJNA178346	1	SK1027	98	50.68	298	0	none
plasmid	WP_000837331.1/AXJ87458.1	RNA-directed DNA polymerase	590	Staphylococcus aureus plasmid pPS00089.1A.1	PRJNA224116/PRJNA393749	1	164	98	50.68	298	0	putative acrylyl-CoA reductase AcuI	Organic hydroperoxide resistance transcriptional regulator	Putative transposon DNA-invertase bin3	Reverse transcriptase (RNA-dependent DNA polymerase)	?	?	?
plasmid	WP_000837331.1/CCW23053.1	hypothetical protein BN843_p100	590	Staphylococcus aureus plasmid pSK67-M1	PRJNA224116/PRJEB1620	1	M1	98	50.68	298	0
plasmid	WP_000837331.1/SIN40547.1	RNA-directed DNA polymerase	590	Staphylococcus aureus subsp. aureus plasmid: II	PRJEB18112/PRJNA224116	1	EDCC5055 (DSM-No 2873)	98	50.68	298	0
plasmid	WP_000837332.1	RNA-directed polymerase	590	Staphylococcus aureus plasmid pSAZ_31	PRJNA224116	1	SAZ_31	98	50.68	298	0	IS6 family transposase	?	type I toxin-antitoxin system Fst family toxin	RNA-directed DNA polymerase	recombinase family protein	lactococcin 972 family bacteriocin	bacteriocin-associated integral membrane family protein
plasmid	WP_000837332.1/ACZ66075.1	hypothetical protein	590	Staphylococcus aureus plasmid pWBG756, partial	PRJNA37835	1	WSPP	98	50.68	298	0	noneigh	Cell division protein ftsK	?	?	ATP-binding protein p271	Tn552 transposase	Resolvase/integrase Bin
plasmid	WP_000837332.1/ACZ69098.1	hypothetical protein SAP059A_032	590	Staphylococcus aureus plasmid SAP059A	PRJNA37835	1	partial sequence 3172	98	50.68	298	0	?	?	recombinase Sin	?	?	Cell division protein ftsK	noneigh
plasmid	WP_000837333.1	RNA-directed DNA polymerase	590	Staphylococcus aureus str NZAK3 plasmid 2	PRJNA224116	1	NZAK3	98	50.68	298	0
shotgun sequence	WP_000837333.1/PNY96869.1	RNA-directed DNA polymerase/putative reverse transcriptase	590	Staphylococcus argenteus	PRJNA224116/PRJEB6403	1	DSM28299	98	50.68	298	0	replication protein	?	?	RNA-directed DNA polymerase	O-antigen ligase domain-containing protein	penicillin-hydrolyzing class A beta-lactamase BlaZ	beta-lactam sensor/signal transducer BlaR1
plasmid	WP_000837333.1/ACZ66070.1	hypothetical protein	590	Staphylococcus aureus plasmid pWBG755, partial sequence	PRJNA37835	1	WA8	98	50.68	298	0	Beta-lactamase repressor BlaI	Beta-lactamase regulatory sensor-transducer BlaR1	Beta-lactamase	?	?	Cell division protein ftsK	noneigh
plasmid	WP_000837333.1/CCE60387.1	RNA-directed DNA polymerase	590	Staphylococcus argenteus plasmid pST75	PRJNA224116	1	MSHR1132	98	50.68	298	0
plasmid	WP_000837333.1/QHL13107.1	RNA-directed DNA polymerase	590	Staphylococcus aureus strain UP678 unnamed plasmid	PRJNA224116	1	UP_678	98	50.68	298	0	replication protein	?	type I toxin-antitoxin system Fst family toxin	RNA-directed DNA polymerase	AAA family ATPase	DDE-type integrase/transposase/recombinase	recombinase family protein
shotgun sequence	WP_000837333.1/SUI98816.1	RNA-directed DNA polymerase/putative reverse transcriptase	590	Staphylococcus argenteus	PRJEB6403	1	NCTC13711	98	50.68	298	0
shotgun sequence	WP_000837336.1	reverse transcriptase family protein	590	Staphylococcus aureus subsp. aureus	PRJNA60689/PRJNA224116	1	CIG290	98	50.51	297	0	replication protein	?	type I toxin-antitoxin system Fst family toxin	RNA-directed DNA polymerase	recombinase family protein	thioredoxin-dependent arsenate reductase	arsenite efflux transporter membrane subunit ArsB
shotgun sequence	WP_002455976.1	RNA-directed DNA polymerase/hypothetical protein	590	Staphylococcus epidermidis	PRJNA224116/PRJNA34077	1	SK135	99	48.333	290	1.74e-178	copper chaperone CopZ	?	GNAT family N-acetyltransferase	RNA-directed DNA polymerase	type I toxin-antitoxin system Fst family toxin	?	helix-turn-helix transcriptional regulator
shotgun sequence	WP_002471573.1	RNA-directed DNA polymerase	351	Staphylococcus pettenkoferi	PRJNA224116/PRJNA53711	1	VCU012	57	49.271	169	7.55e-108	noneigh	noneigh	noneigh	RNA-directed DNA polymerase		noneigh	noneigh
shotgun sequence	WP_002497323.1	hypothetical protein HMPREF9988_04197/RNA-directed DNA polymerase	584	Staphylococcus epidermidis	PRJNA62359/PRJNA224116	1	NIHLM053	99	48.571	289	2.57e-178	helix-turn-helix transcriptional regulator	helix-turn-helix transcriptional regulator	type I toxin-antitoxin system Fst family toxin	RNA-directed DNA polymerase	universal stress protein	SulP family inorganic anion transporter	recombinase family protein
shotgun sequence	WP_002512589.1	RNA-directed DNA polymerase	521	Staphylococcus equorum	PRJEA88899	1	Mu2	68	25	110	3.82e-15	?	?	type I toxin-antitoxin system Fst family toxin	RNA-directed DNA polymerase	recombinase family protein	?	DUF2089 family protein
shotgun sequence	WP_005355578.1	RNA-directed DNA polymerase	500	Eubacterium siraeum	PRJNA18921	1	DSM 15702	46	25.685	75	2.65e-21	Fic family protein	?	toll/interleukin-1 receptor domain-containing protein	RNA-directed DNA polymerase	Fic family protein	oleate hydratase	TetR/AcrR family transcriptional regulator C-terminal domain-containing protein
shotgun sequence	WP_007391052.1	RNA-directed DNA polymerase	502	Megasphaera sp.	PRJNA224116	1	UPII 199-6	35	25.664	58	1.53e-16	zinc ribbon domain-containing protein	serine hydrolase	ATP-binding protein	RNA-directed DNA polymerase	restriction endonuclease subunit S	site-specific integrase	restriction endonuclease subunit S
complete genome	WP_009790956.1	RNA-directed DNA polymerase	542	Bacillus infantis	PRJNA224116	1	NRRL B-14911	34	30.374	65	2.91e-21	cytochrome c biogenesis protein CcdC	DUF2621 domain-containing protein	?	RNA-directed DNA polymerase	?	MFS transporter	peptide ABC transporter permease
shotgun sequence	WP_010345207.1	RNA-directed DNA polymerase	501	Paenibacillus peoriae	PRJNA224116	1	KCTC 3763GCF_000236805.1	41	30.112	81	6.69e-23	DUF1643 domain-containing protein	?	?	RNA-directed DNA polymerase	helix-turn-helix transcriptional regulator	?	helix-turn-helix transcriptional regulator
shotgun sequence	WP_017795169.1	RNA-directed DNA polymerase	443	Oceanobacillus kimchii	PRJNA224116	1	X50	32	31.863	65	1.61e-18	none
shotgun sequence	WP_018375435.1	hypothetical protein	583	Streptococcus orisratti	PRJNA224116	1	DSM15617	98	40.864	246	1.76e-134	XRE family transcriptional regulator	helix-turn-helix domain-containing protein	adenylosuccinate lyase	?	5-(carboxyamino)imidazole ribonucleotide synthase	5-(carboxyamino)imidazole ribonucleotide mutase	DUF523 domain-containing protein
shotgun sequence	WP_018883092.1	RNA-directed DNA polymerase	500	Paenibacillus massiliensis	PRJNA224116	1	DSM 16942	53	27.246	94	1.27e-23	DinB family protein	aspartyl protease	IS30 family transposase	RNA-directed DNA polymerase	?	?	IS3 family transposase
shotgun sequence	WP_020991440.1	RNA-directed DNA polymerase	601	Granulicatella elegans	PRJNA224116	1	ATCC 700633	99	43.894	266	2.35e-164	none
shotgun sequence	WP_022584174.1	RNA-directed DNA polymerase	655	Brevibacillus laterosporus	PRJNA224117	1	PE36	34	32.11	70	4.17e-18	noneigh	noneigh	noneigh	RNA-directed DNA polymerase	DUF3883 domain-containing protein	IS3 family transposase	?
shotgun sequence	WP_025117121.1	RNA-directed DNA polymerase	647	Lysinibacillus fusiformis	PRJNA224117	1	H1k	45	29.078	82	6.99e-19	?	PD-(D/E)XK nuclease-like domain-containing protein	replication protein	RNA-directed DNA polymerase	helix-turn-helix domain-containing protein	phage tail protein	?
shotgun sequence	WP_025700543.1	RNA-directed DNA polymerase	537	Paenibacillus forsythiae	PRJNA224117	1	T98	34	29.185	68	2.22e-15	YolD-like family protein	WGxxGxxG-CTERM domain-containing protein	tyrosine-type recombinase/integrase	RNA-directed DNA polymerase	DUF1837 domain-containing protein	noneigh	noneigh
shotgun sequence	WP_025844711.1	RNA-directed DNA polymerase	539	Paenibacillus ehimensis	PRJNA224117	1	A2	36	29.167	70	4.99e-20	?	acetyltransferase	AAA family ATPase	RNA-directed DNA polymerase	?	helix-turn-helix transcriptional regulator	DNA repair protein RadC
shotgun sequence	WP_026831616.1	RNA-directed DNA polymerase	568	Exiguobacterium undae	PRJNA224116	1	190-11	84	30.98	158	2.8e-60	none
shotgun sequence	WP_031463680.1	RNA-directed DNA polymerase	552	Paenibacillus polymyxa	PRJNA224117	1	CICC 10580	39	27.925	74	7.27e-20	?	GNAT family N-acetyltransferase	HNH endonuclease	RNA-directed DNA polymerase	?	copper amine oxidase N-terminal domain-containing protein	?
shotgun sequence	WP_031543249.1	RNA-directed DNA polymerase	502	Lachnospiraceae bacterium	PRJNA224116	1	AC2014	21	30.469	39	7.57e-14	?	?	?	RNA-directed DNA polymerase	restriction endonuclease	?	macro domain-containing protein
shotgun sequence	WP_037368332.1	RNA-directed DNA polymerase	539	Selenomonas ruminantium	PRJNA224116	1	AC2024	43	24.364	67	1.12e-14	none
shotgun sequence	WP_044640923.1	RNA-directed DNA polymerase	500	Risungbinella massiliensis	PRJNA224116	1	GD1,MGYG-HGUT-01488	39	30.242	75	1.42e-20	none
shotgun sequence	WP_044958551.1	RNA-directed DNA polymerase	530	Shuttleworthia sp.	PRJNA224116	1	MSX8B	35	24.255	57	6.89e-16	?	?	TIGR02391 family protein	RNA-directed DNA polymerase	?	DEAD/DEAH box helicase family protein	restriction endonuclease
complete genome	WP_052541242.1	RNA-directed DNA polymerase/hypothetical protein	674	Lactobacillus helveticus	PRJNA266376	1	KLDS1.8701	72	28.654	149	5.5e-40	none
shotgun sequence	WP_053997119.1	hypothetical protein	306	Lysinibacillus macroides	PRJNA224116	1	DSM 54	30	30.622	64	5.9e-19	DUF1788 domain-containing protein	BREX system P-loop protein BrxC	BREX-1 system adenine-specific DNA-methyltransferase PglX	?	?	BREX-1 system phosphatase PglZ type A	protease Lon-related BREX system protein BrxL
shotgun sequence	WP_056060772.1	RNA-directed DNA polymerase	664	Exiguobacterium sp.	PRJNA224116	1	Leaf196	46	27.719	79	5.94e-18	none
shotgun sequence	WP_056940995.1	RNA-directed DNA polymerase	674	Lactobacillus kefiranofaciens	PRJNA222257	1	DSM 10550=JCM8572	76	28.177	153	3.17e-39	noneigh	noneigh	noneigh	RNA-directed DNA polymerase	IS110 family transposase	IS110 family transposase	noneigh
shotgun sequence	WP_057896370.1	RNA-directed DNA polymerase	623	Lactobacillus oeni	PRJNA224116	1	DSM 19972	99	44	275	1.74e-169	?	DUF961 family protein	YdcP family protein	RNA-directed DNA polymerase	DUF3578 domain-containing protein	IS30 family transposase	helix-turn-helix domain-containing protein
shotgun sequence	WP_061906096.1	hypothetical protein	509	Clostridium sporogenes	PRJNA224116	1	8-O	43	30.855	83	1.06e-17	none
shotgun sequence	WP_064129894.1	RNA-directed DNA polymerase	610	Staphylococcus aureus	PRJEB1915	1	MSSA	99	45.289	274	5.05e-171	acetolactate decarboxylase	MAP domain-containing protein	HAD-IIB family hydrolase	RNA-directed DNA polymerase	epidermal cell differentiation inhibitor B EdnB	trypsin-like peptidase domain-containing protein	exfoliative toxin D
complete genome	WP_065989909.1	RNA-directed DNA polymerase	655	Lactobacillus crispatus	PRJNA224116	1	C25	95	26.657	177	1.56e-43	type II toxin-antitoxin system HicA family toxin	glycoside hydrolase family 68 protein	Abi family protein	RNA-directed DNA polymerase	transposase	noneigh	noneigh
complete genome	WP_066397107.1	RNA-directed DNA polymerase	579	Fictibacillus phosphorivorans	PRJNA283510	1	G25-29	96	30.068	178	1.51e-58	none
shotgun sequence	WP_069641769.1	hypothetical protein	687	Desulfuribacillus alkaliarsenatis	PRJNA224116	1	AHT28	38	32.218	77	3.09e-20	SIR2 family protein	RusA family crossover junction endodeoxyribonuclease	?	?	?	DUF1801 domain-containing protein	Na/Pi cotransporter family protein
shotgun sequence	WP_070466976.1	RNA-dependent DNA polymerase	614	Aerococcus sp.	PRJNA269853/PRJNA224116	1	HMSC10H05	97	46.959	278	3.49e-180	bifunctional 3,4-dihydroxy-2-butanone-4-phosphate synthase/GTP cyclohydrolase II	riboflavin synthase	bifunctional diaminohydroxyphosphoribosylaminopyrimidine deaminase/5-amino-6-(5-phosphoribosylamino)uracil reductase RibD	RNA-directed DNA polymerase	PTS fructose transporter subunit IIC	PTS fructose transporter subunit IIB	mannosylglycerate hydrolase
shotgun sequence	WP_071731762.1	RNA-directed DNA polymerase	648	Bacillus thuringiensis	PRJNA224116	1	FN31	43	29.197	80	2.39e-19	HNH endonuclease	AAA family ATPase	?	RNA-directed DNA polymerase	?	?	?
shotgun sequence	WP_072482698.1	RNA-directed DNA polymerase	610	Staphylococcus aureus	PRJNA224116	1	3688STDY6124932	99	45.124	273	1.25e-170	acetolactate decarboxylase	MAP domain-containing protein	HAD-IIB family hydrolase	RNA-directed DNA polymerase	epidermal cell differentiation inhibitor B EdnB	trypsin-like peptidase domain-containing protein	exfoliative toxin D
shotgun sequence	WP_072734195.1	RNA-directed DNA polymerase	500	Paenibacillus sp.	PRJNA224116	1	OV031	53	26.957	93	4.32e-23	HNH endonuclease	GNAT family N-acetyltransferase	?	RNA-directed DNA polymerase	?	helix-turn-helix transcriptional regulator	?
shotgun sequence	WP_075422639.1	RNA-directed DNA polymerase	528	Bacillus megaterium	PRJNA224116	1	MRML4	35	27.982	61	1.09e-16	DNA sulfur modification protein DndE	aminotransferase class V-fold PLP-dependent enzyme	?	RNA-directed DNA polymerase	transposase	noneigh	noneigh
shotgun sequence	WP_076560867.1	RNA-directed DNA polymerase	516	Salimicrobium flavidum	PRJNA224116	1	DSM 23127	38	30.769	80	2.2e-20	noneigh	noneigh	?	RNA-directed DNA polymerase	23S rRNA (uracil(1939)-C(5))-methyltransferase RlmD	diacylglycerol kinase	Asp-tRNA(Asn)/Glu-tRNA(Gln) amidotransferase subunit GatB
shotgun sequence	WP_076645360.1	RNA-directed DNA polymerase	598	Lactobacillus sakei	PRJNA224116	1	RI-394	99	48.161	288	0	?	?	diacylglycerol kinase family lipid kinase	RNA-directed DNA polymerase	AAA family ATPase	30S ribosomal protein S9	50S ribosomal protein L13
shotgun sequence	WP_080280694.1	RNA-directed DNA polymerase	590	Staphylococcus epidermidis	PRJNA53745/PRJNA224116	1	VCU111	99	48.167	289	4.89e-179	noneigh	noneigh	recombinase family protein	RNA-directed DNA polymerase	type I toxin-antitoxin system Fst family toxin	transcriptional regulator	RepB family plasmid replication initiator protein
shotgun sequence	WP_081041261.1	hypothetical protein LK231_1157/RNA-directed DNA polymerase	600	Lactococcus lactis subsp. lactis	PRJNA224117/PRJNA224116	1	K231	99	73.411	439	0	hydroxymethylglutaryl-CoA synthase	glucosamine-6-phosphate deaminase	alpha/beta hydrolase	RNA-directed DNA polymerase	?	?	helix-turn-helix transcriptional regulator
shotgun sequence	WP_081115725.1	RNA-directed DNA polymerase	555	Enterococcus faecalis	PRJNA224116	1	F1213D 146	50	28.135	92	8.51e-24	Fe-S cluster assembly protein SufB	DUF1837 domain-containing protein	DEAD/DEAH box helicase	RNA-directed DNA polymerase	?	SDR family oxidoreductase	RIP metalloprotease RseP
shotgun sequence	WP_081256389.1	RNA-directed DNA polymerase	590	Staphylococcus cohnii	PRJNA224116/PRJNA231221	1	H62	99	48.5	291	2.1e-179	noneigh	noneigh	type I toxin-antitoxin system Fst family toxin	RNA-directed DNA polymerase	GNAT family N-acetyltransferase	?	copper chaperone CopZ
shotgun sequence	WP_081351601.1	RNA-directed DNA polymerase	599	Streptococcus parauberis	PRJNA224116	1	SP-llh	100	91.653	549	0	IS6-like element IS1216 family transposase	winged helix-turn-helix transcriptional regulator	heavy metal translocating P-type ATPase	RNA-directed DNA polymerase	restriction endonuclease subunit S	?	RepB family plasmid replication initiator protein
shotgun sequence	WP_081912259.1	RNA-directed DNA polymerase	532	Bacillus thermoamylovorans	PRJNA224116	1	1A1	51	28.657	96	3.44e-22	noneigh	noneigh	noneigh	RNA-directed DNA polymerase	?	recombinase family protein	recombinase family protein
shotgun sequence	WP_081959939.1	RNA-directed DNA polymerase	337	Intestinimonas butyriciproducens	PRJNA224116	1	ER1	45	26.207	76	1.8e-18	antirestriction protein ArdA	?	ParB/RepB/Spo0J family partition protein	RNA-directed DNA polymerase	IS3 family transposase	4Fe-4S dicluster domain-containing protein	sigma-70 family RNA polymerase sigma factor
shotgun sequence	WP_082075345.1	RNA-directed DNA polymerase	428	Desulfosporosinus sp.	PRJNA224116	1	I2	35	31.25	70	2.69e-24	noneigh	noneigh	noneigh	RNA-directed DNA polymerase	recombinase family protein	noneigh	noneigh
shotgun sequence	WP_083307120.1	RNA-directed DNA polymerase	277	Aerococcus urinae, Aerococcus sp.	PRJNA224116/PRJNA316969	1	HMSC075D05	46	49.462	138	1.24e-85	type II toxin-antitoxin system PemK/MazF family toxin	nucleotide sugar dehydrogenase	?	RNA-directed DNA polymerase	?	glycosyltransferase family 4 protein	oligosaccharide repeat unit polymerase
shotgun sequence	WP_083790548.1	RNA-directed DNA polymerase	651	Carnobacterium sp.	PRJNA224116	1	AT7	37	30.612	75	1.99e-17	YdcF family protein	?	trypsin-like peptidase domain-containing protein	RNA-directed DNA polymerase	phosphopentomutase	YhfX family PLP-dependent enzyme	PRD domain-containing protein
shotgun sequence	WP_084313459.1	RNA-directed DNA polymerase	509	Eubacterium nodatum	PRJNA224116	1	ATCC 33099	22	31.061	41	4.24e-18	conjugal transfer protein	?	23S rRNA (uracil(1939)-C(5))-methyltransferase RlmD	RNA-directed DNA polymerase	putative DNA binding domain-containing protein	23S rRNA methyltransferase	HNH endonuclease
shotgun sequence	WP_085279907.1	RNA-directed DNA polymerase	565	Paenibacillus barengoltzii	PRJNA224116	1	J12	25	31.21	49	1.79e-15	noneigh	noneigh	DUF4368 domain-containing protein	RNA-directed DNA polymerase	helix-turn-helix domain-containing protein	noneigh	noneigh
shotgun sequence	WP_086316862.1	RNA-directed DNA polymerase	555	Enterococcus sp.	PRJNA224116	1	3C7_DIV0644	39	27.888	70	8.24e-23	none
shotgun sequence	WP_087162286.1	RNA-directed DNA polymerase	500	Lachnoclostridium sp.	PRJNA224116	1	An169	46	25.597	75	2.81e-20	DUF4368 domain-containing protein	?	type I restriction endonuclease subunit R	RNA-directed DNA polymerase	toll/interleukin-1 receptor domain-containing protein	?	restriction endonuclease subunit S
shotgun sequence	WP_087235204.1	RNA-directed DNA polymerase	523	Anaeromassilibacillus sp.	PRJNA224116	1	An250	37	25.676	57	1.22e-15	DNA (cytosine-5-)-methyltransferase	DUF4928 family protein	DNA mismatch endonuclease Vsr	RNA-directed DNA polymerase	TIGR02391 family protein	helix-turn-helix transcriptional regulator	helix-turn-helix transcriptional regulator
shotgun sequence	WP_087372724.1	RNA-directed DNA polymerase	502	Butyricicoccus pullicaecorum	PRJNA224116	1	An180	35	27.477	61	7.03e-24	?	antirestriction protein ArdA	?	RNA-directed DNA polymerase	?	relaxase/mobilization nuclease domain-containing protein	plasmid mobilization relaxosome protein MobC
shotgun sequence	WP_087387699.1	RNA-directed DNA polymerase	570	Flavonifractor sp.	PRJNA224116	1	An112	35	27.477	61	7.03e-24	?	site-specific integrase	site-specific integrase	RNA-directed DNA polymerase	?	VWA domain-containing protein	?
complete genome	WP_088606501.1	RNA-directed DNA polymerase	584	Staphylococcus pettenkoferi	PRJNA224116	1	FDAARGOS_288	95	45.754	264	7.26e-158	none
shotgun sequence	WP_089972636.1	RNA-directed DNA polymerase	567	Clostridium gasigenes	PRJEB16291	1	DSM 12272	89	29.369	163	3.29e-54	?	?	ImmA/IrrE family metallo-endopeptidase	RNA-directed DNA polymerase	?	?	DUF262 domain-containing protein
shotgun sequence	WP_090989926.1	RNA-directed DNA polymerase	651	Bacillus sp.	PRJNA224116	1	OV322	35	30.045	67	1.25e-19	NCS1 family nucleobase	?	?	RNA-directed DNA polymerase	SDR family oxidoreductase	alcohol dehydrogenase catalytic domain-containing protein	GntR family transcriptional regulator
shotgun sequence	WP_091474605.1	RNA-directed DNA polymerase	610	Aliicoccus persicus	PRJNA224116	1	IBRC-M10081	34	31.797	69	1.5e-18	?	IS3 family transposase	DEAD/DEAH box helicase	RNA-directed DNA polymerase	ATP-binding protein	IS21 family transposase	noneigh
shotgun sequence	WP_091685060.1	RNA-directed DNA polymerase	498	Anaerocolumna aminovalerica	PRJNA224116	1	DSM 1283	34	27.727	61	6.02e-22	pyridoxamine 5''-phosphate oxidase	MerR family transcriptional regulator	TnpV protein	RNA-directed DNA polymerase	transcriptional regulator	helix-turn-helix transcriptional regulator	?
shotgun sequence	WP_093227967.1	RNA-directed DNA polymerase	504	Thermoflavimicrobium dichotomicum	PRJNA224116	1	DSM 44778	45	26.441	78	1.59e-18	SPFH domain-containing protein	?	UvrD-helicase domain-containing protein	RNA-directed DNA polymerase	serine/threonine protein kinase	alpha/beta hydrolase	trypsin-like serine protease
shotgun sequence	WP_094018186.1	RNA-directed DNA polymerase	355	Paenibacillus rigui	PRJNA224116	1	JCM 16352	57	34.012	117	2.43e-55	noneigh	noneigh	noneigh	RNA-directed DNA polymerase	ATP-binding protein	helix-turn-helix domain-containing protein	zinc-binding dehydrogenase
shotgun sequence	WP_095021987.1	RNA-directed DNA polymerase	564	Bacillus thuringiensis	PRJNA224116	1	IPPBIOTSUC-C9F1	80	31.263	151	1.64e-59	?	?	AAA family ATPase	RNA-directed DNA polymerase	?	?	?
shotgun sequence	WP_095662018.1	RNA-directed DNA polymerase	382	Lactobacillus helveticus	PRJNA224116	1	UC1156	48	31.447	100	3.71e-38	noneigh	noneigh	IS5-like element ISL2A family transposase	RNA-directed DNA polymerase	noneigh	noneigh	noneigh
shotgun sequence	WP_096665666.1	RNA-dependent DNA polymerase	582	Staphylococcus delphini	PRJNA224116/PRJNA357709	1	14S03314-1	93	46.372	262	2.49e-164	cysteine hydrolase	?	?	RNA-directed DNA polymerase	sce7726 family protein	?	type II CRISPR RNA-guided endonuclease Cas9
shotgun sequence	WP_098110197.1	RNA-directed DNA polymerase	589	Bacillus wiedmannii	PRJNA224116	1	AFS002508	40	28.685	72	1.26e-15	response regulator transcription factor	NCS2 family permease	?	RNA-directed DNA polymerase	site-specific integrase	DUF3173 domain-containing protein	replication initiation factor domain-containing protein
shotgun sequence	WP_098119176.1	RNA-directed DNA polymerase	533	Bacillus sp.	PRJNA224116	1	AFS002410	39	27.823	69	6.76e-16	DNRLRE domain-containing protein	?	recombinase family protein	RNA-directed DNA polymerase	?	helix-turn-helix domain-containing protein	?
shotgun sequence	WP_098629747.1	RNA-directed DNA polymerase	604	Bacillus cereus	PRJNA224116	1	AFS085114	39	28.916	72	3.15e-19	IS3 family transposase	HD domain-containing protein	DUF2075 domain-containing protein	RNA-directed DNA polymerase	?	AAA family ATPase	?
shotgun sequence	WP_098645327.1	RNA-directed DNA polymerase	604	Bacillus cereus	PRJNA224116	1	AFS062641	39	28.916	72	3.15e-19	?	GIY-YIG nuclease family protein	?	RNA-directed DNA polymerase	type II toxin-antitoxin system PemK/MazF family toxin	?	ParB/RepB/Spo0J family partition protein
shotgun sequence	WP_098649641.1	RNA-directed DNA polymerase	531	Bacillus wiedmannii	PRJNA224116	1	AFS077478	37	32.068	76	1.2e-20	HNH endonuclease	nucleotide pyrophosphohydrolase	HNH endonuclease	RNA-directed DNA polymerase	PD-(D/E)XK nuclease family protein	helix-turn-helix transcriptional regulator	helix-turn-helix domain-containing protein
shotgun sequence	WP_098652674.1	RNA-directed DNA polymerase	563	Bacillus toyonensis	PRJNA224116	1	AFS071669	88	31.002	164	1.15e-68	AAA family ATPase	DUF4435 domain-containing protein	?	RNA-directed DNA polymerase	recombinase family protein	?	?
shotgun sequence	WP_098664852.1	RNA-directed DNA polymerase	503	Bacillus cereus	PRJNA224116	1	AFS047135	44	28.322	81	1.06e-18	sigma-70 family RNA polymerase sigma factor	?	?	RNA-directed DNA polymerase	?	?	DNA-binding protein
shotgun sequence	WP_098718703.1	RNA-directed DNA polymerase	636	Bacillus toyonensis	PRJNA224116	1	AFS061925	40	27.888	70	8.25e-16	complement C1q protein	?	tyrosine-type recombinase/integrase	RNA-directed DNA polymerase	GIY-YIG nuclease family protein	?	excalibur calcium-binding domain-containing protein
complete genome	WP_103031678.1	RNA-directed DNA polymerase	650	Bacillus subtilis	PRJNA224116	1	BJ3-2	34	31.336	68	9.38e-17	none
shotgun sequence	WP_104803273.1	hypothetical protein	498	Blautia marasmi	PRJNA224116	1	Marseille-P2377	35	30.603	71	3.09e-24	none
shotgun sequence	WP_107592913.1	RNA-directed DNA polymerase	582	Staphylococcus vitulinus	PRJNA224116	1	SNUC 2436	93	45.31	256	7.41e-161	cell division protein FtsK	?	?	RNA-directed DNA polymerase	noneigh	noneigh	noneigh
shotgun sequence	WP_111037974.1	RNA-directed DNA polymerase	344	Staphylococcus aureus	PRJNA224116/PRJNA400143	1	CM181	57	54.493	188	1.83e-120	noneigh	noneigh	type I toxin-antitoxin system Fst family toxin	RNA-directed DNA polymerase	?	penicillin-hydrolyzing class A beta-lactamase BlaZ	beta-lactam sensor/signal transducer BlaR1
shotgun sequence	WP_111158006.1	RNA-directed DNA polymerase	419	Staphylococcus aureus	PRJNA224116/PRJNA400143	1	CM76	70	52.745	221	1.39e-139	noneigh	noneigh	noneigh	RNA-directed DNA polymerase	type I toxin-antitoxin system Fst family toxin	?	IS6-like element ISSau6 family transposase
shotgun sequence	WP_111896335.1	RNA-directed DNA polymerase	277	Aerococcus urinae	PRJNA224116/PRJNA316969	1	UMB8711	46	49.104	137	4.46e-85	oligosaccharide repeat unit polymerase	glycosyltransferase family 4 protein	?	RNA-directed DNA polymerase	?	nucleotide sugar dehydrogenase	type II toxin-antitoxin system PemK/MazF family toxin
shotgun sequence	WP_111916689.1	RNA-directed DNA polymerase	496	Clostridium perfringens	PRJNA224116	1	NCTC8449	24	33.803	48	2.22e-18	?	?	?	RNA-directed DNA polymerase	type I restriction endonuclease subunit R	type I restriction-modification system subunit M	restriction endonuclease subunit S
shotgun sequence	WP_111938290.1	RNA-directed DNA polymerase	496	Clostridium perfringens	PRJNA224116	1	NCTC8798	24	33.803	48	1.32e-18	none
shotgun sequence	WP_113657473.1	RNA-directed DNA polymerase	505	Thermoflavimicrobium sp.	PRJNA224116	1	FBKL4.011	39	30.078	77	1.39e-16	tryptophan 2,3-dioxygenase	DegV family protein	AAA family ATPase	RNA-directed DNA polymerase	serine/threonine protein kinase	response regulator transcription factor	HAMP domain-containing histidine kinase
shotgun sequence	WP_118022106.1	hypothetical protein	521	Megasphaera sp.	PRJNA224116	1	AM44-1BH	35	25.991	59	2.59e-17	S8 family peptidase	AAA family ATPase	UTP--glucose-1-phosphate uridylyltransferase	?	dTDP-4-dehydrorhamnose 3,5-epimerase	dTDP-4-dehydrorhamnose reductase	four helix bundle protein
shotgun sequence	WP_118285882.1	RNA-directed DNA polymerase	495	Butyricicoccus sp.	PRJNA224116	1	AM18-35	29	29.73	55	1.77e-18	restriction endonuclease subunit S	DNA-binding protein	Fic family protein	RNA-directed DNA polymerase	?	HsdR family type I site-specific deoxyribonuclease	?
shotgun sequence	WP_118429971.1	RNA-directed DNA polymerase	496	Clostridium perfringens	PRJNA224116	1	AF30-3	24	33.803	48	1.33e-18	restriction endonuclease subunit S	type I restriction-modification system subunit M	type I restriction endonuclease subunit R	RNA-directed DNA polymerase	?	N-6 DNA methylase	NERD domain-containing protein
shotgun sequence	WP_119563124.1	RNA-directed DNA polymerase	504	Veillonella parvula	PRJNA224116	1	KHUD_VP2	36	22.078	51	5.84e-12	?	DNA gyrase subunit A	?	RNA-directed DNA polymerase	Fic family protein	?	iron hydrogenase small subunit
shotgun sequence	WP_123797313.1	RNA-directed DNA polymerase	552	Paenibacillus polymyxa	PRJNA224116	1	TH2H2	39	27.925	74	6.48e-20	DNA polymerase III subunit beta	?	?	RNA-directed DNA polymerase	HNH endonuclease	GNAT family N-acetyltransferase	?
shotgun sequence	WP_130571290.1	RNA-directed DNA polymerase	654	Bacillus velezensis	PRJNA224116	1	A3	44	28	77	1.25e-17	?	CxxH/CxxC protein	23S rRNA (pseudouridine(1915)-N(3))-methyltransferase RlmH	RNA-directed DNA polymerase	?	FUSC family protein	XdhC family protein
shotgun sequence	WP_134859660.1	RNA-directed DNA polymerase	378	Clostridium butyricum	PRJNA224116	1	SU1	63	32.234	127	1.78e-51	IS701 family transposase	MCP four helix bundle domain-containing protein	?	RNA-directed DNA polymerase	SpoIIE family protein phosphatase	STAS domain-containing protein	methyl-accepting chemotaxis protein
shotgun sequence	WP_137226185.1	RNA-directed DNA polymerase	552	Paenibacillus sp.	PRJNA224116	1	CFBP13512	34	29.614	69	2.96e-18	AzlD domain-containing protein	right-handed parallel beta-helix repeat-containing protein	MATE family efflux transporter	RNA-directed DNA polymerase	HNH endonuclease	family 43 glycosylhydrolase	alpha-L-arabinofuranosidase
shotgun sequence,complete genome sequence	WP_139337727.1	RNA-directed DNA polymerase/hypothetical protein	562	Bacillus subtilis, Bacillus amuloliquefaciens, Bacillus velezensis		1	SQR9	84	31.631	161	5.74e-56	?	CxxH/CxxC protein	23S rRNA (pseudouridine(1915)-N(3))-methyltransferase RlmH	RNA-directed DNA polymerase	pentapeptide repeat-containing protein	?	FUSC family protein
shotgun sequence	WP_139849317.1	RNA-directed DNA polymerase	526	Bacillus cereus	PRJNA224116	1	A24	39	29.2	73	2.48e-22	aspartate phosphatase	?	substrate-binding domain-containing protein	RNA-directed DNA polymerase	MFS transporter	inositol 2-dehydrogenase	5-dehydro-2-deoxygluconokinase
shotgun sequence	WP_141061042.1	RNA-directed DNA polymerase	590	Staphylococcus aureus	PRJNA224116	1	M5512B	98	50.51	297	0	IS6 family transposase	?	type I toxin-antitoxin system Fst family toxin	RNA-directed DNA polymerase	penicillin-hydrolyzing class A beta-lactamase BlaZ	beta-lactam sensor/signal transducer BlaR1	penicillinase repressor BlaI
shotgun sequence	WP_141228302.1	hypothetical protein	843	Anaeromicrobium sediminis	PRJNA224116	1	DY2726D	22	31.852	43	3.48e-14	?	helix-turn-helix transcriptional regulator	helix-turn-helix transcriptional regulator	?	?	?	?
shotgun sequence	WP_145232746.1	RNA-directed DNA polymerase	610	Staphylococcus arlettae	PRJNA224116	1	DE0598	99	45.964	279	3.16e-174	VOC family protein	helix-turn-helix domain-containing protein	LysE family transporter	RNA-directed DNA polymerase	GNAT family N-acetyltransferase	TetR family transcriptional regulator	LLM class flavin-dependent oxidoreductase
shotgun sequence	WP_145432891.1	RNA-directed DNA polymerase	590	Staphylococcus haemolyticus	PRJNA224116	1	DE0439	98	50.51	297	0	?	TIGR01741 family protein	recombinase family protein	RNA-directed DNA polymerase	type I toxin-antitoxin system Fst family toxin	?	malate dehydrogenase (quinone)
complete genome	WP_153255550.1	RNA-directed DNA polymerase/hypothetical protein	574	Bacillus subtilis	PRJNA487139	1	MENO2	84	29.767	153	2.03e-54	none
shotgun sequence	WP_155620999.1	hypothetical protein	661	Paenibacillus macerans	PRJNA224116	1	3CT49	34	29.167	63	2.84e-18	HNH endonuclease	?	SIR2 family protein	?	?	extracellular solute-binding protein	response regulator
shotgun sequence	WP_155995080.1	hypothetical protein	518	Tuberibacillus calidus	PRJNA224116	1	DSM 17572	52	29.912	102	9.54e-23	M48 family metallopeptidase	restriction endonuclease	transposase	?	DEAD/DEAH box helicase family protein	restriction endonuclease subunit S	SAM-dependent DNA methyltransferase
shotgun sequence	WP_159633247.1	hypothetical protein	540	Erysipelothrix sp.	PRJNA224116	1	D16_1577-8-2-2	35	28.926	70	1.51e-24	DDE-type integrase/transposase/recombinase	transposase	?	?	recombinase family protein	recombinase family protein	GIY-YIG nuclease family protein
complete genome	WP_160193108.1	RNA-directed DNA polymerase	610	Staphylococcus aureus	PRJNA528186	1	UP_883	99	45.289	274	7.22e-171	none
shotgun sequence	WP_161879423.1	RNA-directed DNA polymerase	657	Alkalibacterium sp.	PRJNA224116	1	MB6	97	35.538	231	9.38e-114	noneigh	noneigh	?	RNA-directed DNA polymerase	energy coupling factor transporter S component ThiW	?	?
shotgun sequence	WP_165719325.1	RNA-directed DNA polymerase	600	Lactococcus petauri	PRJNA497768	1	FISH1	99	73.244	438	0	restriction endonuclease subunit S	?	phosphoribosylglycinamide synthetase	RNA-directed DNA polymerase	?	demethylmenaquinone methyltransferase	?
complete genome	WP_170073508.1	RNA-directed DNA polymerase	603	Lactobacillus acetotolerans	PRJNA224116	1	LJ49	76	28.177	153	4.82e-40	none
shotgun sequence	WP_172243366.1	RNA-directed DNA polymerase	500	Saccharibacillus endophyticus	PRJNA224116	1	CCM 8702	70	25.893	116	1.2e-23	DUF4279 domain-containing protein	?	?	RNA-directed DNA polymerase	protein kinase	?	?
chromosome	WP_172480843.1	RNA-directed DNA polymerase	662	Bacillus subtilis	PRJNA224116	1	AMR1	44	28.52	79	4.52e-18	none
shotgun sequence	WP_172983013.1	RNA-directed DNA polymerase/hypothetical protein	674	Lactobacillus helveticus	PRJNA224116	1	IMAU30046	88	26.752	168	8.54e-40	oligosaccharide flippase family protein	transposase	ISL3 family transposase	RNA-directed DNA polymerase	IS110 family transposase	DeoR/GlpR transcriptional regulator	?
shotgun sequence	WP_173004509.1	RNA-directed DNA polymerase	674	Lactobacillus helveticus	PRJNA565933	1	IMAU30120	72	28.462	148	1.71e-39	noneigh	noneigh	noneigh	RNA-directed DNA polymerase	noneigh	noneigh	noneigh
shotgun sequence	WP_173915968.1	RNA-directed DNA polymerase	500	Halobacillus sp.	PRJNA224116	1	Marseille-Q1614	40	23.137	59	2.55e-16	none
shotgun sequence	WP_174223612.1	RNA-directed DNA polymerase	710	Bacillus subtilis	PRJNA224116	1	GR2.1	34	30.876	67	2.43e-16	hypoxanthine/guanine permease PbuG	DUF4179 domain-containing protein	sigma-70 family RNA polymerase sigma factor	RNA-directed DNA polymerase	site-specific integrase	?	?
shotgun sequence	WP_176439605.1	RNA-directed DNA polymerase	590	Staphylococcus aureus	PRJNA224116	1	NRS266	98	50.68	298	0	primase C-terminal domain-containing protein	YSIRK-type signal peptide-containing protein	?	RNA-directed DNA polymerase	type I toxin-antitoxin system Fst family toxin	winged helix-turn-helix transcriptional regulator	IS6 family transposase
shotgun sequence	WP_177508644.1	RNA-directed DNA polymerase	507	Ruminococcaceae bacterium	PRJNA224116	1	HGM13314	39	26.275	67	4.65e-16	serine acetyltransferase	?	?	RNA-directed DNA polymerase	serine acetyltransferase	DUF2971 domain-containing protein	HD domain-containing protein
shotgun sequence	WP_177835821.1	RNA-directed DNA polymerase	519	Clostridia bacterium	PRJNA224116	1	HGM11346	35	30.804	69	7.02e-24	restriction endonuclease subunit S	N-6 DNA methylase	helix-turn-helix domain-containing protein	RNA-directed DNA polymerase	tyrosine-type recombinase/integrase	?	?
shotgun sequence	WP_178487391.1	RNA-directed DNA polymerase	522	Clostridia bacterium	PRJNA224116	1	HGM11387	35	30.837	70	3.28e-21	?	fucose isomerase	L-fucose isomerase	RNA-directed DNA polymerase	Fic family protein	helix-turn-helix domain-containing protein	ATP-binding protein
shotgun sequence	WP_178510384.1	RNA-directed DNA polymerase	562	Clostridia bacterium	PRJNA224116	1	HGM12773	40	29.008	76	4.17e-25	restriction endonuclease subunit S	?	?	RNA-directed DNA polymerase	?	HsdR family type I site-specific deoxyribonuclease	?
shotgun sequence	WP_178526134.1	RNA-directed DNA polymerase	560	Clostridia bacterium	PRJNA224116	1	HGM12871	35	32.589	73	1.93e-27	?	DUF4367 domain-containing protein	sigma-70 family RNA polymerase sigma factor	RNA-directed DNA polymerase	recombinase family protein	?	noneigh
shotgun sequence	WP_178689604.1	RNA-directed DNA polymerase	525	Clostridia bacterium	PRJNA224116	1	HGM11379	65	28.976	133	4.54e-30	DUF4935 domain-containing protein	AAA family ATPase	RloB domain-containing protein	RNA-directed DNA polymerase	leucine-rich repeat protein	?	50S ribosomal protein L34
shotgun sequence	WP_180549091.1	RNA-directed DNA polymerase	590	Staphylococcus haemolyticus	PRJNA224116	1	SH_07	98	50.85	299	0	noneigh	noneigh	recombinase family protein	RNA-directed DNA polymerase	type I toxin-antitoxin system Fst family toxin	noneigh	noneigh
complete genome	WP_180860985.1	RNA-directed DNA polymerase	304	Lactobacillus crispatus	PRJNA224116	1	1D	46	33.677	98	5.85e-42	none
shotgun sequence	WP_185368589.1	RNA-directed DNA polymerase	517	Listeria booriae	PRJNA224116	1	FSL L7-1834	85	29.848	157	1.07e-64	PTS sugar transporter subunit IIB	PTS ascorbate transporter subunit IIC	L-ascorbate 6-phosphate lactonase	RNA-directed DNA polymerase	noneigh	noneigh	noneigh
shotgun sequence	WP_185388369.1	RNA-directed DNA polymerase	563	Listeria newyorkensis	PRJNA561882	1	FSL L7-1614	88	30.943	164	6.24e-71	tyrosine-protein phosphatase	?	Cof-type HAD-IIB family hydrolase	RNA-directed DNA polymerase	DUF1433 domain-containing protein	lipase	?
shotgun sequence	WP_185512414.1	RNA-directed DNA polymerase	517	Listeria booriae	PRJNA224116	1	FSL L7-0459	76	31.072	142	4.29e-65	right-handed parallel beta-helix repeat-containing protein	?	LPXTG cell wall anchor domain-containing protein	RNA-directed DNA polymerase	L-ascorbate 6-phosphate lactonase	PTS ascorbate transporter subunit IIC	PTS sugar transporter subunit IIB
shotgun sequence	WP_185578883.1	RNA-directed DNA polymerase	517	Listeria booriae	PRJNA224116	1	FSL L7-0255	85	30.038	158	2.81e-65	?	?	LPXTG cell wall anchor domain-containing protein	RNA-directed DNA polymerase	L-ascorbate 6-phosphate lactonase	PTS ascorbate transporter subunit IIC	PTS sugar transporter subunit IIB
shotgun sequence	WP_107864235.1	RNA-directed DNA polymerase	512	Agitococcus lubricus	PRJNA224116	1	DSM 5822	33	28	57	1.17e-15	thioesterase family protein	isoprenoid biosynthesis glyoxalase ElbB	porphobilinogen synthase	RNA-directed DNA polymerase	transposase	DUF1993 family protein	PhoX family phosphatase
shotgun sequence	WP_099857804.1	hypothetical protein	817	Paenibacillus sp.	PRJNA224116	1	LK1	35	30.455	67	1.32e-18	L-arabinose isomerase	AAC(3) family N-acetyltransferase	diguanylate cyclase	?	?	WXG100 family type VII secretion target	?
shotgun sequence	WP_111936570.1	RNA-directed DNA polymerase	496	Clostridium perfringens	PRJNA224116	1	NCTC10613,NCTC8359,NCTC9851,NCTC8797	24	33.803	48	1.34e-18	none
shotgun sequence	WP_087235160.1	RNA-directed DNA polymerase	502	Anaeromassilibacillus sp.	PRJNA224116	1	An250	35	25.221	57	3.12e-16	type IA DNA topoisomerase	?	antirestriction protein ArdA	RNA-directed DNA polymerase	pentapeptide repeat-containing protein	?	relaxase/mobilization nuclease domain-containing protein
shotgun sequence	WP_098645782.1	RNA-directed DNA polymerase	503	Bacillus cereus	PRJNA224116	1	AFS062641	44	28.322	81	1.08e-18	sigma-70 family RNA polymerase sigma factor	?	?	RNA-directed DNA polymerase	?	?	DNA-binding protein
shotgun sequence	WP_180706813.1	RNA-directed DNA polymerase	655	Lactobacillus crispatus	PRJNA224116	1	UMNLC4	95	26.756	179	1.72e-43	type II toxin-antitoxin system HicA family toxin	glycoside hydrolase family 68 protein	Abi family protein	RNA-directed DNA polymerase	noneigh	noneigh	noneigh
shotgun sequence	WP_180707187.1	RNA-directed DNA polymerase	296	Lactobacillus crispatus	PRJNA224116	1	UMNLC15	45	33.929	95	1.09e-40	noneigh	noneigh	noneigh	RNA-directed DNA polymerase	noneigh	noneigh	noneigh
shotgun sequence	WP_186853416.1	RNA-directed DNA polymerase	502	Flintibacter sp.	PRJNA224116	1	NSJ-23	35	25.664	58	7.89e-17	?	?	antirestriction protein ArdA	RNA-directed DNA polymerase	class I SAM-dependent methyltransferase	heavy-metal-associated domain-containing protein	helix-turn-helix domain-containing protein
shotgun sequence	WP_186969884.1	RNA-directed DNA polymerase	524	Agathobaculum sp.	PRJNA224116	1	M2	35	25.652	59	2.13e-17	?	RecQ family ATP-dependent DNA helicase	?	RNA-directed DNA polymerase	?	?	AAA family ATPase
shotgun sequence	WP_182028965.1	RNA-directed DNA polymerase	500	Bacillus sp.	PRJNA224116	1	ME75	41	27.099	71	5.09e-19	?	?	?	RNA-directed DNA polymerase	tyrosine-type recombinase/integrase	aminopeptidase	IclR family transcriptional regulator
shotgun sequence	OXC15669.1	hypothetical protein	659	Lactobacillus crispatus	PRJNA312549	1	UMNLC3	95	26.756	179	2.66e-43	noneigh	noneigh	noneigh	?	DNA-binding protein	levansucrase	?
shotgun sequence	OXC22070.1	hypothetical protein	659	Lactobacillus crispatus	PRJNA312549	1	UMNLC4	95	26.756	179	2.66e-43	?	levansucrase	DNA-binding protein	?	noneigh	noneigh	noneigh
shotgun sequence	PET72765.1	hypothetical protein CN533_05005	653	Bacillus megaterium	PRJNA400804	2	AFS000775,AFS081975	35	29.817	65	1.35e-18	?	?	?	?	?	?	?
shotgun sequence	WP_003336376.1/RJL14519.1	RNA-directed DNA polymerase/hypothetical protein/reverse transcriptase	562	Brevibacillus laterosporus	PRJNA474507	1	BON707	86	30.814	159	5.07e-61	pentapeptide repeat-containing protein	?	?	?	?	?	?
complete genome sequence	WP_003336376.1/AIG26831.1	RNA-directed DNA polymerase/hypothetical protein/reverse transcriptase	562	Brevibacillus laterosporus	PRJNA67803	1	LMG 15441	86	30.814	159	5.07e-61	secreted effector protein	?	?	reverse transcriptase	putative transposase OrfB	transposase	?(DUF4256)
shotgun sequence	WP_007124211.1	RNA-directed DNA polymerase	645	Lactobacillus antri	PRJNA224116	1	MGYG-HGUT-01516	96	29.167	189	1.97e-46	site-specific DNA-methyltransferase	type III restriction-modification system endonuclease	?	RNA-directed DNA polymerase	cysteine hydrolase	?	CRISPR-associated helicase/endonuclease Cas3
shotgun sequence	WP_007124211.1/EEW53938.1/KRK60864.1	RNA-directed DNA polymerase	645	Lactobacillus antri	PRJNA224116	1	DSM16041	96	29.167	189	1.97e-46	type III restriction enzyme, res subunit	?	?	?	isochorismatase family protein	?	CRISPR-associated helicase Cas3
shotgun sequence	WP_007126124.1	RNA-directed DNA polymerase	619	Lactobacillus ultunensis	PRJNA224116	1	MGYG-HGUT-01335	78	28.862	142	7.15e-46	?	?	DNA polymerase III	RNA-directed DNA polymerase	?	abortive infection family protein	DeoR/GlpR transcriptional regulator
shotgun sequence	WP_007126124.1/EEJ71505.1	RNA-directed DNA polymerase	619	Lactobacillus ultunensis	PRJNA224116	1	DSM 16047	78	28.862	142	7.15e-46	?	?	BRCA1 C-terminal domain protein	?	?	?	?
shotgun sequence	WP_044139084.1/RAP09298.1	RNA-directed DNA polymerase	563	Bacillus pumilus	PRJNA431142	1	MG52	89	30.755	167	2.02e-58	?	?	MBL fold metallo-hydrolase	RNA-directed DNA polymerase	S8 family serine peptidase	ATP-binding protein	23S rRNA (pseudouridine(1915)-N(3))-methyltransferase RlmH
shotgun sequence	WP_044139084.1/KIL25509.1/	RNA-directed DNA polymerase	563	Bacillus pumilus	PRJNA224116	1	B4127	89	30.755	167	2.02e-58	?	?	?	?	?	?	?
shotgun sequence	WP_047210579.1	RNA-directed DNA polymerase	595	Staphylococcus warneri	PRJNA224116	1	DE0533	99	46.578	279	6.55e-175	MBL fold metallo-hydrolase	23S rRNA (pseudouridine(1915)-N(3))-methyltransferase RlmH	?	RNA-directed DNA polymerase	SAM-dependent DNA methyltransferase	restriction endonuclease subunit S	DEAD/DEAH box helicase family protein
shotgun sequence	WP_047210579.1/PNN64408.1	RNA-directed DNA polymerase	595	Staphylococcus sp.	PRJNA224116	1	FDAARGOS_39	99	46.578	279	6.55e-175	DUF4145 domain-containing protein	restriction endonuclease subunit S	SAM-dependent DNA methyltransferase	RNA-directed DNA polymerase	?	23S rRNA (pseudouridine(1915)-N(3))-methyltransferase RlmH	MBL fold metallo-hydrolase
shotgun sequence	WP_047529584.1	RNA-directed DNA polymerase	610	Staphylococcus aureus	PRJNA224116	1	FSA037	99	44.793	271	9.43e-170	exfoliative toxin D	trypsin-like peptidase domain-containing protein	epidermal cell differentiation inhibitor B EdnB	RNA-directed DNA polymerase	HAD-IIB family hydrolase	MAP domain-containing protein	acetolactate decarboxylase
shotgun sequence	CDR27493.1	RNA-directed DNA polymerase	610	Staphylococcus schweitzeri	PRJEB6389	1	FSA037004	99	44.793	271	9.43e-170	exfoliative toxin B	trypsin family protein	epidermal cell differentiation inhibitor	reverse transcriptase family protein	hydrolase	hydrolase	Truncated cell surface protein map-w
shotgun sequence	WP_069988723.1	RNA-directed DNA polymerase	501	Massilioclostridium coli	PRJNA224116	2	Marseille-P2976T,MGYG-HGUT-01560	34	21.659	47	1.5e-08	none
shotgun sequence	WP_075212814.1/OLF95647.1	RNA-directed DNA polymerase/hypothetical protein	569	Bacillus paralicheniformis	PRJNA224116	1	B4121	78	34.69	162	7.3e-69	?	LSU methyltransferase	?	?	DNA-binding response regulator LuxR family	sensor histidine kinase	putative ABC transporter permease protein
shotgun sequence	MBC8622032.1	RNA-directed DNA polymerase/hypothetical protein	569	Bacillus paralicheniformis	PRJNA656402	1	OD3-11	78	34.69	162	7.3e-69	ABC transporter permease	sensor histidine kinase	response regulator transcription factor	RNA-directed DNA polymerase	SIR2 family protein	23S rRNA (pseudouridine(1915)-N(3))-methyltransferase RlmH	CxxH/CxxC protein
shotgun sequence	WP_076252717.1/PKQ87822.1	RNA-directed DNA polymerase	500	Paenibacillus sp.	PRJNA224116	1	BGI2013	53	27.246	94	1.22e-23	?	tyrosine-type recombinase/integrase	?	RNA-directed DNA polymerase	?	?	?
shotgun sequence	WP_076252717.1/OMF43341.1/	RNA-directed DNA polymerase	500	Paenibacillus amylolyticus	PRJNA224116	1	FSL J3-0122	53	27.246	94	1.22e-23	?	?	?	?	?	noneigh	noneigh
shotgun sequence	WP_078371176.1	RNA-directed DNA polymerase/putative reverse transcriptase	590	Staphylococcus aureus	PRJNA224116	1	GKP138-67	98	50.51	297	0	noneigh	noneigh	noneigh	RNA-directed DNA polymerase	recombinase family protein	MarR family transcriptional regulator	oxidoreductase
shotgun sequence	SCT38675.1	RNA-directed DNA polymerase/putative reverse transcriptase	590	Staphylococcus aureus	PRJEB2655	1	GKP138-66	98	50.51	297	0	noneigh	noneigh	noneigh	putative reverse transcriptase	putative transposon Tn552 DNA-invertase bin3	regulatory protein MarR	quinone oxidoreductase putative YhdH/YhfP
shotgun sequence	WP_080366602.1	RNA-directed DNA polymerase	590	Staphylococcus haemolyticus	PRJNA224116	2	F033, DE0482	98	50.68	298	0	malate dehydrogenase (quinone)	?	type I toxin-antitoxin system Fst family toxin	RNA-directed DNA polymerase	noneigh	noneigh	noneigh
shotgun sequence	WP_080985243.1	RNA-directed DNA polymerase	582	Staphylococcus saprophyticus	PRJNA224116	1	772_SSAP	92	47.34	267	7.89e-168	zinc-binding alcohol dehydrogenase family protein	NADP-dependent oxidoreductase	LLM class flavin-dependent oxidoreductase	RNA-directed DNA polymerase	LysE family transporter	helix-turn-helix transcriptional regulator	VOC family protein
shotgun sequence	WP_080985243.1/RIM58980.1	RNA-directed DNA polymerase	582	Staphylococcus arlettae	PRJNA224116	1	SNUC 4935	92	47.34	267	7.89e-168	zinc-binding alcohol dehydrogenase family protein	NADP-dependent oxidoreductase	LLM class flavin-dependent oxidoreductase	RNA-directed DNA polymerase	lysine transporter LysE	XRE family transcriptional regulator	VOC family protein
complete genome	WP_081199340.1/ARE15330.1	abortive infection protein/RNA-directed DNA polymerase	600	Lactococcus lactis subsp. lactis	PRJNA224116	1	UC08	99	73.244	438	0	Transcriptional regulator, Cro/CI family	prophage protein	?	abortive infection protein	ABC transporter ATP-binding protein	ABC transporter permease	transcriptional regulator
complete genome	WP_081199340.1/ARE12920.1	abortive infection protein/RNA-directed DNA polymerase	600	Lactococcus lactis subsp. lactis	PRJNA224116	1	UC11	99	73.244	438	0	Transcriptional regulator, Cro/CI family	?	?	abortive infection protein	ABC transporter ATP-binding protein	ABC transporter permease	transcriptional regulator
shotgun sequence	WP_084628955.1	RNA-directed DNA polymerase	565	Paenibacillus barengoltzii,Paenibacillus sp.	PRJNA224116	2	J14,G22	25	31.21	49	1.79e-15	noneigh	aminoglycoside phosphotransferase	DUF4368 domain-containing protein	RNA-directed DNA polymerase	noneigh	noneigh	noneigh
shotgun sequence	WP_098944411.1/PHF38458.1	RNA-directed DNA polymerase	505	Bacillus toyonensis	PRJNA224116	1	AFS034981	50	24.074	78	6.98e-18	?	?	?	RNA-directed DNA polymerase	noneigh	noneigh	noneigh
shotgun sequence	WP_098944411.1/PHF10441.1/	RNA-directed DNA polymerase	505	Bacillus toyonensis	PRJNA224116	1	AFS036256	50	24.074	78	6.98e-18	?	?	?	RNA-directed DNA polymerase	noneigh	noneigh	noneigh
shotgun sequence	WP_101871693.1/PXZ09454.1	RNA-directed DNA polymerase/hypothetical protein	674	Lactobacillus helveticus	PRJNA224116	1	FAM1182	72	28.077	146	2.63e-39	noneigh	IS110 family transposase	IS110 family transposase	?	?	?	XRE family transcriptional regulator
complete genome sequence	WP_101871693.1/AUJ27137.1	RNA-directed DNA polymerase/hypothetical protein	674	Lactobacillus helveticus	PRJNA224116	1	FAM8627,	72	28.077	146	2.63e-39	?	?	?	?	transposase	transposase	levansucrase
shotgun sequence	WP_117207174.1/GBY84078.1	RNA-directed DNA polymerase/hypothetical protein	590	Staphylococcus aureus	PRJNA224116	1	M6K094	98	50.68	298	0	IS6-like element ISSau6 family transposase	?	type I toxin-antitoxin system Fst family toxin	RNA-directed DNA polymerase	recombinase family protein	lactococcin 972 family bacteriocin	bacteriocin-associated integral membrane family protein
shotgun sequence	WP_117207174.1/GBV93124.1	RNA-directed DNA polymerase/hypothetical protein	590	Staphylococcus aureus	PRJDB5246	1	M1K094	98	50.68	298	0	bacteriocin immunity protein	lactococcin-related protein	recombinase/resolvase	?	?	?	transposase for IS431mec
complete genome	WP_130609210.1	RNA-directed DNA polymerase	661	Cohnella abietis	PRJNA224116	1	KCTC 43028	22	31.343	42	2.57e-15	none
complete genome	BBI33461.1	RNA-directed DNA polymerase	661	Cohnella abietis	PRJDB7929	1	HS21	22	31.343	42	2.57e-15	?	?	?	reverse transcriptase	?	?	?
shotgun sequence	WP_131933044.1/TCW55497.1	RNA-directed DNA polymerase	534	Bacillus thuringiensis	PRJNA224116	1	LP_2_YM	33	29.717	63	2.58e-16	?	uncharacterized protein DUF955	site-specific recombinase XerD	reverse transcriptase (RNA-dependent DNA polymerase)	stage V sporulation protein S	?	triacylglycerol esterase/lipase EstA (alpha/beta hydrolase family)
shotgun sequence	WP_131933044.1/TCW55290.1	RNA-directed DNA polymerase	534	Bacillus thuringiensis	PRJNA224116	1	LP_1_YM	33	29.717	63	2.58e-16	triacylglycerol esterase/lipase EstA (alpha/beta hydrolase family)	?	stage V sporulation protein S	reverse transcriptase (RNA-dependent DNA polymerase)	site-specific recombinase XerD	uncharacterized protein DUF955	?
shotgun sequence	WP_155287689.1	hypothetical protein	662	Lactobacillus sp.	PRJNA224116	2	1206-1,F027-1-2	93	31.293	184	1.69e-74	?	BCCT family transporter	?	?	?	putative DNA binding domain-containing protein	?
shotgun sequence	WP_161625720.1	RNA-directed DNA polymerase	655	Lactobacillus crispatus	PRJNA224116	2	EM-LC1,MGYG-HGUT-02348	95	26.756	179	1.84e-43	noneigh	noneigh	noneigh	RNA-directed DNA polymerase	Abi family protein	glycoside hydrolase family 68 protein	type II toxin-antitoxin system HicB family antitoxin
shotgun sequence	WP_163243259.1/NEY82860.1	hypothetical protein	513	Bacillus sp.	PRJNA224116	1	3H-10	46	26.774	83	1.38e-22	DUF1788 domain-containing protein	BREX system P-loop protein BrxC	BREX-1 system adenine-specific DNA-methyltransferase PglX	?	BREX-1 system phosphatase PglZ type A	protease Lon-related BREX system protein BrxL	?
shotgun sequence	WP_163243259.1/MBA4538498.1	hypothetical protein	513	Bacillus sp.	PRJNA224116	1	s-12	46	26.774	83	1.38e-22	DUF1788 domain-containing protein	BREX system P-loop protein BrxC	BREX-1 system adenine-specific DNA-methyltransferase PglX	?	BREX-1 system phosphatase PglZ type A	protease Lon-related BREX system protein BrxL	?
shotgun sequence	WP_165709027.1/NHL83537.1	RNA-directed DNA polymerase/hypothetical protein	674	Lactobacillus helveticus	PRJNA224116	1	UC1285	76	27.256	148	8.69e-39	DeoR/GlpR transcriptional regulator	IS110 family transposase	IS110 family transposase	RNA-directed DNA polymerase	IS256 family transposase	oligosaccharide flippase family protein	glycosyltransferase
complete genome sequence	AZA22328.1	RNA-directed DNA polymerase/hypothetical protein	674	Lactobacillus helveticus	PRJNA477604	1	NWC_2_3	76	27.256	148	8.69e-39	transposase	IS66 family transposase	IS256 family transposase	?	IS256-like element IS1201 family transposase	?	methyltransferase domain-containing protein
shotgun sequence	WP_166636089.1/TDR39525.1	hypothetical protein	669	Kurthia zopfii	PRJNA224116	1	DSM 20580	39	26.984	68	4.8e-17	?	?	zinc-ribbon domain-containing protein	?	type I restriction endonuclease subunit R	restriction endonuclease subunit S	SAM-dependent DNA methyltransferase
shotgun sequence	WP_166636089.1/STX10834.1/	hypothetical protein	669	Kurthia zopfii	PRJNA224116	1	NCTC10597	39	26.984	68	4.8e-17	Uncharacterised protein	Uncharacterised protein	Uncharacterised protein	Reverse transcriptase (RNA-dependent DNA polymerase)	Type I restriction enzyme EcoR124II R protein	EcoKI restriction-modification system protein HsdS	Type I restriction enzyme EcoKI M protein
shotgun sequence	WP_172210154.1/NPD35936.1	RNA-directed DNA polymerase	592	Enterococcus sp.	PRJNA224116	1	MMGLQ5-2	99	46.589	280	1.74e-170	?	?	abortive infection family protein	RNA-directed DNA polymerase	?	?	LPXTG cell wall anchor domain-containing protein
shotgun sequence	WP_172210154.1/NPD11193.1	RNA-directed DNA polymerase	592	Enterococcus sp.	PRJNA224116	1	MMGLQ5-1	99	46.589	280	1.74e-170	?	?	abortive infection family protein	RNA-directed DNA polymerase	?	?	LPXTG cell wall anchor domain-containing protein
shotgun sequence	WP_180707024.1	RNA-directed DNA polymerase	655	Lactobacillus crispatus	PRJNA312549/PRJNA224116	2	UMNLC5,UMNLC6	95	26.379	177	2.95e-42	?	transposase	?	RNA-directed DNA polymerase	Abi family protein	glycoside hydrolase family 68 protein	type II toxin-antitoxin system HicA family toxin
shotgun sequence	OMQ05706.1	hypothetical protein	563	Bacillus sp.	PRJNA382661/PRJNA270600/PRJNA362831	1	GZB	84	31.631	161	4.68e-56	FUSC family protein	?	?	?	23S rRNA (pseudouridine(1915)-N(3))-methyltransferase RlmH	CxxH/CxxC protein	?
shotgun sequence,complete genome	ARJ73401.1/KYC88688.1	hypothetical protein	563	Bacillus amyloliquefaciens,Bacillus velezensis	PRJNA270600,PRJNA382661	2	9D-6,B4140	84	31.631	161	4.68e-56	?	?	?	?	?	?	?
shotgun sequence	KDP47891.1	RNA-directed DNA polymerase/putative reverse transcriptase	507	Staphylococcus aureus	PRJNA53837	1	CO-86	82	51.21	254	2.4e-159	regulatory protein blaR1	beta-lactamase	?	RNA-directed DNA polymerase	?	?	?
shotgun sequence	CAC8965142.1	RNA-directed DNA polymerase/putative reverse transcriptase	507	Staphylococcus aureus	PRJEB13165	1	MOS378	82	51.21	254	2.4e-159	none
shotgun sequence	SUK19796.1	RNA-directed DNA polymerase/putative reverse transcriptase	507	Staphylococcus aureus	PRJEB6403	1	NCTC9369	82	51.21	254	2.4e-159	putative replication initiation protein Rep domain protein	Uncharacterised protein	Uncharacterised protein	putative reverse transcriptase	putative reverse transcriptase	beta-lactamase	regulatory protein BlaR1
shotgun sequence	WP_010772882.1	RNA-directed DNA polymerase	555	Enterococcus caccae	PRJNA224116	3	DSM 19114,ATCC BAA-1240,MGYG-HGUT-02468	55	27.299	95	1.51e-24	?	?	?	RNA-directed DNA polymerase	DEAD/DEAH box helicase	DUF1837 domain-containing protein	DUF4767 domain-containing protein
shotgun sequence	WP_014563591.1/PXZ19768.1	RNA-directed DNA polymerase	623	Lactobacillus helveticus	PRJNA474108	1	FAM1450	73	28.664	133	3.62e-39	DUF1788 domain-containing protein	BREX system P-loop protein BrxC	BREX-1 system adenine-specific DNA-methyltransferase PglX	?	BREX-1 system phosphatase PglZ type A	?	transposase
shotgun sequence	WP_014563591.1/NRN82544.1/	RNA-directed DNA polymerase	623	Lactobacillus helveticus	PRJNA224116	1	IMAU60227	73	28.664	133	3.62e-39	putative metabolite transport protein YjhB	?	?	?	?	?	?
complete genome sequence	WP_014563591.1/ADX70211.1/	RNA-directed DNA polymerase	623	Lactobacillus helveticus	PRJNA49153	1	H10	73	28.664	133	3.62e-39	Transposase	Prophage protein	Putative uncharacterized protein	Putative uncharacterized protein	Putative Type II restriction enzyme, methylase subunits	Putative uncharacterized protein	Cytoplasmic protein
shotgun sequence	WP_078152655.1	putative reverse transcriptase/RNA-directed DNA polymerase	590	Staphylococcus aureus	PRJNA224116/PRJEB10598/PRJEB1915	1	MRSA	98	50.51	297	0	penicillinase repressor BlaI	beta-lactam sensor/signal transducer BlaR1	penicillin-hydrolyzing class A beta-lactamase BlaZ	RNA-directed DNA polymerase	type I toxin-antitoxin system Fst family toxin	transcriptional regulator	?
shotgun sequence	CUG00026.1	putative reverse transcriptase/RNA-directed DNA polymerase	590	Staphylococcus aureus	PRJEB10598	1	2588STDY5748664	98	50.51	297	0	penicillinase repressor	regulatory protein BlaR1	beta-lactamase	putative reverse transcriptase	Uncharacterised protein	Uncharacterised protein	putative replication initiation protein Rep domain protein
shotgun sequence	CUE68086.1	putative reverse transcriptase/RNA-directed DNA polymerase	590	Staphylococcus aureus	PRJEB10598	1	2588STDY5748077	98	50.51	297	0	putative replication initiation protein Rep domain protein	Uncharacterised protein	Uncharacterised protein	putative reverse transcriptase	beta-lactamase	regulatory protein BlaR1	penicillinase repressor
shotgun sequence	WP_096792050.1	RNA-dependent DNA polymerase	582	Staphylococcus saprophyticus	PRJNA224116	2	DE0575,DE0567	93	46.585	266	1.6e-168	cell division protein FtsK	?	helix-turn-helix transcriptional regulator	RNA-directed DNA polymerase	DEAD/DEAH box helicase family protein	alpha/beta hydrolase	LLM class flavin-dependent oxidoreductase
shotgun sequence	WP_096792050.1/PCM40474.1	RNA-dependent DNA polymerase	582	Staphylococcus sciuri	PRJNA224116	1	i1	93	46.585	266	1.6e-168	cell division protein FtsK	?	?	RNA-dependent DNA polymerase	helicase	chromosome condensation regulator	noncanonical pyrimidine nucleotidase, YjjG family
shotgun sequence	WP_105799085.1	RNA-directed DNA polymerase	590	Staphylococcus aureus	PRJNA224116	3	Case4_N326,Case4_N229,Case4_N208	97	48.881	284	1.53e-177	ABC transporter permease	?	IS6 family transposase	RNA-directed DNA polymerase	type I toxin-antitoxin system Fst family toxin	transcriptional regulator	IS3 family transposase
shotgun sequence	WP_121440149.1	RNA-directed DNA polymerase	540	Salisediminibacterium halotolerans	PRJNA224116	2	DSM 26530,CGMCC 1.7654	49	27.829	91	1.36e-18	aldehyde dehydrogenase family protein	DUF2075 domain-containing protein	3'-5' exoribonuclease	RNA-directed DNA polymerase	?	?	peptide-methionine (S)-S-oxide reductase MsrA
shotgun sequence	WP_121440149.1/GEL07072.1	RNA-directed DNA polymerase	540	Salisediminibacterium halotolerans	PRJNA224116	1	NBRC 104935	49	27.829	91	1.36e-18	putative aldehyde dehydrogenase	ATPase AAA	DNA polymerase III subunit epsilon	?	?	?	peptide-methionine (R)-S-oxide reductase
shotgun sequence	WP_148969651.1/TYS77618.1/TYS86800.1/ TYS87603.1	RNA-directed DNA polymerase	531	Bacillus aquimaris	PRJNA224116	3	CH422a_13T,CH159a_5T,CH87b_3T	47	28.182	62	1.09e-14	DinB family protein	arsenic resistance protein	?	RNA-directed DNA polymerase	?	?	peptidase M84
shotgun sequence	EES95930.1	hypothetical protein/AbiK protein/putative reverse transcriptase	507	Staphylococcus aureus	PRJNA31541/PRJNA36467/PRJEB1915	1	TCH130	82	51.21	254	2.76e-159	integrase core domain protein	?	?	?	?	putative transposon DNA-invertase Bin3	bacteriocin, lactococcin 972 family
shotgun sequence	SAO21086.1	hypothetical protein/AbiK protein/putative reverse transcriptase	507	Staphylococcus aureus	PRJEB1915	1	MSSA	82	51.21	254	2.76e-159	IS431 transposase	Uncharacterised protein	Uncharacterised protein	putative reverse transcriptase	putative reverse transcriptase	putative transposon Tn552 DNA-invertase bin3	bacteriocin%2C lactococcin 972 family protein
shotgun sequence	EEV82845.1	hypothetical protein/AbiK protein/putative reverse transcriptase	507	Staphylococcus aureus	PRJNA36467	1	A5948	82	51.21	254	2.76e-159	transposase	conserved ?	conserved ?	AbiK protein	AbiK	noneigh	noneigh
shotgun sequence	CAC6208394.1	hypothetical protein/AbiK protein/putative reverse transcriptase	507	Staphylococcus aureus	PRJEB13165	1	NRS386	82	51.21	254	2.76e-159	bacteriocin-associated integral membrane family protein	bacteriocin, lactococcin 972 family protein	putative transposon Tn552 DNA-invertase bin3	putative reverse transcriptase	Uncharacterised protein	Uncharacterised protein	IS431 transposase
shotgun sequence	SGV54970.1/SGW01507.1/SHC24219.1	putative reverse transcriptase	553	Staphylococcus aureus	PRJEB1915/PRJEB9575	3	3688STDY6124913,3688STDY6124925,3688STDY6124993	90	51.107	277	3.06e-176	DNA-invertase hin	integrase core domain-containing protein	putative ATP-binding protein	putative reverse transcriptase	Uncharacterised protein	Uncharacterised protein	IS431 transposase
shotgun sequence	SAO26134.1/SBC52392.1	putative reverse transcriptase	553	Staphylococcus aureus	PRJEB1915	1	MRSA	90	51.107	277	3.06e-176	IS431 transposase	Uncharacterised protein	Uncharacterised protein	putative reverse transcriptase	putative ATP-binding protein	integrase core domain-containing protein	DNA-invertase hin
shotgun sequence	GBY04840.1/GBY76548.1/GBZ01967.1	hypothetical protein	412	Staphylococcus aureus	PRJDB5246	3	M6K023,M6K079,M6K107	66	54.293	215	3.54e-139	none
shotgun sequence	GBW77279.1	hypothetical protein	412	Staphylococcus aureus	PRJDB5246	1	M1K198	66	54.293	215	3.54e-139	beta-lactamase regulatory protein	beta-lactamase precursor, BlaZ	?	?	noneigh	noneigh	noneigh
shotgun sequence	GBU34811.1	hypothetical protein	412	Staphylococcus aureus	PRJDB5246	1	M1C003	66	54.293	215	3.54e-139	noneigh	noneigh	noneigh	?	?	beta-lactamase precursor, BlaZ	beta-lactamase regulatory protein
shotgun sequence	GBS99367.1/GBS96786.1	hypothetical protein	412	Staphylococcus aureus	PRJDB5247	2	M1KS0591_1,M1KS0591_2	66	54.293	215	3.54e-139	MarR family transcriptional regulator	recombinase/resolvase	?	?	noneigh	noneigh	noneigh
shotgun sequence	GBT96014.1	hypothetical protein	412	Staphylococcus aureus	PRJDB5246	1	M6KS0591_2	66	54.293	215	3.54e-139	noneigh	noneigh	noneigh	?	?	recombinase/resolvase	MarR family transcriptional regulator
shotgun sequence,complete genome	WP_019252868.1/OUL53719.1	RNA-directed DNA polymerase	644	Lactobacillus reuteri	PRJNA224116	3	lpuph,L6798,LR0	87	27.397	160	5.18e-40	noneigh	noneigh	noneigh	?	?	?	?
shotgun sequence	WP_019252868.1/MRG75619.1	RNA-directed DNA polymerase	644	Lactobacillus reuteri	PRJNA587310	1	6799jm-1	87	27.397	160	5.18e-40	noneigh	noneigh	?	?	?	?	?
complete genome	WP_019252868.1/AGR65194.1/	RNA-directed DNA polymerase	644	Lactobacillus reuteri	PRJNA211728	1	TD1	87	27.397	160	5.18e-40	transposase IS66	transposase IS66	?	?	?	?	?
shotgun sequence,complete genome sequence	WP_052348389.1	RNA-directed DNA polymerase	392	Weissella hellenica, Weissella sp.	PRJNA224116	4	Wikim14,X0750,X0278,X0401	61	46.335	177	1.57e-107	?	?	?	RNA-directed DNA polymerase	transposase	noneigh	noneigh
complete genome	WP_052348389.1/QEA57892.1	RNA-directed DNA polymerase	392	Weissella hellenica	PRJNA224116	1	CBA3632	61	46.335	177	1.57e-107	LPXTG cell wall anchor domain-containing protein	?	IS3 family transposase	RNA-directed DNA polymerase	?	?	?
shotgun sequence	WP_097899616.1	RNA-directed DNA polymerase	503	Bacillus pseudomycoides,Bacillus sp.	PRJNA224116	5	AFS019443,AFS014408,AFS075034,AFS092012,AFS098217	39	25.498	64	2.44e-16	GNAT family N-acetyltransferase	tyrosine-type recombinase/integrase	site-specific integrase	RNA-directed DNA polymerase	tyrosine-type recombinase/integrase	?	?
complete genome	WP_099960405.1/AYG26104.1	RNA-directed DNA polymerase	598	Lactobacillus sakei	PRJNA224116	1	ZFM229	99	47.993	287	0	?	?	diacylglycerol kinase family lipid kinase	RNA-directed DNA polymerase	recombinase RecF	30S ribosomal protein S9	50S ribosomal protein L13
complete genome	WP_099960405.1/SON72066.1	RNA-directed DNA polymerase	598	Lactobacillus sakei	PRJEB22338	1	MFPB16A1401	99	47.993	287	0	conserved exported protein of unknown function	conserved protein of unknown function	protein of unknown function	RNA-directed DNA polymerase	RecF/RecN/SMC N-terminal domain protein	ribosomal protein S9	ribosomal protein L13
complete genome	WP_099960405.1/AYG33022.1	RNA-directed DNA polymerase	598	Lactobacillus sakei	PRJNA392832	1	ZFM225	99	47.993	287	0	?	?	diacylglycerol kinase family lipid kinase	RNA-directed DNA polymerase	recombinase RecF	30S ribosomal protein S9	50S ribosomal protein L13
complete genome	WP_099960405.1/AYG29516.1	RNA-directed DNA polymerase	598	Lactobacillus sakei	PRJNA392713	1	LZ217	99	47.993	287	0	50S ribosomal protein L13	30S ribosomal protein S9	recombinase RecF	RNA-directed DNA polymerase	diacylglycerol kinase family lipid kinase	?	?
complete genome	WP_099960405.1/AYG15592.1/	RNA-directed DNA polymerase	598	Lactobacillus sakei	PRJNA392719	1	ZFM220	99	47.993	287	0	?	?	diacylglycerol kinase family lipid kinase	RNA-directed DNA polymerase	recombinase RecF	30S ribosomal protein S9	50S ribosomal protein L13
shotgun sequence	WP_083295477.1	RNA-directed DNA polymerase	590	Staphylococcus sp., Staphylococcus hominis	PRJNA224116	6	MGYG-HGUT-02399, DE0447, DE0425, MSC058D09, HMSC078E07, HMSC068D07	99	50.5	303	0	excinuclease ABC subunit UvrA	alcohol dehydrogenase	type I toxin-antitoxin system Fst family toxin	RNA-directed DNA polymerase	ABC transporter permease	ATP-binding cassette domain-containing protein	recombinase family protein
shotgun sequence	WP_171779878.1	RNA-directed DNA polymerase	508	Clostridium beijerinckii	PRJNA224116	6	DJ015,DJ083,DJ076,DJ077,DJ078,DJ091	43	29.412	80	1.35e-19	helix-turn-helix domain-containing protein	helix-turn-helix domain-containing protein	?	RNA-directed DNA polymerase	?	MBL fold metallo-hydrolase	N-acetylmuramoyl-L-alanine amidase
shotgun sequence	WP_000516943.1	MULTISPECIES: RNA-directed DNA polymerase	503	Bacillus cereus, Bacillus thuringiensis	PRJNA224116	7	IEBC_T61001,BAG1X1-3,HuA2-9,BAG1O-1,BGSC 4BY1,BGSC 4BJ1,AFS052321	37	24.107	54	1.12e-15	?	helix-turn-helix domain-containing protein	recombinase family protein	RNA-directed DNA polymerase	?	?	?
shotgun sequence	WP_010820171.1	RNA-directed DNA polymerase	555	Enterococcus faecalis	PRJNA224116	7	CVM N53457,CVM N5909F,CVM N59550F,CVM N59910F,CVM N60268F,MP2-6,T9	50	28.135	92	6.87e-24	SDR family oxidoreductase	?	?	RNA-directed DNA polymerase	noneigh	noneigh	noneigh
shotgun sequence,complete genome sequence	WP_029550100.1	RNA-directed DNA polymerase	610	Staphylococcus aureus		10		99	45.289	274	3.17e-171	exfoliative toxin D	trypsin-like peptidase domain-containing protein	epidermal cell differentiation inhibitor B EdnB	RNA-directed DNA polymerase	HAD-IIB family hydrolase	MAP domain-containing protein	acetolactate decarboxylase
shotgun sequence	WP_044683410.1	RNA-directed DNA polymerase	583	Streptococcus suis		10		98	41.039	245	4.17e-137	ABC transporter permease	ATP-binding cassette domain-containing protein	adenylosuccinate lyase	RNA-directed DNA polymerase	5-(carboxyamino)imidazole ribonucleotide synthase	5-(carboxyamino)imidazole ribonucleotide mutase	phosphoribosylamine--glycine ligase
shotgun sequence	WP_003027962.1/GAD42630.1	conserved hypothetical protein/RNA-directed DNA polymerase	436	Streptococcus sp., Streptococcus anginosus	PRJNA224116	9		74	47.63	211	3.96e-135	5-(carboxyamino)imidazole ribonucleotide mutase	5-(carboxyamino)imidazole ribonucleotide synthase	?	RNA-directed DNA polymerase	?	adenylosuccinate lyase	DhaKLM operon coactivator DhaQ
shotgun sequence	WP_003027962.1/EUB15409.1	conserved hypothetical protein/RNA-directed DNA polymerase	436	Streptococcus sp.	PRJNA165927	1	ACC21	74	47.63	211	3.96e-135	phosphoribosylaminoimidazole carboxylase, catalytic subunit	phosphoribosylaminoimidazole carboxylase, ATPase subunit	?	RNA-directed DNA polymerase	?	adenylosuccinate lyase	putative dihydroxyacetone kinase, DhaK1b subunit
shotgun sequence	WP_003027962.1/ETS96479.1	conserved hypothetical protein/RNA-directed DNA polymerase	436	Streptococcus sp.	PRJNA165931	1	OBRC6	74	47.63	211	3.96e-135	putative dihydroxyacetone kinase, DhaK1b subunit	adenylosuccinate lyase	?	RNA-directed DNA polymerase	?	phosphoribosylaminoimidazole carboxylase, ATPase subunit	phosphoribosylaminoimidazole carboxylase, catalytic subunit
shotgun sequence	WP_003027962.1/EFU22952.1	conserved hypothetical protein/RNA-directed DNA polymerase	436	Streptococcus anginosus	PRJNA43129	1	F0211	74	47.63	211	3.96e-135		noneigh	?		noneigh	?
complete genome	WP_003027962.1/ANW84296.1	conserved hypothetical protein/RNA-directed DNA polymerase	436	SStreptococcus anginosus	PRJNA270893	1	J4206	74	47.63	211	3.96e-135	Phosphoribosylaminoimidazole carboxylase catalytic subunit	Phosphoribosylaminoimidazole carboxylase ATPase subunit	?	?	?	Adenylosuccinate lyase	putative dihydroxyacetone kinase
shotgun sequence	WP_000837333.1	RNA-directed DNA polymerase/putative reverse transcriptase	590	Staphylococcus aureus	PRJNA224116/PRJEB9575/PRJNA53699	20		98	50.68	298	0
shotgun sequence	WP_016931413.1	RNA-directed DNA polymerase	590	Staphylococcus sp., Staphylococcus haemolyticus	PRJNA224116	32	R1P1, SH_01, SH_09, SH_02, SH_16, SH_42, 51-72, F06, F045, IIF2SW-P3, IIF2SW-P4, IIF2SW-P5, IIF2*SW-P3, 151250003-2-258-44, 164_SHAE, HMSC076B11, HMSC076E07, HMSC061H04, HMSC061F10, HMSC062C03, HMSC069D04 HMSC061F01, 1HT3, SH1752, IIF2SW-P5, BC05211, MDMC083, DE0277, DE0229, DE0036	98	50.68	298	0	arsenate reductase (thioredoxin)	arsenical efflux pump membrane protein ArsB	recombinase family protein	RNA-directed DNA polymerase	type I toxin-antitoxin system Fst family toxin	?	malate dehydrogenase (quinone)
shotgun sequence	WP_000837332.1	RNA-directed polymerase	590	Staphylococcus aureus subsp. aureus (38 strains)	PRJNA224116/PRJNA39241/PRJNA590514/ PRJNA595928	38		98	50.68	298	0
shotgun sequence	NFD77380.1	RNA-directed DNA polymerase	499	Clostridium botulinum		42	Colworth BL145,Colworth BL149,Colworth BL144,Colworth BL139,Colworth BL140,Colworth BL141,IFR 18/054,Colworth BL200,Colworth BL198,IFR 18/038,Colworth BL65,Colworth BL69,Colworth BL36,Colworth BL38,Colworth BL45,Colworth BL32,IFR 18/025,ZK3,Colworth BL10,Colworth BL15,Colworth BL17,Colworth BL21,Colworth BL18,Colworth BL20,Colworth BL22,Colworth BL19,Colworth BL29,Colworth BL16,Colworth BL12,Colw…	35	26.457	59	6.38e-17	carbonate dehydratase	?	DUF2971 domain-containing protein	RNA-directed DNA polymerase	N-acetylmuramoyl-L-alanine amidase	DUF2922 domain-containing protein	DUF1659 domain-containing protein
shotgun sequence	WP_000837331.1	RNA-directed polymerase	590	Staphylococcus aureus (81 strains)	PRJNA224116	81		98	50.68	298	0
shotgun sequence,complete genome sequence	WP_000247647.1	RNA-directed DNA polymerase	610	Staphylococcus aureus		82		99	45.289	274	2.81e-171	exfoliative toxin D	trypsin-like peptidase domain-containing protein	epidermal cell differentiation inhibitor B EdnB	RNA-directed DNA polymerase	HAD-IIB family hydrolase	MAP domain-containing protein	acetolactate decarboxylase
	sequence highly homologous to L. lactis AbiK - 1st iteration hits from psi-BLAST

## Sheet: AbiK_3
origin	Accession (protein) id	Product Name	AA Seq Length	Genome	NCBI Project	strain no.	name of strain	coverage	Identities %	no. of identity	e-value	gene context
plasmid	AGS26681.1	Hypothetical protein zj316_1p01	591	Lactobacillus plantarum plasmid pLP-ZJ101	PRJNA186807	1	ZJ316	33	26.512	57	4.51e-07	none	none	none	?	?	Replication initiation protein, RepA	Putative calcium-transporting ATPase
shotgun sequence	EPC71146.1	hypothetical protein Lpp41_12442	621	Lactobacillus paracasei subsp. paracasei	PRJNA178436	1	Lpp41	15	24.038	25	0.004	none	none	none	?	?	none	none
shotgun sequence	HCH98512.1	hypothetical protein	608	Lachnospiraceae bacterium	PRJNA417962	1	UBA11460	32	28.095	59	3.1e-07	none	none	?	?	AAA family ATPase	?	DUF1016 domain-containing protein
shotgun sequence	MBC9022951.1	RNA-directed DNA polymerase	588	Lactobacillus fermentum	PRJNA224116	1	CECT 5716	33	26.512	57	7.88e-07	none	none	none	RNA-directed DNA polymerase	IS30 family transposase	?	?
shotgun sequence	OKZ93500.1	hypothetical protein BHW15_03110	576	Coprococcus sp. CAG:131_42_139	PRJNA321218	1	no_strain_in_ipg	24	27.273	42	4.61e-06	ribosome maturation factor RimP	siroheme synthase	peptidoglycan-binding protein	?	PolC-type DNA polymerase III	4-hydroxy-3-methylbut-2-en-1-yl diphosphate synthase	?
shotgun sequence	WP_004184477.1	hypothetical protein	598	Streptococcus sanguinis	PRJNA53175,PRJNA224116	1	CCUG 59326	37	24.686	59	1.54e-05	NAD(P)H-dependent oxidoreductase	:adenylosuccinate lyase	?	?	5-(carboxyamino)imidazole ribonucleotide synthase	5-(carboxyamino)imidazole ribonucleotide mutase	phosphoribosylamine--glycine ligase
shotgun sequence	EGC24627.1	hypothetical protein	598	Streptococcus sanguinis	PRJNA53175	1	SK405	37	24.686	59	1.54e-05	flavodoxin-like protein	adenylosuccinate lyase	hypothetical protein	hypothetical protein	phosphoribosylaminoimidazole carboxylase, ATPase subunit	phosphoribosylaminoimidazole carboxylase, catalytic subunit	phosphoribosylamine--glycine ligase
shotgun sequence	WP_010011719.1	RNA-directed DNA polymerase	538	Lactobacillus coryniformis	PRJNA224116	1	KCTC 3167	15	25.962	27	0.000761	?	DNA translocase FtsK	?	RNA-directed DNA polymerase	replication initiation factor domain-containing protein	?	?
shotgun sequence	WP_031546372.1	RNA-directed DNA polymerase	594	Salinicoccus luteus	PRJNA224116	1	DSM 17002	21	29.771	39	4.29e-07	?	?	?	RNA-directed DNA polymerase	PQQ-dependent sugar dehydrogenase	ferritin	tryptophan-rich sensory protein
shotgun sequence	WP_035457182.1	RNA-directed DNA polymerase	609	Lactobacillus coryniformis,Lactobacillus backii	PRJNA224116	2	VTT E-123217,CECT 5711	15	25.962	27	0.000649	?	DNA translocase FtsK	?	RNA-directed DNA polymerase	replication initiation factor domain-containing protein	?	?
shotgun sequence	WP_045616638.1	RNA-directed DNA polymerase	599	Streptococcus oralis	PRJNA224116	1	UC5873	25	29.221	45	2.67e-08	ATP-grasp domain-containing protein	5-(carboxyamino)imidazole ribonucleotide mutase	5-(carboxyamino)imidazole ribonucleotide synthase	RNA-directed DNA polymerase	adenylosuccinate lyase	NAD(P)H-dependent oxidoreductase	TetR/AcrR family transcriptional regulator
complete genome	WP_056943273.1	RNA-directed DNA polymerase	609	Lactobacillus coryniformis	PRJNA224116	1	DSM 20001	15	25.962	27	0.000655	?	?	replication initiation factor domain-containing protein	RNA-directed DNA polymerase	?	DNA translocase FtsK	?
complete genome	WP_059749058.1	RNA-directed DNA polymerase	595	Streptococcus salivarius	PRJNA224116	1	HSISS4	29	25.275	46	7.87e-06	none
plasmid	WP_063096867.1	RNA-directed DNA polymerase	588	Lactobacillus plantarum plasmid pCAUH202	PRJNA224116	1	CAUH2	25	27.907	48	1.23e-06	none	replication initiation protein	?	RNA-directed DNA polymerase	type II toxin-antitoxin system PemK/MazF family toxin	AbrB/MazE/SpoVT family DNA-binding domain-containing protein	site-specific integrase
shotgunsequence	WP_063487659.1	RNA-directed DNA polymerase	604	Lactobacillus plantarum	PRJNA224116	2	RI-146,BFE5092	26	29.94	50	1.32e-07	?	transposase	IS3 family transposase	RNA-directed DNA polymerase	23S rRNA (pseudouridine(1915)-N(3))-methyltransferase RlmH	trypsin-like peptidase domain-containing protein	MBL fold metallo-hydrolase
shotgun sequence	KZU35037.1	RNA-directed DNA polymerase	604	Lactobacillus plantarum	PRJNA314083	1	Nizo2535	26	29.94	50	1.32e-07	transposase	?	Mobile element protein	?	LSU methyltransferase	Serine protease DegP/HtrA do-like protein	Zn-dependent hydrolase
shotgun sequence	KZU76031.1	RNA-directed DNA polymerase	604	Lactobacillus plantarum	PRJNA314109	1	Nizo2891	26	29.94	50	1.32e-07	transposase	transposase	Mobile element protein	?	LSU methyltransferase	Serine protease DegP/HtrA do-like protein	Zn-dependent hydrolase
shotgun sequence	MBC6381690.1	RNA-directed DNA polymerase	604	Lactobacillus plantarum	PRJNA515431	1	Dan91	26	29.94	50	1.32e-07	?	transposase	IS3 family transposase	RNA-directed DNA polymerase	23S rRNA (pseudouridine(1915)-N(3))-methyltransferase RlmH	PDZ domain-containing protein	MBL fold metallo-hydrolase
complete genome	QDJ18643.1	RNA-directed DNA polymerase	604	Lactobacillus plantarum	PRJNA403768	1	LLY-606	26	29.94	50	1.32e-07	MBL fold metallo-hydrolase	serine protease	23S rRNA (pseudouridine(1915)-N(3))-methyltransferase RlmH	?	integrase	transposase	?
complete genome	AUS72691.1	RNA-directed DNA polymerase	604	Lactobacillus plantarum	PRJNA429501	1	LM1004	26	29.94	50	1.32e-07	Putative metallo-hydrolase YycJ	Serine protease Do-like HtrA	Ribosomal RNA large subunit methyltransferase H	hypothetical protein	hypothetical protein	hypothetical protein	hypothetical protein
shotgun sequence	WP_072540298.1	RNA-directed DNA polymerase	604	Lactobacillus plantarum	PRJNA224116	2	MHO2.5,NHO2.9	26	29.94	50	7.03e-08	MBL fold metallo-hydrolase	trypsin-like peptidase domain-containing protein	23S rRNA (pseudouridine(1915)-N(3))-methyltransferase RlmH	RNA-directed DNA polymerase	IS3 family transposase	transposase	?
shotgun sequence	WP_092559396.1	RNA-directed DNA polymerase	577	Clostridium populeti	PRJNA224116	1	743A	32	27.67	57	1.16e-05	HAD hydrolase family protein	hydrolase	390178-391209:WP_092559395.1:GNAT family N-acetyltransferase	RNA-directed DNA polymerase	aldehyde dehydrogenase	sigma-70 family RNA polymerase sigma factor	signal peptidase I
shotgun sequence	WP_099032593.1	RNA-directed DNA polymerase	588	Lactobacillus fermentum	PRJNA224116	1	SHI-2	33	25.581	55	8.97e-07	none	none	none	RNA-directed DNA polymerase	DUF536 domain-containing protein	replication initiation protein	none
shotgun sequence	WP_105302094.1	RNA-directed DNA polymerase	583	Leuconostoc mesenteroides	PRJNA224116	1	CECT 9266	33	24.413	52	2.65e-06	putative holin-like toxin	putative holin-like toxin	magnesium transporter CorA family protein	RNA-directed DNA polymerase	restriction endonuclease subunit S	site-specific integrase	type I restriction-modification system subunit M
shotgun sequence	SPE13792.1	RNA-directed DNA polymerase	583	Leuconostoc mesenteroides	PRJEB24712	1	CECT 9268	33	24.413	52	2.65e-06	?	Transposase from transposon Tn916	EcoKI restriction-modification system protein HsdS	Reverse transcriptase (RNA-dependent DNA polymerase)	CorA-like Mg2+ transporter protein	DNA polymerase IV	?
shotgun sequence	WP_117900069.1	RNA-directed DNA polymerase	576	Eubacterium ventriosum	PRJNA224116	1	AM32-23AC	22	30.137	44	1.84e-06	AAA family ATPase	restriction endonuclease	helix-turn-helix domain-containing protein	RNA-directed DNA polymerase	?	tyrosine-type recombinase/integrase	DUF4062 domain-containing protein
shotgun sequence	WP_117971264.1	RNA-directed DNA polymerase	576	Eubacterium ventriosum	PRJNA224116	1	AM40-7BH	22	30.137	44	3.69e-06	RNA polymerase sigma factor	septation protein SpoVG family protein	?	RNA-directed DNA polymerase	helix-turn-helix domain-containing protein	restriction endonuclease	AAA family ATPase
shotgun sequence	RHA17264.1	RNA-directed DNA polymerase	576	Eubacterium ventriosum	PRJNA482748	1	AM44-11BH	22	30.137	44	3.69e-06	RNA polymerase sigma factor	?	?	?	NUDIX domain-containing protein	?	DUF2726 domain-containing protein
shotgun sequence	WP_118137289.1	hypothetical protein	572	Ruminococcus sp.	PRJNA224116	1	AM30-15AC	21	31.061	41	3.29e-09	none	none	transposase domain-containing protein	?	restriction endonuclease subunit S	SAM-dependent DNA methyltransferase	?
shotgun sequence	WP_118248152.1/RHQ60543.1	RNA-directed DNA polymerase	565	Ruminococcus sp.,Blautia luti	PRJNA224116	2	DSM 14534,AF24-32LB	34	26.54	56	8.28e-12	HDIG domain-containing protein	class I SAM-dependent methyltransferase	DEAD/DEAH box helicase family protein	RNA-directed DNA polymerase	?	?	PHP domain-containing protein
shotgun sequence	RHG49386.1	RNA-directed DNA polymerase	565	Ruminococcus sp.	PRJNA482748	1	AM22-13	34	26.54	56	8.28e-12	PHP domain-containing protein	hypothetical protein	hypothetical protein	hypothetical protein	noneigh	noneigh	noneigh
shotgun sequence	WP_118310006.1	RNA-directed DNA polymerase	568	Dorea longicatena	PRJNA224116	1	AM23-13	34	26.512	57	7.11e-12	HipA N-terminal domain-containing protein	helix-turn-helix domain-containing protein	type II toxin-antitoxin system RelB/DinJ family antitoxin	RNA-directed DNA polymerase	DNA (cytosine-5-)-methyltransferase	?	?
shotgun sequence	WP_118673402.1	RNA-directed DNA polymerase	576	Clostridium sp.	PRJNA224116	1	OM05-5BH	40	25.49	65	2.58e-08	pantothenate kinase	ATPase	?	RNA-directed DNA polymerase	?	protein kinase	ATP-binding protein
complete genome	WP_122036852.1	RNA-directed DNA polymerase	441	Lactobacillus plantarum	PRJNA224116	1	KACC 92189	26	29.94	50	1.25e-07	none
complete genome	QAA27161.1	RNA-directed DNA polymerase	441	Lactobacillus plantarum	PRJNA428424	1	IRG1	26	29.94	50	1.25e-07	MBL fold metallo-hydrolase	serine protease	23S rRNA (pseudouridine(1915)-N(3))-methyltransferase RlmH	?	?	integrase	transposase
shotgun sequence	WP_123030089.1	RNA-directed DNA polymerase	419	Lactobacillus paracasei	PRJNA224116	1	FAM18110	21	28.889	39	4.17e-06	none	none	none	RNA-directed DNA polymerase	glutamine-hydrolyzing GMP synthase	type I pantothenate kinase	?
shotgun sequence	WP_125395580.1	hypothetical protein	600	Streptococcus oralis	PRJNA224116	1	BCC12	41	23.372	61	2.12e-06	family 20 glycosylhydrolase	adenylosuccinate lyase	?	?	5-(carboxyamino)imidazole ribonucleotide synthase	5-(carboxyamino)imidazole ribonucleotide mutase	phosphoribosylamine--glycine ligase
shotgun sequence	WP_125550718.1	RNA-directed DNA polymerase	588	Lactobacillus zhaoyuanensis	PRJNA224116	1	187-3	27	24.731	46	0.000596	none	none	transposase	RNA-directed DNA polymerase	?	DNA translocase FtsK	?
shotgun sequence	WP_150288701.1	hypothetical protein	693	Leuconostoc mesenteroides	PRJNA224116	1	WC0333	31	27.068	36	8.22e-06	alpha/beta fold hydrolase	?	?	?	IS30 family transposase	LPXTG cell wall anchor domain-containing protein	sortase
shotgun sequence	WP_150835044.1	RNA-directed DNA polymerase	568	Ruminococcus sp.	PRJNA224116	1	1xD21-23	35	28.194	64	2.31e-10	glucose-1-phosphate adenylyltransferase subunit GlgD	septation regulator SpoVG	glucosyltransferase domain-containing protein	RNA-directed DNA polymerase	helix-turn-helix transcriptional regulator	?	HD domain-containing protein
shotgun sequence	WP_151494253.1	RNA-directed DNA polymerase	603	Lactobacillus paracasei	PRJNA224116	1	BIO5452	21	28.889	39	3.62e-06	abortive infection family protein	transposase	transposase	RNA-directed DNA polymerase	glutamine-hydrolyzing GMP synthase	type I pantothenate kinase	?
shotgun sequence	WP_154864332.1	hypothetical protein	611	Streptococcus vestibularis	PRJNA224116	1	no_strain_in_ipg	25	23.418	37	1.86e-05	phosphoribosylamine--glycine ligase	5-(carboxyamino)imidazole ribonucleotide mutase	5-(carboxyamino)imidazole ribonucleotide synthase	?	?	adenylosuccinate lyase	arginine--tRNA ligase
shotgun sequence	WP_157945073.1	hypothetical protein	586	Lactobacillus quenuiae	PRJNA224116	1	HV_6	21	27.82	37	2.22e-07	hypothetical protein	ParA family protein	MarR family transcriptional regulator	?	putative holin-like toxin	?	?
shotgun sequence	KAF0449736.1	hypothetical protein	583	Pediococcus acidilactici	PRJNA576774	1	FAM19879	33	24.883	53	9.58e-07	noneigh	noneigh	noneigh	?	helix-turn-helix domain-containing protein	type II toxin-antitoxin system mRNA interferase toxin, RelE/StbE family	type II toxin-antitoxin system prevent-host-death family antitoxin
shotgun sequence	KAF0525735.1	hypothetical protein	583	Pediococcus acidilactici	PRJNA576774	1	FAM19882	33	24.883	53	9.58e-07	RepB family plasmid replication initiator protein	HTH domain-containing protein	restriction endonuclease subunit S	?	helix-turn-helix domain-containing protein	type II toxin-antitoxin system mRNA interferase toxin, RelE/StbE family	type II toxin-antitoxin system prevent-host-death family antitoxin
complete genome	WP_160212070.1	RNA-directed DNA polymerase	583	Leuconostoc mesenteroides	PRJNA224116	1	SRCM102735	33	24.413	52	2.86e-06	none
complete genome	WP_160215172.1	hypothetical protein	693	Leuconostoc mesenteroides	PRJNA224116	1	SRCM102733	31	27.068	36	1.63e-05	none
shotgun sequence	WP_160260453.1	RNA-directed DNA polymerase	568	Clostridiaceae bacterium	PRJNA224116	1	1XD21-30	35	28.194	64	2.1e-10	none	none	none	RNA-directed DNA polymerase	2347-3699:WP_160260454.1:site-specific DNA-methyltransferase	?	helix-turn-helix domain-containing protein
shotgun sequence	WP_160260807.1	RNA-directed DNA polymerase	568	Clostridiaceae bacterium	PRJNA224116	1	1XD21-29	35	28.194	64	2.23e-10	glucose-1-phosphate adenylyltransferase	glucose-1-phosphate adenylyltransferase subunit GlgD	septation regulator SpoVG	RNA-directed DNA polymerase	194760-196112:WP_160260808.1:site-specific DNA-methyltransferase	?	helix-turn-helix domain-containing protein
shotgun sequence	WP_161941092.1	RNA-directed DNA polymerase	599	Streptococcus suis	PRJNA224116	2	2256.22	36	27.511	63	1.76e-10	HAD-IA family hydrolase	Holliday junction branch migration DNA helicase RuvB	adenylosuccinate lyase	RNA-directed DNA polymerase	46984-45911:WP_105113674.1:5-(carboxyamino)imidazole ribonucleotide synthase	5-(carboxyamino)imidazole ribonucleotide mutase	DUF523 domain-containing protein
shotgun sequence	WP_170168016.1	hypothetical protein	690	Leuconostoc fallax	PRJNA224116	1	ATCC 700006	30.5509	23.4973	43	0.014	none	?	PhzF family phenazine biosynthesis protein	?	5871-5425:WP_133264516.1:GNAT family N-acetyltransferase	CGNR zinc finger domain-containing protein	GNAT family N-acetyltransferase
shotgun sequence	WP_172756853.1	RNA-directed DNA polymerase	589	Pediococcus acidilactici	PRJNA224116	1	BIO6314	33	25.118	53	1.16e-06	none	none	transposase	RNA-directed DNA polymerase	2630-2229:-:DUF536 domain-containing protein	RepB family plasmid replication initiator protein	?
complete genome	WP_173959231.1	RNA-directed DNA polymerase	603	Lactobacillus paracasei	PRJNA224116	1	Lp02	21	28.889	39	4.22e-06	none
shotgun sequence	VTS47651.1	RNA-directed DNA polymerase	599	Streptococcus dysgalactiae	PRJNA224116	1	NCTC10321	33	26.667	56	1.56e-07	Uncharacterised protein	transcriptional regulator	adenylosuccinate lyase	Retron-type reverse transcriptase	phosphoribosylaminoimidazole carboxylase ATPase subunit	phosphoribosyl carboxyaminoimidazole (NCAIR) mutase	Uncharacterised protein
shotgun sequence	VTS17269.1	RNA-directed DNA polymerase	599	Streptococcus dysgalactiae	PRJEB6403	1	NCTC6407	33	26.667	56	1.56e-07	Uncharacterised protein	phosphoribosyl carboxyaminoimidazole (NCAIR) mutase	phosphoribosylaminoimidazole carboxylase ATPase subunit	Retron-type reverse transcriptase	adenylosuccinate lyase	transcriptional regulator	Uncharacterised protein
shotgun sequence	VTS77728.1	RNA-directed DNA polymerase	599	Streptococcus dysgalactiae	PRJNA224116	1	NCTC7982	33	26.667	56	4.9e-07	Uncharacterised protein	transcriptional regulator	adenylosuccinate lyase	Reverse transcriptase (RNA-dependent DNA polymerase)	phosphoribosylaminoimidazole carboxylase ATPase subunit	phosphoribosyl carboxyaminoimidazole (NCAIR) mutase	Uncharacterised protein

## Sheet: AbiK_2
origin	Accession (protein) id	Product Name	AA Seq Length	Genome	NCBI Project	strain no.	name of strain	coverage	Identities %	no. of identity	e-value	gene context
shotgun sequence	HCF47635.1	hypothetical protein	505	Ruminococcus sp.	PRJNA417962	1	UBA8275	35	30.204	74	8.97e-22	?	?	TnpV protein	?	5-methylcytosine-specific restriction endonuclease system specificity protein McrC	ATPase	?
shotgun sequence	NMB38177.1	RNA-directed DNA polymerase	509	Firmicutes bacterium	PRJNA602310	1	AS23ysBPME_69	41	25.087	72	1.81e-17	?	?	?	RNA-directed DNA polymerase	?	?	?
shotgun sequence	OEH86992.1	hypothetical protein BHU72_01680	522	Desulfuribacillus stibiiarsenatis	PRJNA343013	1	MLFW-2	61	23.776	102	1.83e-16	GNAT family N-acetyltransferase	?	?	?	?	?	?
shotgun sequence	OLA67545.1	hypothetical protein BHW54_01665	467	Subdoligranulum sp. 60_17	PRJNA321218	1	60_17	44	24.579	73	6.43e-17	?	?	?	?	?	?	sugar permease
shotgun sequence	SUQ52496.1	hypothetical protein CNEONATNEC86_02758	504	Clostridium neonatale	PRJEB26949	1	NEC86	33	26.636	57	6.57e-14	Tyrosine recombinase XerD	?	?	?	?	?	?
shotgun sequence	WP_004624861.1	RNA-directed DNA polymerase	510	Ruminiclostridium cellobioparum	PRJNA224116	1	CT1112	46	23.344	74	4.13e-15	?	helix-turn-helix transcriptional regulator	recombinase family protein	RNA-directed DNA polymerase	?	?	?
shotgun sequence	WP_021934690.1	RNA-directed DNA polymerase	499	Peptostreptococcus anaerobius	PRJNA224116	1	MJR8628A	42	26.37	77	2.54e-17	SAM-dependent DNA methyltransferase	restriction endonuclease subunit S	type I restriction endonuclease subunit R	RNA-directed DNA polymerase	noneigh	noneigh	noneigh
shotgun sequence	WP_022263651.1	RNA-directed DNA polymerase	505	Ruminococcaceae bacterium	PRJNA224116	1	MGYG-HGUT-00036	35	28.98	71	2.74e-20	?	?	TnpV protein		5-methylcytosine-specific restriction endonuclease system specificity protein McrC	AAA family ATPase	?
shotgun sequence	WP_027096461.1	hypothetical protein	515	Clostridium viride	PRJNA224116	1	DSM 6836	46	26.708	86	1.46e-17	?	?	S-layer homology domain-containing protein	?	?	?	?
complete genome	WP_060832799.1/BAT50847.1	hypothetical protein	526	Bacillus pulmilus	PRJNA224116	1	TUAT1	33	29.665	62	2.42e-15	Zn-dependent hydrolase	noneigh	noneigh	?	noneigh	50S rRNA methyltransferase	YyzF protein
complete genome	WP_060832799.1/APP15082.1	hypothetical protein	526	Bacillus altitudinis	PRJNA356109	1	GLB197	33	29.665	62	2.42e-15	?	CxxH/CxxC protein	23S rRNA (pseudouridine(1915)-N(3))-methyltransferase RlmH	?	?	Zn-dependent hydrolase	?
shotgun sequence	WP_095844102.1	RNA-directed DNA polymerase	531	Bacillus subtilis	PRJNA224116	1	zh78	44	23.841	72	2e-14	ATP-binding cassette domain-containing protein	fructose-1,6-bisphosphatase	HNH endonuclease	RNA-directed DNA polymerase	23S rRNA (pseudouridine(1915)-N(3))-methyltransferase RlmH	CxxH/CxxC protein	?
complete genome	ASZ63458.1	RNA-directed DNA polymerase	531	Bacillus subtilis	PRJNA401163	1	TLO3	44	23.841	72	2e-14	peptide ABC transporter ATP-binding protein	fructose-bisphosphatase class III	HNH endonuclease	?	23S rRNA (pseudouridine(1915)-N(3))-methyltransferase RlmH	CxxH/CxxC protein	?
shotgun sequence	PLV37416.1	RNA-directed DNA polymerase	531	Bacillus subtilis	PRJNA324382		BSP2	44	23.841	72	2e-14	putative peptide export ATP-binding protein YydI	Fructose-1,6-bisphosphatase class 3	HNH endonuclease	Reverse transcriptase (RNA-dependent DNA polymerase)	Ribosomal RNA large subunit methyltransferase H	?	?
shotgun sequence	WP_099412599.1	RNA-directed DNA polymerase	518	Pseudobutyrivibrio ruminis	PRJNA224116	1	JK10	45	24.281	76	3.06e-20	?	DUF1998 domain-containing protein	?	RNA-directed DNA polymerase	noneigh	noneigh	?
shotgun sequence	WP_101028642.1	RNA-directed DNA polymerase	505	Ruminococcus bromii	PRJNA224116	1	ATCC 27255	35	29.388	72	3.34e-21	?	?	TnpV protein	RNA-directed DNA polymerase	5-methylcytosine-specific restriction endonuclease system specificity protein McrC	AAA family ATPase	?
shotgun sequence	WP_117930065.1	RNA-directed DNA polymerase	516	Faecalibacterium prausnitzii	PRJNA224116	1	AM36-18BH	48	24.012	79	1.01e-18	?	peptidoglycan-binding protein	?	RNA-directed DNA polymerase	transposase	?	relaxase/mobilization nuclease domain-containing protein
shotgun sequence	WP_118102034.1	RNA-directed DNA polymerase	505	Ruminococcus sp.	PRJNA224116	1	AM31-32	35	30.204	74	1.05e-21	?	AAA family ATPase	5-methylcytosine-specific restriction endonuclease system specificity protein McrC	RNA-directed DNA polymerase	TnpV protein	?	?
shotgun sequence	WP_128118032.1	RNA-directed DNA polymerase	516	Faecalibacterium sp.	PRJNA224116	1	OF04-11AC	48	24.012	79	1.06e-18	FKBP-type peptidylprolyl isomerase	DUF3592 domain-containing protein	?	RNA-directed DNA polymerase	transposase	?	relaxase/mobilization nuclease domain-containing protein
shotgun sequence	WP_130571291.1	hypothetical protein	530	Bacillus velezensis	PRJNA224116	1	A3	48	25.672	86	4.7e-15	CxxH/CxxC protein	23S rRNA (pseudouridine(1915)-N(3))-methyltransferase RlmH	RNA-directed DNA polymerase	?	FUSC family protein	XdhC family protein	NTP transferase domain-containing protein
complete genome	WP_137695900.1	RNA-directed DNA polymerase	500	Ruminiclostridium sp.	PRJNA224116	1	MA18	45	24.839	77	2.77e-18	none
shotgun sequence	WP_137744601.1	RNA-directed DNA polymerase	517	Bacillus siralis	PRJNA224116	1	171544	44	24.351	75	6.34e-12	BREX system P-loop protein BrxC	BREX-1 system adenine-specific DNA-methyltransferase PglX	?	RNA-directed DNA polymerase	BREX-1 system phosphatase PglZ type A	protease Lon-related BREX system protein BrxL	DUF4263 domain-containing protein
shotgun sequence	WP_156068701.1	hypothetical protein	514	Faecalibacterium prausnitzii	PRJNA224116	1	P9224	43	24.567	71	6.11e-17	?	?	recombinase family protein	?	crossover junction endodeoxyribonuclease RuvC	Holliday junction branch migration protein RuvA	Holliday junction branch migration DNA helicase RuvB
shotgun sequence	WP_161116602.1	RNA-directed DNA polymerase	518	Clostridium sp.	PRJNA224116	1	BIOML-A1	32	25.628	51	6.41e-12	VanZ family protein	?	IS66 family insertion sequence element accessory protein TnpB	RNA-directed DNA polymerase	?	VanZ family protein	?
shotgun sequence	WP_163116129.1	hypothetical protein	526	Bacillus altitudinis	PRJNA634334	1	B1S54.2_3W19	33	29.665	62	2.6e-15	?	MBL fold metallo-hydrolase	?	?	23S rRNA (pseudouridine(1915)-N(3))-methyltransferase RlmH	CxxH/CxxC protein	energy-coupling factor transporter transmembrane protein EcfT
shotgun sequence	NQD51665.1	hypothetical protein	527	Bacillus altitudinis	PRJNA634334	1	CM4	33	29.665	62	2.6e-15	noneigh	noneigh	noneigh	?	23S rRNA (pseudouridine(1915)-N(3))-methyltransferase RlmH	CxxH/CxxC protein	energy-coupling factor transporter transmembrane protein EcfT
complete genome	QKJ42329.1	hypothetical protein	528	Bacillus altitudinis	PRJNA224116	1	111-1-1	33	29.665	62	2.6e-15	?	MBL fold metallo-hydrolase	?	?	23S rRNA (pseudouridine(1915)-N(3))-methyltransferase RlmH	CxxH/CxxC protein	energy-coupling factor transporter transmembrane protein EcfT
shotgun sequence	WP_163136030.1	RNA-directed DNA polymerase	531	Bacillus subtilis	PRJNA224116	1	18--3	44	23.841	72	1.24e-14	epipeptide YydF family RiPP	fructose-bisphosphatase class III	HNH endonuclease	RNA-directed DNA polymerase	23S rRNA (pseudouridine(1915)-N(3))-methyltransferase RlmH	CxxH/CxxC protein	?
shotgun sequence	WP_185164795.1	RNA-directed DNA polymerase	529	Clostridium gasigenes	PRJNA224116	1	CM001	36	25.969	67	1.83e-14	?	nucleoside triphosphate pyrophosphohydrolase	TIR domain-containing protein	RNA-directed DNA polymerase	?	restriction endonuclease	adenine-specific methyltransferase EcoRI family protein

## Sheet: AbiA
origin	Accession (protein) id	Product Name	AA Seq Length	Genome	NCBI Project	strain no.	name of strain	coverage	Identities %	no. of identity	e-value
shotgun sequence	SCI86110.1	Reverse transcriptase (RNA-dependent DNA polymerase)	638	Lachnospira sp. uncultured	PRJEB10915	1	2789STDY5834967	100	29.102	188	7.7e-75
complete cds	WP_032491819.1/AAA25159.1	abi829 gene	628	Lactococcus lactis plasmid pCI829		1	UC811	100	100	628	0	noneigh	noneigh	noneigh	-	noneigh	noneigh	noneigh
plasmid	WP_032491819.1/AAA65072.1	AbiA	628	Lactococcus lactis plasmid pTR2030	--	1	ME2	100	100	628	0	LlaI.2	LlaI.3	unknown	AbiA	putative integrase	putative transposase of two component transposase	putative transposase of two component transposase
shotgun sequence	WP_032491819.1/KHE75880.1	AbiA/hypothetical protein	628	Lactococcus lactis	PRJNA224116/PRJNA213570	1	1AA59	100	100	628	0	noneigh	noneigh	?	?	?	?	?
chromosome (type 5C1 staphylococcal cassette chromosome mec, complete sequence)	BAG71468.1	hypothetical protein	621	Staphylococcus aureus		1	JCSC6082 (P5747/2002)	99	31.703	201	2.09e-94
shotgun sequence	EFM26191.1	hypothetical protein HMPREF9225_0211	630	Peptoniphilus duerdenii	PRJNA50529	1	ATCC BAA-1640	99	28.106	181	7.55e-74
shotgun sequence	HHX68589.1	AbiA family abortive infection protein	608	Gallicola sp.	PRJNA602310	1	AS08sgBPME_230	99	25.727	168	2.04e-44
shotgun sequence, whole genome	NLJ41877.1	AbiA family abortive infection protein	621	Clostridiales bacterium	PRJNA602310	1	AS23ysBPME_32	99	28.616	182	7.69e-75
shotgun sequence	NLJ70850.1	AbiA family abortive infection protein	631	Clostridiaceae bacterium	PRJNA602310	1	AS23ysBPME_19	99	32.612	211	4.45e-89
shotgun sequence	WP_032603189.1	AbiA family abortive infection protein	621	Staphylococcus epidermidis	PRJNA224116/PRJNA53719	1	VCU036	99	31.703	201	8.94e-94
shotgun sequence	WP_069822401.1	AbiA family abortive infection protein	619	Staphylococcus saprophyticus	PRJNA224116/PRJNA301343	1	429A	99	30.174	191	2.38e-86
shotgun sequence	WP_069844439.1	AbiA family abortive infection protein	619	Staphylococcus saprophyticus	PRJNA224116/PRJNA301343	1	CE6	99	30.016	190	1.3e-85
shotgun sequence	WP_071564210.1	AbiA family abortive infection protein	621	Staphylococcus equorum	PRJNA224116/PRJNA316783	1	RE2.35	99	30.222	191	6.26e-90
shotgun sequence	WP_082223804.1	AbiA family abortive infection protein	647	Lachnobacterium bovis	PRJNA224116	1	AE2004	99	30.625	196	4.38e-83
shotgun sequence	WP_094230477.1	AbiA family abortive infection protein	630	Finegoldia magna	PRJNA224116/PRJNA383659	1	09T408	99	28.861	185	5.89e-74
shotgun sequence	WP_094757111.1	AbiA family abortive infection protein	621	Staphylococcus aureus	PRJNA224116	1	MRSA4	99	31.596	200	1.42e-93
complete genome, chromosome	WP_096808013.1	AbiA family abortive infection protein	619	Staphylococcus nepalensis	PRJNA224116	1	JS11	99	30.648	194	1.19e-87
shotgun sequence	WP_096814446.1	AbiA family abortive infection protein/hypothetical protein	629	Lactococcus piscium	PRJNA270383/PRJNA224116	1	DSM 6634	99	56.709	355	0
shotgun sequence	WP_107360079.1	AbiA family abortive infection protein	619	Staphylococcus cohnii	PRJNA224116/PRJNA342349	1	SNUC 1322	99	30.49	193	2.96e-87
chromosome, complete genome	WP_109715794.1	AbiA family abortive infection protein	641	Lactobacillus apis	PRJNA224116/PRJNA471810	1	ESL0185	99	28.896	191	2.34e-53
chromosome, complete genome	WP_145437309.1	AbiA family abortive infection protein	619	Staphylococcus saprophyticus	PRJNA224116/PRJNA482667	1	1A	99	29.338	186	8.3e-85
shotgun sequence	WP_154166800.1	AbiA family abortive infection protein	619	Staphylococcus saprophyticus	PRJNA224116/PRJNA588032	1	ATCC 49453	99	30.174	191	8.83e-86
shotgun sequence	WP_155169554.1	AbiA family abortive infection protein	621	Streptococcus parasanguinis	PRJNA224116/PRJNA544527	1	BIOML-A3	99	27.838	179	5.54e-74
shotgun sequence	WP_161729358.1	AbiA family abortive infection protein	619	Staphylococcus pseudintermedius	PRJNA224116/PRJNA601767	1	P8688	99	29.589	187	1.64e-85
shotgun sequence	WP_172998807.1	AbiA family abortive infection protein	639	Lactobacillus helveticus	PRJNA224116/PRJNA565933	1	IMAU30109	99	27.147	177	2.12e-64
shotgun sequence, whole genome	WP_177505961.1	AbiA family abortive infection protein	621	Selenomonadales bacterium	PRJNA224116	1	HGM14048	99	27.717	176	7.42e-69
shotgun sequence	WP_177757588.1	AbiA family abortive infection protein	618	Clostridia bacterium	PRJNA224116	1	HGM13683	99	26.412	173	1.05e-45
shotgun sequence	HBI60865.1	AbiA family abortive infection protein	622	Lachnospiraceae bacterium	PRJNA417962	1	UBA11953	98	28.549	181	7.14e-72
shotgun sequence	WP_009536052.1	AbiA family abortive infection protein	620	Oribacterium asaccharolyticum	PRJNA224116/PRJNA49879	1	ACB7	98	28.095	177	1.06e-66
complete genome	WP_013740480.1	AbiA family abortive infection protein	635	Selenomonas sputigena	PRJNA224116	1	ATCC 35185	98	28.616	184	7.92e-69
shotgun sequence	WP_018212776.1	AbiA family abortive infection protein	626	Desulfitobacterium hafniense	PRJNA224116	1	TCP-A	98	31.25	200	1.87e-84
shotgun sequence	WP_083513188.1	AbiA family abortive infection protein	625	Globicatella sanguinis	PRJNA224116	1	NBRC 15551	98	29.283	188	1.48e-62
shotgun sequence	WP_089746785.1	AbiA family abortive infection protein	631	Granulicatella balaenopterae	PRJNA224116/PRJEB17016	1	DSM 15827	98	29.827	190	4.08e-76
shotgun sequence	WP_118764435.1	AbiA family abortive infection protein	622	Solobacterium moorei	PRJNA224116/PRJNA482748	1	AF18-46	98	27.344	175	3.34e-67
shotgun sequence	WP_126497844.1	AbiA family abortive infection protein	620	Staphylococcus simulans	PRJNA224116/PRJEB6403	1	NCTC7944	98	30.032	188	2.97e-94
complete genome	WP_157728885.1	AbiA family abortive infection protein/hypothetical protein	630	Enterococcus durans	PRJNA224116	1	BDGP3	98	33.122	209	1.04e-107	none
shotgun sequence	WP_177647215.1	AbiA family abortive infection protein	633	Clostridia bacterium	PRJNA224116	1	HGM12652	98	28.326	181	7.15e-76
chromosome	AVW05982.1	hypothetical protein DA078_14575	635	Lactiplantibacillus plantarum	PRJNA445630	1	AS-8	97	30.255	190	2.16e-86
shotgun sequence	KRK22351.1	hypothetical protein FD43_GL000749	652	Lactobacillus kunkeei	PRJNA222257	1	DSM 12361 = ATCC 700308	97	27.127	169	1.31e-76
shotgun sequence	OAZ73649.1	AbiA family abortive infection protein	631	Lactiplantibacillus plantarum	PRJNA224116	1	SRCM101060	97	30.255	190	6.99e-86
shotgun sequence	WP_162200347.1	AbiA family abortive infection protein/hypothetical protein	627	Lactobacillus kunkeei	PRJNA224116	1	YH-15	97	27.127	169	1.33e-76
shotgun sequence	KDB00981.1	RNA-directed DNA polymerase	629	Lactobacillus kunkeei	PRJNA227106	1	EFB6	96	27.141	168	3.53e-76	Asp-tRNA(Asn)/Glu-tRNA(Gln) amidotransferase subunit GatB	diacylglycerol kinase	23S rRNA (uracil(1939)-C(5))-methyltransferase RlmD	AbiA	noneigh	noneigh	noneigh
shotgun sequence	SCI39478.1	Retron-type reverse transcriptase	626	Blautia sp. uncultured	PRJEB10915	1	2789STDY5608856	96	28.458	179	8.53e-78
shotgun sequence	WP_087236776.1	AbiA family abortive infection protein	626	Flavonifractor sp.	PRJNA224116/PRJNA377666	1	An10	96	28.299	178	2.26e-77
shotgun sequence	WP_173003741.1	AbiA family abortive infection protein	639	Lactobacillus helveticus	PRJNA224116	1	IMAU40093	96	27.345	172	1.2e-63
shotgun sequence	WP_037286500.1	AbiA family abortive infection protein	623	Ruminococcus albus	PRJNA224116/PRJNA206423	1	SY3	95	30.343	186	1.59e-71
complete genome, chromosome	WP_038557574.1	AbiA family abortive infection protein	628	Terribacillus goriensis	PRJNA224116/PRJNA252898	1	MP602	95	30.995	190	3.47e-92
shotgun sequence	WP_094497454.1	AbiA family abortive infection protein	641	Lactobacillus johnsonii	PRJNA224116/PRJNA384810	1	117a	95	28.778	179	2.82e-57
shotgun sequence	WP_094498616.1	AbiA family abortive infection protein	641	Lactobacillus johnsonii	PRJNA224116/PRJNA384810	1	117c	95	28.617	178	5.97e-57
shotgun sequence	WP_103752319.1	AbiA family abortive infection protein	644	Lactobacillus panisapium	PRJNA224116	1	2-3	95	27.592	173	3.35e-49
shotgun sequence	WP_121131589.1	AbiA family abortive infection protein	629	Oceanobacillus bengalensis	PRJNA224116/PRJNA494554	1	MCCC 1K00260	95	33.062	203	2.57e-99
shotgun sequence	WP_153402923.1	AbiA family abortive infection protein	629	Gracilibacillus sp.	PRJNA224116/PRJNA575958	1	TD8	95	32.026	196	4.32e-99
complete genome	WP_163588743.1	AbiA family abortive infection protein	641	Lactobacillus johnsonii	PRJNA224116/PRJNA542320	1	G2A	95	28.778	179	3.18e-57
complete genome, chromosome	WP_174538660.1	AbiA family abortive infection protein	621	Staphylococcus saprophyticus	PRJNA636387	1	UTI-035	95	30.478	185	1.41e-87
shotgun sequence	WP_023191260.1	AbiA family abortive infection protein	653	Lactobacillus helveticus	PRJNA224116/PRJEB1541	1	CIRM-BIA 951	94	28.25	176	5.91e-60
complete genome	WP_054607575.1	AbiA family abortive infection protein	651	Lactobacillus helveticus	PRJNA224116/PRJNA292623	1	CAUH18	94	28.341	176	1.1e-60
complete genome	WP_056940268.1	AbiA family abortive infection protein	655	Lactobacillus amylovorus	PRJNA224116/PRJNA348650	1	DSM 20531	94	28.32	177	4.52e-60
complete genome, chromosome	WP_058813909.1	AbiA family abortive infection protein	642	Streptococcus infantarius	PRJNA224116/PRJNA306242	1	ICDDRB-NRC-S5	94	31.424	192	1.28e-87
shotgun sequence	WP_110554686.1	AbiA family abortive infection protein	614	Lactobacillus helveticus	PRJNA224116/PRJNA474108	1	FAM1450	94	27.888	169	1.6e-60
shotgun sequence	WP_172998973.1	AbiA family abortive infection protein	651	Lactobacillus helveticus	PRJNA224116	1	IMAU30049	94	28.502	177	6.88e-61
shotgun sequence	WP_181576663.1	AbiA family abortive infection protein	653	Lactobacillus crispatus	PRJNA224116	1	DSM29598	94	28.09	175	5.81e-59
shotgun sequence	HHT54832.1	AbiA family abortive infection protein	581	Clostridiales bacterium	PRJNA602310	1	AS08sgBPME_67	91	31.525	186	7.7e-80
shotgun sequence	WP_153706597.1	AbiA family abortive infection protein	630	Lactobacillus reuteri	PRJNA224116/PRJNA587310	1	L1604-1	91	28.231	166	2.25e-59
shotgun sequence	HHY29013.1	AbiA family abortive infection protein	506	Desulfitobacterium dehalogenas	PRJNA602310	1	AS05jafATM_4	76	29.817	147	1.74e-64
shotgun sequence	WP_107358711.1	AbiA family abortive infection protein	407	Staphylococcus chromogenes	PRJNA224116/PRJNA342349	1	SNUC 235	65	31.159	129	1.9e-60
shotgun sequence	WP_032398738.1	AbiA family abortive infection protein	406	Lactococcus lactis subsp. lactis	PRJNA224116	1	CECT 4433	63	99.241	392	0	none	LlaJI family restriction endonuclease	?	AbiA	?	site-specific integrase	noneigh	noneigh
shotgun sequence	WP_035020080.1	hypothetical protein	493	Carnobacterium sp.	PRJNA224116	1	WN1374	62	25.11	114	1.02e-07	none
shotgun sequence	WP_098384309.1	hypothetical protein	477	Lactococcus lactis	PRJNA224116	1	38	62	25.517	111	4.33e-08	Rep protein	DNA-binding protein	site-specific integrase	AbiA	SLATT domain-containing protein	30S ribosomal protein S9	50S ribosomal protein L13
complete genome	AQQ52238.1	hypothetical protein	477	Planococcus sp.	PRJNA371518	1	Y42	61	22.042	95	3.22e-06	?	?	?	AbiA	glycosyl transferase	?	?
shotgun sequence	NGY75779.1	hypothetical protein	479	Bacillus megaterium	PRJNA565789	1	IN_1371	61	21.831	93	1.11e-05	ABC transporter ATP-binding protein	ABC transporter permease subunit	ABC transporter permease subunit	AbiA	SLATT domain-containing protein	?	?
shotgun sequence	PFE28564.1	hypothetical protein	474	Bacillus anthracis	PRJNA400804	1	AFS022655	61	22.738	98	6.1e-07	?	?	?	AbiA	?	?	CopG family transcriptional regulator
shotgun sequence	WP_025786016.1	hypothetical protein	476	Sporosarcina sp.	PRJNA224116	1	D27	61	23.077	99	4.8e-08	carbon storage regulator CsrA	flagellin	SLATT domain-containing protein	AbiA	DUF4188 domain-containing protein	gamma-glutamyl-gamma-aminobutyrate hydrolase family protein	methyl-accepting chemotaxis protein
complete genome	WP_050826796.1	hypothetical protein	475	Bacillus altitudinis	PRJNA224116/PRJNA254770	1	GR-8	61	24.941	106	1.32e-11
shotgun sequence	WP_098280025.1	hypothetical protein	477	Bacillus cereus	PRJNA224116	1	AFS026439	61	23.598	101	2.82e-09	?	DUF91 domain-containing protein	DUF3898 domain-containing protein	AbiA	SLATT domain-containing protein	?	?
shotgun sequence	WP_098537645.1	hypothetical protein	458	Bacillus cereus	PRJNA224116	1	AFS080704	61	22.844	98	9.32e-07	23S rRNA (pseudouridine(1915)-N(3))-methyltransferase RlmH	?	SLATT domain-containing protein	AbiA	helix-turn-helix transcriptional regulator	ankyrin repeat domain-containing protein	RNA replicase
shotgun sequence	WP_098774437.1	hypothetical protein	477	Bacillus cereus	PRJNA224116	1	AFS056099	61	23.598	101	2.61e-09	?	DUF91 domain-containing protein	DUF3898 domain-containing protein	AbiA	SLATT domain-containing protein	caspase family protein	?
shotgun sequence	WP_098900132.1	hypothetical protein	458	Bacillus thuringiensis	PRJNA224116	1	AFS095482	61	23.516	103	5.26e-07	RNA replicase	ankyrin repeat domain-containing protein	helix-turn-helix transcriptional regulator	AbiA	SLATT domain-containing protein	?	23S rRNA (pseudouridine(1915)-N(3))-methyltransferase RlmH
shotgun sequence	WP_103107538.1	hypothetical protein	484	Brevibacillus reuszeri	PRJNA224116	1	NIT02	61	23.364	100	1.11e-08	?	ATP-binding protein	SLATT domain-containing protein	AbiA	noneigh	noneigh	noneigh
shotgun sequence	WP_144626518.1	hypothetical protein	473	Bacillus altitudinis	PRJNA224116	1	DE0090	61	23.788	103	2.13e-12
shotgun sequence	WP_149237687.1	hypothetical protein	458	Bacillus sp.	PRJNA224116	1	AY3-1	61	23.488	101	2.37e-07	tRNA-dihydrouridine synthase	?	SLATT domain-containing protein	AbiA	helix-turn-helix transcriptional regulator	ankyrin repeat domain-containing protein	RNA replicase
shotgun sequence	WP_106360294.1	hypothetical protein	478	Bacillus atrophaeus	PRJNA224116	1	CKL1	60	24.762	104	1.06e-08	none
shotgun sequence	COE62730.1	Reverse transcriptase (RNA-dependent DNA polymerase)	477	Streptococcus pneumoniae	PRJEB2393	1	type strain: N	59	21.569	88	8.84e-05	collagen-like surface protein	putative ferric anguibactin-binding protein	iron-siderophore binding lipoprotein	Reverse transcriptase (RNA-dependent DNA polymerase)	?	DinB family	ABC-type transport system involved in multi-copper enzyme maturation%2C permease component
shotgun sequence	WP_102816886.1	AbiA family abortive infection protein	388	Lactobacillus reuteri	PRJNA224116/PRJEB8323	1	20-2	59	27.005	101	1.84e-40	type II toxin-antitoxin system PemK/MazF family toxin	?	?	AbiA	bifunctional hydroxymethylpyrimidine kinase/phosphomethylpyrimidine kinase	cytosine permease
shotgun sequence	WP_139031998.1	hypothetical protein	456	Bacillus megaterium	PRJNA224116	1	BHG1.1	59	24.213	100	1.47e-07	BREX-1 system adenine-specific DNA-methyltransferase PglX	BREX-1 system phosphatase PglZ type A	protease Lon-related BREX system protein BrxL	AbiA	SLATT domain-containing protein	?	?
shotgun sequence	WP_090842788.1	Reverse transcriptase (RNA-dependent DNA polymerase)	486	Bacillus daliensis	PRJNA224116	1	CGMCC 1.10369	57	25.879	103	2.06e-08	X-prolyl-dipeptidyl aminopeptidase	23S rRNA (pseudouridine(1915)-N(3))-methyltransferase RlmH	SLATT domain-containing protein	AbiA	DUF4145 domain-containing protein	response regulator transcription factor	HAMP domain-containing histidine kinase
plasmid	WP_121614402.1	hypothetical protein	481	Mesobacillus foraminis plasmid unnamed	PRJNA224116	1	Bac44	57	24.439	98	4.78e-07	helix-turn-helix domain-containing protein	IS110 family transposase	DUF262 domain-containing protein	AbiA	SLATT domain-containing protein	?	?
shotgun sequence	EJS45932.1	hypothetical protein	475	Bacillus cereus	PRJNA70307	1	BAG1X1-2	56	24.49	96	0.000204	?	?	?	AbiA	?	?	?
shotgun sequence	WP_033668324.1	hypothetical protein	475	Bacillus cereus	PRJNA224116	1	VD131	56	23.98	94	0.000403	?	aldolase	SLATT domain-containing protein	AbiA	?	?	?
complete genome	WP_013788531.1	AbiA family abortive infection protein	302	Thermoanaerobacterium xylanolyticum	PRJNA224116	1	LX-11	46	30.392	93	1.4e-36	none
shotgun sequence	WP_155669256.1	AbiA family abortive infection protein	643	Ornithinibacillus sp.	PRJNA224116	1	L9	45	25	75	0.001	?	?	?	AbiA	isochorismatase	?	?
shotgun sequence	WP_101891332.1	AbiA family abortive infection protein	292	Lactobacillus crispatus	PRJNA224116/PRJNA316969	1	UMB0040	43	30.824	86	8.11e-43
plasmid	WP_011152940.1	hypothetical protein	485	Staphylococcus warneri plasmid pPI-1 DNA	PRJNA224116	1	ISK-1	37	24.597	61	3.36e-05	?	type I toxin-antitoxin system Fst family toxin	SLATT domain-containing protein	AbiA	TetR/AcrR family transcriptional regulator	thioredoxin-disulfide reductase	carboxymuconolactone decarboxylase family protein
shotgun sequence	WP_046466881.1	hypothetical protein	485	Staphylococcus pasteuri	PRJNA275684	1	BAB3	37	24.597	61	1.82e-05	?	type I toxin-antitoxin system Fst family toxin	SLATT domain-containing protein	AbiA	?	noneigh	noneigh
shotgun sequence	WP_077700718.1	hypothetical protein	485	Staphylococcus hominis	PRJNA224116	1	B10	33	25.446	57	2.07e-05	persulfide-sensing transcriptional repressor CstR	sulfite exporter TauE/SafE family protein	helix-turn-helix domain-containing protein	AbiA	SLATT domain-containing protein	type I toxin-antitoxin system Fst family toxin	?
complete genome	WP_119882158.1	hypothetical protein	418	Paenisporosarcina sp.	PRJNA224116	1	K2R23-3	33	26.244	58	3.97e-06	none
shotgun sequence	WP_145453665.1	hypothetical protein	482	Staphylococcus hominis	PRJNA224116	1	DE0165	33	26.549	60	2.12e-06	?	replication initiator protein A	DUF536 domain-containing protein	AbiA	SLATT domain-containing protein	recombinase family protein	noneigh
shotgun sequence	WP_159250963.1	hypothetical protein	504	Pediococcus pentosaceus	PRJNA224116	1	FAM19169	32	24.413	52	6.45e-07	LapA family protein	type II toxin-antitoxin system RelE/ParE family toxin	SLATT domain-containing protein	AbiA	helix-turn-helix transcriptional regulator	phenolic acid decarboxylase	Fe-S cluster assembly protein SufB
shotgun sequence	RRG08363.1	hypothetical protein	522	Lactobacillus sp.	PRJNA418244	1	LAC1	31	27.488	58	1.24e-06	glycosyltransferase	A/G-specific adenine glycosylase	SLATT domain-containing protein	AbiA	IS66 family transposase	transposase	?
complete genome	AYM02186.1	hypothetical protein	498	Lactobacillus brevis	PRJNA495163	1	CD0817	27	23.684	45	0.004	?	?	SLATT domain-containing protein	AbiA	ImmA/IrrE family metallo-endopeptidase	?	?
shotgun sequence	WP_016527409.1/RMW52331.1	hypothetical protein	504	Lactobacillus pentosus	PRJNA224116	1	IG10	21	28.347	37	1.23e-05	type II toxin-antitoxin system PemK/MazF family toxin	helix-turn-helix transcriptional regulator	YjdF family protein	AbiA	SLATT domain-containing protein	DUF536 domain-containing protein	replication initiation protein
shotgun sequence	WP_010015146.1	hypothetical protein	410	Lactobacillus coryniformis subsp. torquens	PRJNA224116	1	DSM 20004=KCTC 3535	20	28.346	36	8.61e-05	replication initiation protein	DUF536 domain-containing protein	SLATT domain-containing protein	AbiA	YjdF family protein	noneigh	noneigh
plasmid	WP_016527409.1/AGO09494.1	hypothetical protein	504	Lactobacillus plantarum plasmid Lp16A	PRJNA224116	1	16	20	28.346	36	0.000123	type II toxin-antitoxin system PemK/MazF family toxin	helix-turn-helix transcriptional regulator	YjdF family protein	AbiA	SLATT domain-containing protein	DUF536 domain-containing protein	replication initiation protein
shotgun sequence	WP_056980491.1	hypothetical protein	504	Lactobacillus coryniformis subsp. torquens	PRJNA224116	1	DSM 20004 = KCTC 3535	20	28.346	36	0.000105	noneigh	?	DUF2992 family protein	AbiA	SLATT domain-containing protein	noneigh	noneigh
plasmid	WP_094104923.1	hypothetical protein	410	Pediococcus pentosaceus plasmid pPC892-6	PRJNA224116	1	SRCM100892	20	28.346	36	0.000101	type II toxin-antitoxin system YafQ family toxin	helix-turn-helix transcriptional regulator	YjdF family protein	AbiA	?	DUF536 domain-containing protein	replication initiation protein
shotgun sequence	PLT10344.1	hypothetical protein CYJ79_11295	180	Lactobacillus crispatus	PRJNA316969	1	UMB0085	25	34	55	6.04e-18	noneigh	noneigh	noneigh	AbiA	noneigh	noneigh	noneigh
shotgun sequence	WP_070004692.1	AbiA family abortive infection protein	621	Staphylococcus aureus	PRJNA224116/PRJEB2655	1	GKP136-67	99	31.703	201	6.69e-93
shotgun sequence	SCU43742.1	AbiA family abortive infection protein	621	Staphylococcus aureus	PRJEB2655	1	GKP136-64	99	31.703	201	6.69e-93	Zn-dependent hydrolase (beta-lactamase superfamily)	5'-nucleotidase	LSU m3Psi1915 methyltransferase RlmH	Retron-type reverse transcriptase	Uncharacterised protein	type I restriction-modification system DNA methylase	Type I restriction-modification system,DNA-methyltransferase subunit M
shotgun sequence	WP_096554307.1/PCF76587.1	AbiA family abortive infection protein	619	Staphylococcus delphini	PRJNA224116	1	14S03311-1	99	30.673	196	7.2e-89	serine/threonine dehydratase	alanine dehydrogenase	?	abortive infection protein	?	?	?
shotgun sequence	WP_096554307.1/PCF49418.1	AbiA family abortive infection protein	619	Staphylococcus delphini	PRJNA224116	1	215102607201-2	99	30.673	196	7.2e-89	serine/threonine dehydratase	alanine dehydrogenase	?	abortive infection protein	?	acetyltransferase	oxidoreductase
shotgun sequence	WP_149809683.1/KAA2279120.1	AbiA family abortive infection protein	619	Staphylococcus sp.	PRJNA224116	1	GDX7P459A	99	30.49	193	2.05e-87	3-hydroxyacyl-CoA dehydrogenase	?	acyltransferase	AbiA family abortive infection protein	?	?	?
shotgun sequence	WP_149809683.1/KAA2273452.1	AbiA family abortive infection protein	619	Staphylococcus sp.	PRJNA224116	1	GDX7P312P	99	30.49	193	2.05e-87	3-hydroxyacyl-CoA dehydrogenase	?	acyltransferase	AbiA family abortive infection protein	?	?	?
shotgun sequence	WP_171310055.1	AbiA family abortive infection protein/hypothetical protein	627	Enterococcus cecorum	PRJNA224116	2	ARS71,ARS64	99	31.473	203	1.84e-77
shotgun sequence	RRF92437.1/MQM72005.1	AbiA family abortive infection protein	632	Candidatus Pseudoramibacter fermentans, Eubacteriaceae bacterium	PRJNA535528/PRJNA418244	1	EUB1	98	27.287	173	5.96e-66	glycosyltransferase family 2 protein	VanZ family protein	UDP-glucose 4-epimerase GalE	AbiA family abortive infection protein	?	ATP-binding protein	RloB domain-containing protein
shotgun sequence	WP_176270891.1/NWO31921.1	AbiA family abortive infection protein	633	Lactobacillus delbrueckii subsp. bulgaricus	PRJNA224116	1	CBC-LB69	96	26.442	165	9.84e-68	helix-turn-helix domain-containing protein	?	FAD-binding protein	AbiA family abortive infection protein	DEAD/DEAH box helicase family protein	Eco57I restriction-modification methylase domain-containing protein	restriction endonuclease subunit M
shotgun sequence	WP_176270891.1/NVH29985.1	AbiA family abortive infection protein	633	Lactobacillus delbrueckii subsp. bulgaricus	PRJNA639653	1	CBC-LB8	96	26.442	165	9.84e-68	helix-turn-helix domain-containing protein	?	FAD-binding protein	AbiA family abortive infection protein	DEAD/DEAH box helicase family protein	Eco57I restriction-modification methylase domain-containing protein	restriction endonuclease subunit M
shotgun sequence	WP_172996311.1/NRO00266.1	AbiA family abortive infection protein/hypothetical protein	649	Lactobacillus helveticus	PRJNA224116	1	IMAU30035	94	28.271	175	5.96e-61	?	?	?	?	dTDP-4-dehydrorhamnose reductase	dTDP-4-dehydrorhamnose 3,5-epimerase	Glucose-1-phosphate thymidylyltransferase 1
shotgun sequence	WP_172996311.1/NRN85477.1/	AbiA family abortive infection protein/hypothetical protein	649	Lactobacillus helveticus	PRJNA565933	1	IMAU30040	94	28.271	175	5.96e-61	?	?	?	?	dTDP-4-dehydrorhamnose reductase	dTDP-4-dehydrorhamnose 3,5-epimerase	Glucose-1-phosphate thymidylyltransferase 1
shotgun sequence	WP_109913526.1/PWT31169.1	AbiA family abortive infection protein	630	Lactobacillus reuteri	PRJNA224116/PRJNA472230	1	LR19	91	28.109	165	7.83e-57	flippase	dTDP-4-dehydrorhamnose reductase	?	?	?	?	nucleoside-diphosphate sugar epimerase
shotgun sequence	WP_109913526.1/NFB11936.1/	AbiA family abortive infection protein	630	Lactobacillus reuteri	PRJNA224116/PRJNA517196	1	D4	91	28.109	165	7.83e-57	nucleoside-diphosphate sugar epimerase	?	?	AbiA family abortive infection protein	?	dTDP-4-dehydrorhamnose reductase	flippase
shotgun sequence	KAA8789641.1	AbiA family abortive infection protein	627	Lactobacillus crispatus	PRJNA563077	1	NCK953	91	28.666	174	3.16e-57	noneigh	noneigh	noneigh	AbiA family abortive infection protein	?	IS30 family transposase	steroid-binding protein
shotgun sequence	KAA8789529.1	AbiA family abortive infection protein	627	Lactobacillus crispatus	PRJNA563077	1	NCK96	91	28.666	174	3.16e-57	noneigh	noneigh	noneigh	AbiA family abortive infection protein	?	IS30 family transposase	steroid-binding protein
shotgun sequence	WP_068614501.1	hypothetical protein	480	Paenibacillus tuaregi	PRJNA224116	2	Marseille-P2472T,MGYG-HGUT-01548	61	24.651	106	3.82e-10
shotgun sequence	WP_098116493.1	hypothetical protein	458	Bacillus tropicus	PRJNA224116	1	DE0443	61	22.611	97	7.49e-06	CopG family transcriptional regulator	?	SLATT domain-containing protein	AbiA	IS3 family transposase	?	?
shotgun sequence	WP_098116493.1/PEJ38217.1	hypothetical protein	458	Bacillus wiedmannii,Bacillus tropicus	PRJNA400804	1	AFS002707	61	22.611	97	7.49e-06	?	?	IS3 family transposase	?	?	?	CopG family transcriptional regulator
shotgun sequence	WP_144680296.1	hypothetical protein	474	Bacillus altitudinis	PRJNA224116	2	DE0290, DE0268	61	24.941	106	1.23e-11
shotgun sequence	WP_079271002.1	hypothetical protein	492	Streptococcus suis	PRJNA224116	2	YS77,2261	48	25	83	9.02e-05	5-(carboxyamino)imidazole ribonucleotide mutase	phosphoribosylamine--glycine ligase	SLATT domain-containing protein	AbiA	bifunctional phosphoribosylaminoimidazolecarboxamide formyltransferase/IMP cyclohydrolase	phosphoribosylglycinamide formyltransferase	phosphoribosylformylglycinamidine cyclo-ligase
shotgun sequence	PFK30593.1	hypothetical protein	650	Bacillus cereus	PRJNA400804	2	AFS083030, AFS068456	39	22.677	61	0.002	?	nucleotide pyrophosphohydrolase	?	AbiA	?	?	?
shotgun sequence, complete genome	WP_084972066.1	hypothetical protein	478	Streptococcus oralis subsp. dentisani,Streptococcus mitis	PRJNA224116	2	Y_5914_11,BCA16	37	23.881	64	0.015	metal-sulfur cluster assembly factor	histidine--tRNA ligase	SLATT domain-containing protein	AbiA	CPBP family intramembrane metalloprotease	?	aspartate--tRNA ligase
shotgun sequence	WP_155287699.1	hypothetical protein	507	Lactobacillus sp.	PRJNA224116	2	1206-1,F027-1-2	29	22.018	48	0.008	M20/M25/M40 family metallo-hydrolase	LysR family transcriptional regulator	SLATT domain-containing protein	AbiA	glycoside hydrolase N-terminal domain-containing protein	PTS system mannose/fructose/sorbose family transporter subunit IID	PTS sugar transporter subunit IIC
shotgun sequence	WP_068812908.1	AbiA family abortive infection protein	180	Lactobacillus crispatus	PRJNA224116	2	UMB0085,C037	27	28	47	1.79e-24	glucose-1-phosphate thymidylyltransferase RfbA	dTDP-4-dehydrorhamnose 3,5-epimerase	dTDP-4-dehydrorhamnose reductase	AbiA	noneigh	noneigh	noneigh
shotgun sequence	WP_108902197.1/SUM05480.1	AbiA family abortive infection protein	619	Staphylococcus cohnii	PRJEB6403/PRJDB1638/PRJNA231221/PRJNA224116/	1	NCTC11041	99	30.332	192	3.92e-87	yycH family protein	Zn-dependent hydrolase (beta-lactamase superfamily)	rRNA large subunit methyltransferase	Retron-type reverse transcriptase	Uncharacterised protein	bifunctional 3'-5' exonuclease/DNA polymerase	Uncharacterised protein
shotgun sequence	WP_108902197.1/GEP87583.1	AbiA family abortive infection protein	619	Staphylococcus cohnii	PRJDB1638	1	NBRC 109713	99	30.332	192	3.92e-87	?	metallo-hydrolase	ribosomal RNA large subunit methyltransferase H	?	?	?	?
complete genome	WP_108902197.1/AYX91073.1	AbiA family abortive infection protein	619	Staphylococcus cohnii	PRJNA231221	1	FDAARGOS_538	99	30.332	192	3.92e-87	?	?	?	AbiA family abortive infection protein	23S rRNA (pseudouridine(1915)-N(3))-methyltransferase RlmH	MBL fold metallo-hydrolase	?
shotgun sequence	WP_087176309.1/OUQ75127.1	AbiA family abortive infection protein	651	Lactobacillus gallinarum	PRJNA224116	1	An101	94	28.341	176	5.9e-60	?	?	?	?	dTDP-4-dehydrorhamnose reductase	dTDP-4-dehydrorhamnose 3,5-epimerase	glucose-1-phosphate thymidylyltransferase
shotgun sequence	WP_087176309.1/OUQ56296.1	AbiA family abortive infection protein	651	Lactobacillus gallinarum	PRJNA377666	1	An115	94	28.341	176	5.9e-60	glucose-1-phosphate thymidylyltransferase	dTDP-4-dehydrorhamnose 3,5-epimerase	dTDP-4-dehydrorhamnose reductase	?	?	?	?
shotgun sequence	WP_087176309.1/OUQ00248.1	AbiA family abortive infection protein	651	Lactobacillus gallinarum	PRJNA377666	1	An153	94	28.341	176	5.9e-60	glucose-1-phosphate thymidylyltransferase	dTDP-4-dehydrorhamnose 3,5-epimerase	dTDP-4-dehydrorhamnose reductase	?	?	?	noneigh
shotgun sequence	WP_024418836.1	hypothetical protein	489	Streptococcus suis	PRJNA628943	3	1180,1160410,2089	48	25	83	9.56e-05	5-(carboxyamino)imidazole ribonucleotide mutase	phosphoribosylamine--glycine ligase	SLATT domain-containing protein	AbiA	bifunctional phosphoribosylaminoimidazolecarboxamide formyltransferase/IMP cyclohydrolase	phosphoribosylglycinamide formyltransferase	phosphoribosylformylglycinamidine cyclo-ligase
shotgun sequence	WP_161375830.1/NAM78626.1	hypothetical protein	484	Staphylococcus epidermidis	PRJNA224116	1	APC 3782	33	25.877	59	6.86e-06	IS6 family transposase	DUF536 domain-containing protein	recombinase family protein	?	SLATT domain-containing protein	type I toxin-antitoxin system Fst family toxin	IS6 family transposase
shotgun sequence	WP_161375830.1/NAM67784.1	hypothetical protein	484	Staphylococcus epidermidis	PRJNA521309	1	APC 3804	33	25.877	59	6.86e-06	IS6 family transposase	DUF536 domain-containing protein	recombinase family protein	?	SLATT domain-containing protein	type I toxin-antitoxin system Fst family toxin	IS6 family transposase
shotgun sequence	WP_161375830.1/NAM30080.1	hypothetical protein	484	Staphylococcus epidermidis	PRJNA521309	1	APC 3806	33	25.877	59	6.86e-06	IS6 family transposase	DUF536 domain-containing protein	recombinase family protein	?	SLATT domain-containing protein	type I toxin-antitoxin system Fst family toxin	IS6 family transposase
shotgun sequence,chromosome	WP_061890918.1	hypothetical protein	478	Bacillus amyloliquefaciens,Bacillus velezensis	PRJNA224116	4	B15,CMT-6,HN-Q-8, 7586-G	60	23.855	99	2.95e-06	?	?	ATP-binding protein	AbiA	SLATT domain-containing protein	23S rRNA (pseudouridine(1915)-N(3))-methyltransferase RlmH	CxxH/CxxC protein
shotgun sequence,chromosome I	WP_053021379.1	hypothetical protein	485	Staphylococcus haemolyticus	PRJNA224116	4	SH_45,104626,112622,K8	37	25.896	65	1.03e-05	thioesterase	bifunctional 3-deoxy-7-phosphoheptulonate synthase/chorismate mutase	recombinase family protein	AbiA	SLATT domain-containing protein	type I toxin-antitoxin system Fst family toxin	?
shotgun sequence	WP_023599690.1/TGY26673.1	AbiA family abortive infection protein	641	Lactobacillus johnsonii	PRJNA224116/PRJNA222774/PRJNA384810/PRJNA474907	2	NM60_B2-8,CH32	95	28.778	179	2.16e-57	?	PTS sugar transporter subunit IIB	?	AbiA family abortive infection protein	dTDP-4-dehydrorhamnose reductase	dTDP-4-dehydrorhamnose 3,5-epimerase	glucose-1-phosphate thymidylyltransferase
shotgun sequence	WP_023599690.1/OYS09751.1	AbiA family abortive infection protein	641	Lactobacillus johnsonii	PRJNA384810	1	117k	95	28.778	179	2.16e-57	protein-N(pi)-phosphohistidine--sugar phosphotransferase	PTS sugar transporter subunit IIB	?	?	dTDP-4-dehydrorhamnose reductase	dTDP-4-dehydrorhamnose 3,5-epimerase	glucose-1-phosphate thymidylyltransferase
shotgun sequence	WP_023599690.1/OYS07231.1	AbiA family abortive infection protein	641	Lactobacillus johnsonii	PRJNA384810	1	117q	95	28.778	179	2.16e-57	protein-N(pi)-phosphohistidine--sugar phosphotransferase	PTS sugar transporter subunit IIB	?	?	dTDP-4-dehydrorhamnose reductase	dTDP-4-dehydrorhamnose 3,5-epimerase	glucose-1-phosphate thymidylyltransferase
shotgun sequence	WP_023599690.1/OYS05060.1	AbiA family abortive infection protein	641	Lactobacillus johnsonii	PRJNA384810	1	117x	95	28.778	179	2.16e-57	glucose-1-phosphate thymidylyltransferase	dTDP-4-dehydrorhamnose 3,5-epimerase	dTDP-4-dehydrorhamnose reductase	?	?	PTS sugar transporter subunit IIB	protein-N(pi)-phosphohistidine--sugar phosphotransferase
complete genome	WP_023599690.1/AHA98168.1	AbiA family abortive infection protein	641	Lactobacillus johnsonii	PRJNA222774	1	N6.2	95	28.778	179	2.16e-57	transposase	?	?	?	dTDP-4-dehydrorhamnose reductase	dTDP-4-dehydrorhamnose 3,5-epimerase	glucose-1-phosphate thymidylyltransferase
shotgun sequence	WP_167593364.1	AbiA family abortive infection protein	630	Lactococcus unclassified	PRJNA605474/PRJNA224116/PRJNA605461/PRJNA605771	7	EKM201L,EKM203L,EKM501L,EKM502L,EKM101L,EKM102L,EKM106P,	99	56.369	354	0
complete genome (R0052/IDCC3801/LH5), rest: shortgun seq	WP_014919358.1	AbiA family abortive infection protein	651	Lactobacillus helveticus	PRJNA224116	8	IDCC3801,R0052,LH5,DS12_8,DS18_8,DS3_8,DLBSA201,DLBSA202	94	28.341	176	1.17e-60
shotgun sequence	WP_079395893.1	hypothetical protein	492	Streptococcus suis	PRJNA224116	8	LS7P,LS8J,LSS18,LSS47,784_5C,784_8B,684_21A,684_21C	48	25	83	0.000103	phosphoribosylformylglycinamidine cyclo-ligase	phosphoribosylglycinamide formyltransferase	bifunctional phosphoribosylaminoimidazolecarboxamide formyltransferase/IMP cyclohydrolase	AbiA	SLATT domain-containing protein	phosphoribosylamine--glycine ligase	5-(carboxyamino)imidazole ribonucleotide mutase
shotgun sequence	WP_002469143.1/CXR67552.1	AbiA family abortive infection protein	621	Staphylococcus aureus	PRJNA53735/PRJNA224116/PRJEB2756/PRJNA53717	9	BSAC1307,SAM-12,st1307,MOS368, MOS44,MOS75,MOS107,MOS114,MOS142	99	31.703	201	2.09e-94
shotgun sequence	WP_002469143.1/EHQ81469.1	AbiA family abortive infection protein	621	Staphylococcus epidermidis	PRJNA53735	1	VCU081	99	31.703	201	2.09e-94	conserved ?	HsdM N-terminal domain protein	conserved ?	RNA-directed DNA polymerase	transposase	conserved ?	integrase core domain protein
shotgun sequence	WP_002469143.1/EGG70808.1	AbiA family abortive infection protein	621	Staphylococcus epidermidis	PRJNA53717	1	VCU028	99	31.703	201	2.09e-94	?	?	putative ATP synthase F0, A subunit	?	?	?	?
shotgun sequence, whole genome	WP_048787305.1	AbiA family abortive infection protein	619	Staphylococcus saprophyticus, Staphylococcus sp.	PRJNA224116	12	FDAARGOS_137,FDAARGOS_168,G764, 758_SSAP,9777,1146,3751,BC4,735A,47.1,SS116,NCTC7688	99	30.016	190	3.37e-86
shotgun sequence	WP_031796656.1	AbiA family abortive infection protein	619	Staphylococcus aureus	PRJNA224116	15	1111001578,12464,5670-1,56824-5,6665-5,75495-3,84069-2,86770-7,BG407,FP_N5203 OX,FP_N5203 OX,Sau 194,Sau 44,Sau 95,1111200013	99	30.332	192	5.1e-87
shotgun sequence	WP_144462840.1	AbiA family abortive infection protein	624	Bacillus sp., Bacillus fortis	PRJNA224116	15	275-DE0466,DE0460,DE0344,DE0583,DE0494,DE0464,DE0391,DE0390,DE0297,DE0258,DE0097,DE0093,DE0089,DE0032,DE0025	98	32.171	203	9.2e-100
	sequence highly homologous to L. lactis AbiA - 1st iteration hits from psi-BLAST
